# Supplementary material for: Transcriptome and Endogenous Hormone Analysis Reveals the Molecular Mechanism of Callus Hyperhydricity in Flax (Linum usitatissimum L.)
Source: Int J Mol Sci. 2025 Jun 3;26(11):5360. doi: 10.3390/ijms26115360 (PMC12155172; doi:10.3390/ijms26115360)
Supplement: Supplementary file 1 [file ijms-26-05360-s001.zip]

Archive with 4 entries (3 files):
- Supplementary Materials/
- Supplementary Materials/Supplementary Table S1-M20vsV20 DEGs count statistics.xlsx
- Supplementary Materials/Supplementary Table S2-A summary of enrichment analysis.xlsx
- Supplementary Materials/Supplementary Table S3-RT-qPCR primer sequences.xlsx
