# Supplementary material for: Transcriptome and Endogenous Hormone Analysis Reveals the Molecular Mechanism of Callus Hyperhydricity in Flax (Linum usitatissimum L.)
Source: Int J Mol Sci. 2025 Jun 3;26(11):5360. doi: 10.3390/ijms26115360 (PMC12155172; doi:10.3390/ijms26115360)
Supplement: Supplementary file 1 [file ijms-26-05360-s001.zip › Supplementary Materials/Supplementary Table S1-M20vsV20 DEGs count statistics.xlsx]

## Sheet: Sheet1
Gene ID	M20 FPKM	V20 FPKM	log2(V20/M20)	Qvalue(M20-vs-V20)	Pvalue(M20-vs-V20)	PRG	Kegg Orthology	Nr	GO	TFs	M20a FPKM	M20b FPKM	M20c FPKM	V20a FPKM	V20b FPKM	V20c FPKM
BGI_novel_G000098	30.543	106.593	1.9647	2.04e-07	4.61e-09		K01885//glutamyl-tRNA synthetase [EC:6.1.1.17]+ko00860//Porphyrin metabolism+ko01240//Biosynthesis of cofactors+ko00970//Aminoacyl-tRNA biosynthesis+ko01100//Metabolic pathways+ko01110//Biosynthesis of secondary metabolites		GO:0006725//cellular aromatic compound metabolic process;GO:0090304//nucleic acid metabolic process;GO:1901564//organonitrogen compound metabolic process;GO:1901566//organonitrogen compound biosynthetic process;GO:0006424//glutamyl-tRNA aminoacylation;GO:0044271//cellular nitrogen compound biosynthetic process;GO:0044281//small molecule metabolic process;GO:0046483//heterocycle metabolic process;…		28.03	33.85	29.75	126.02	137.27	56.49
BGI_novel_G000122	2.126	0	-6.22364	0.031075	0.003701		K17338//receptor expression-enhancing protein 1/2/3/4		GO:0110165//cellular anatomical entity;GO:0016020//membrane;		2.98	0	3.4	0	0	0
BGI_novel_G000137	14.44	122.756	3.26509	1.19e-17	7.42e-20				GO:0016787//hydrolase activity;GO:0003824//catalytic activity;		17.76	12.12	13.44	106.8	185.27	76.2
BGI_novel_G000150	18.653	37.736	1.17891	0.005956	0.00049		K08711//ATP-binding cassette, subfamily G (WHITE), member 2, PDR+ko02010//ABC transporters		GO:0031224//intrinsic component of membrane;GO:0110165//cellular anatomical entity;GO:0016021//integral component of membrane;GO:0016020//membrane;GO:0043168//anion binding;GO:0140657//ATP-dependent activity;GO:0030554//adenyl nucleotide binding;GO:1901265//nucleoside phosphate binding;GO:0043167//ion binding;GO:0017076//purine nucleotide binding;GO:0000166//nucleotide binding;GO:0097367//carbohy…		15.52	23.76	16.68	37.91	51.34	23.96
BGI_novel_G000172	0	9.253	9.64149	1.66e-13	1.55e-15		K24193//MFS transporter, SP family, sugar:H+ symporter;K02470//DNA gyrase subunit B [EC:5.6.2.2]		GO:0005634//nucleus;GO:0043229//intracellular organelle;GO:0043227//membrane-bounded organelle;GO:0005622//intracellular anatomical structure;GO:0110165//cellular anatomical entity;GO:0043231//intracellular membrane-bounded organelle;GO:0043226//organelle;		0	0	0	9.51	8.83	9.42
BGI_novel_G000201	87.486	160.466	1.04118	0.022162	0.002429		K00122//formate dehydrogenase [EC:1.17.1.9]+ko01100//Metabolic pathways+ko01200//Carbon metabolism+ko00630//Glyoxylate and dicarboxylate metabolism		GO:0046395//carboxylic acid catabolic process;GO:0044281//small molecule metabolic process;GO:0071704//organic substance metabolic process;GO:0072329//monocarboxylic acid catabolic process;GO:0008152//metabolic process;GO:0006082//organic acid metabolic process;GO:0044248//cellular catabolic process;GO:0016054//organic acid catabolic process;GO:1901575//organic substance catabolic process;GO:0009…		76.52	110.64	75.3	129.62	242.85	108.93
BGI_novel_G000229	0.986	5.303	2.58818	0.004939	0.000392		K14975//codeine 3-O-demethylase [EC:1.14.11.32]+ko01100//Metabolic pathways+ko00950//Isoquinoline alkaloid biosynthesis+ko01110//Biosynthesis of secondary metabolites;K05277//anthocyanidin synthase [EC:1.14.20.4]+ko01100//Metabolic pathways+ko01110//Biosynthesis of secondary metabolites+ko00941//Flavonoid biosynthesis		GO:0016491//oxidoreductase activity;GO:0043167//ion binding;GO:0046872//metal ion binding;GO:0005488//binding;GO:0043169//cation binding;GO:0003824//catalytic activity;		1.43	0.85	0.68	5.69	1.12	9.1
BGI_novel_G000242	26.703	8.316	-1.53837	1.6e-05	5.52e-07		K03188//urease accessory protein;K01092//myo-inositol-1(or 4)-monophosphatase [EC:3.1.3.25]+ko01100//Metabolic pathways+ko01110//Biosynthesis of secondary metabolites+ko04070//Phosphatidylinositol signaling system+ko00562//Inositol phosphate metabolism				32.49	28.26	19.36	6.97	7.96	10.02
BGI_novel_G000271	1.893	7.303	2.10669	0.001213	7.57e-05		K18696//glycerophosphodiester phosphodiesterase [EC:3.1.4.46]+ko00564//Glycerophospholipid metabolism		GO:0006071//glycerol metabolic process;GO:0006629//lipid metabolic process;GO:1901615//organic hydroxy compound metabolic process;GO:0044281//small molecule metabolic process;GO:0044262//cellular carbohydrate metabolic process;GO:0006066//alcohol metabolic process;GO:0044238//primary metabolic process;GO:0071704//organic substance metabolic process;GO:0044237//cellular metabolic process;GO:001940…		3.36	1.5	0.82	8.34	6.22	7.35
BGI_novel_G000296	9.423	2.123	-2.00983	4.98e-06	1.5e-07				GO:0016043//cellular component organization;GO:0031163//metallo-sulfur cluster assembly;GO:0006790//sulfur compound metabolic process;GO:0006397//mRNA processing;GO:0016071//mRNA metabolic process;GO:0043170//macromolecule metabolic process;GO:0006725//cellular aromatic compound metabolic process;GO:0006396//RNA processing;GO:0009987//cellular process;GO:0022607//cellular component assembly;GO:00…		8.53	6.84	12.9	2.87	1.24	2.26
BGI_novel_G000304	0.67	4.263	2.93658	0.029472	0.003464		K00454//lipoxygenase [EC:1.13.11.12]+ko00591//Linoleic acid metabolism+ko00592//alpha-Linolenic acid metabolism+ko01100//Metabolic pathways+ko01110//Biosynthesis of secondary metabolites		GO:0006631//fatty acid metabolic process;GO:0071704//organic substance metabolic process;GO:0006633//fatty acid biosynthetic process;GO:0009058//biosynthetic process;GO:0044249//cellular biosynthetic process;GO:0044281//small molecule metabolic process;GO:0019752//carboxylic acid metabolic process;GO:0044283//small molecule biosynthetic process;GO:0008610//lipid biosynthetic process;GO:0009987//c…		0.74	0.33	0.94	0.95	10.77	1.07
BGI_novel_G000305	3.58	1.26	-1.3498	0.010363	0.000953						3.78	2.37	4.59	1.17	1.32	1.29
BGI_novel_G000381	12.716	5.313	-1.1086	0.001974	0.000133		K16222//Dof zinc finger protein DOF5.5+ko04712//Circadian rhythm - plant		GO:0031326//regulation of cellular biosynthetic process;GO:0050789//regulation of biological process;GO:0009889//regulation of biosynthetic process;GO:0019222//regulation of metabolic process;GO:0051171//regulation of nitrogen compound metabolic process;GO:0010556//regulation of macromolecule biosynthetic process;GO:1903506//regulation of nucleic acid-templated transcription;GO:0006355//regulatio…	C2C2-Dof	13.67	14.55	9.93	4.03	4.8	7.11
BGI_novel_G000383	3.17	0.653	-2.09843	0.045087	0.005952						4.24	1.97	3.3	0.48	1.31	0.17
BGI_novel_G000416	16.046	57.543	2.00835	7.1e-08	1.49e-09		K00472//prolyl 4-hydroxylase [EC:1.14.11.2]+ko00330//Arginine and proline metabolism+ko01100//Metabolic pathways		GO:0044238//primary metabolic process;GO:0009987//cellular process;GO:0036211//protein modification process;GO:0006464//cellular protein modification process;GO:0006807//nitrogen compound metabolic process;GO:1901564//organonitrogen compound metabolic process;GO:0044267//cellular protein metabolic process;GO:0019538//protein metabolic process;GO:0019511//peptidyl-proline hydroxylation;GO:0018208/…		15.67	15.27	17.2	52.37	86.2	34.06
BGI_novel_G000425	5.696	1.436	-1.84552	0.000234	1.11e-05				GO:0005622//intracellular anatomical structure;GO:0043231//intracellular membrane-bounded organelle;GO:0005634//nucleus;GO:0043227//membrane-bounded organelle;GO:0043229//intracellular organelle;GO:0110165//cellular anatomical entity;GO:0043226//organelle;GO:1901363//heterocyclic compound binding;GO:0000217//DNA secondary structure binding;GO:0097159//organic cyclic compound binding;GO:0140110//t…		5.14	8.44	3.51	1.71	1.06	1.54
BGI_novel_G000433	15.946	30.243	1.07965	1.46e-12	1.51e-14		K00688//glycogen phosphorylase [EC:2.4.1.1]+ko01100//Metabolic pathways+ko00500//Starch and sucrose metabolism+ko01110//Biosynthesis of secondary metabolites		GO:0000272//polysaccharide catabolic process;GO:0009251//glucan catabolic process;GO:0006073//cellular glucan metabolic process;GO:1901575//organic substance catabolic process;GO:0006091//generation of precursor metabolites and energy;GO:0071704//organic substance metabolic process;GO:0009056//catabolic process;GO:0005980//glycogen catabolic process;GO:0005976//polysaccharide metabolic process;GO…		17.06	14.23	16.55	27.69	30.93	32.11
BGI_novel_G000437	2.256	0.276	-2.92221	0.005919	0.000486		K10703//very-long-chain (3R)-3-hydroxyacyl-CoA dehydratase [EC:4.2.1.134]+ko01100//Metabolic pathways+ko01110//Biosynthesis of secondary metabolites+ko00062//Fatty acid elongation+ko01212//Fatty acid metabolism+ko01040//Biosynthesis of unsaturated fatty acids		GO:0044237//cellular metabolic process;GO:0032787//monocarboxylic acid metabolic process;GO:0044255//cellular lipid metabolic process;GO:0008152//metabolic process;GO:0071704//organic substance metabolic process;GO:0006629//lipid metabolic process;GO:0006631//fatty acid metabolic process;GO:0019752//carboxylic acid metabolic process;GO:0016053//organic acid biosynthetic process;GO:1901576//organi…		2.97	2.17	1.63	0	0.31	0.52
BGI_novel_G000445	0.753	0.09	-2.91202	0.007261	0.000619		K06640//serine/threonine-protein kinase ATR [EC:2.7.11.1];K14497//protein phosphatase 2C [EC:3.1.3.16]+ko04016//MAPK signaling pathway - plant+ko04075//Plant hormone signal transduction;K10393//kinesin family member 2/24;K12598//ATP-dependent RNA helicase DOB1 [EC:3.6.4.13]+ko03018//RNA degradation;K01867//tryptophanyl-tRNA synthetase [EC:6.1.1.2]+ko00970//Aminoacyl-tRNA biosynthesis		GO:0003824//catalytic activity;		0.68	0.56	1.02	0.08	0.15	0.04
BGI_novel_G000460	3.79	9.46	1.46753	6.95e-11	9.18e-13		K11340//actin-like protein 6A;K14497//protein phosphatase 2C [EC:3.1.3.16]+ko04016//MAPK signaling pathway - plant+ko04075//Plant hormone signal transduction;K14050//geranylgeranyl transferase type-2 subunit alpha [EC:2.5.1.60];K06640//serine/threonine-protein kinase ATR [EC:2.7.11.1];K10393//kinesin family member 2/24		GO:0003964//RNA-directed DNA polymerase activity;GO:0016779//nucleotidyltransferase activity;GO:0016772//transferase activity, transferring phosphorus-containing groups;GO:0034061//DNA polymerase activity;GO:0140097//catalytic activity, acting on DNA;GO:0140640//catalytic activity, acting on a nucleic acid;GO:0016740//transferase activity;GO:0003824//catalytic activity;		4.11	3.97	3.29	11.02	7.47	9.89
BGI_novel_G000461	2.25	6.263	1.63025	8.75e-13	8.81e-15		K22804//structural maintenance of chromosomes protein 6;K20178//vacuolar protein sorting-associated protein 8;K19026//spatacsin;K02209//DNA replication licensing factor MCM5 [EC:5.6.2.3]+ko03030//DNA replication;K22048//mechanosensitive ion channel protein 4/5/6/7/8/9/10		GO:0009987//cellular process;GO:0007010//cytoskeleton organization;GO:0071840//cellular component organization or biogenesis;GO:0006996//organelle organization;GO:0016043//cellular component organization;GO:0015631//tubulin binding;GO:0003964//RNA-directed DNA polymerase activity;GO:0034061//DNA polymerase activity;GO:0016740//transferase activity;GO:0008092//cytoskeletal protein binding;GO:01400…		2.2	2.53	2.02	6.69	5.08	7.02
BGI_novel_G000463	1.596	4.506	1.65901	1.28e-08	2.41e-10		K11340//actin-like protein 6A;K14497//protein phosphatase 2C [EC:3.1.3.16]+ko04016//MAPK signaling pathway - plant+ko04075//Plant hormone signal transduction;K14050//geranylgeranyl transferase type-2 subunit alpha [EC:2.5.1.60];K06640//serine/threonine-protein kinase ATR [EC:2.7.11.1];K10393//kinesin family member 2/24		GO:0003824//catalytic activity;		1.11	1.74	1.94	4.26	4.9	4.36
BGI_novel_G000514	6.313	15.4	1.44292	6.25e-11	8.14e-13				GO:0031090//organelle membrane;GO:0009536//plastid;GO:0005622//intracellular anatomical structure;GO:0110165//cellular anatomical entity;GO:0043226//organelle;GO:0016021//integral component of membrane;GO:0009706//chloroplast inner membrane;GO:0005737//cytoplasm;GO:0031967//organelle envelope;GO:0016020//membrane;GO:0042170//plastid membrane;GO:0043229//intracellular organelle;GO:0043227//membran…		5.69	5.76	7.49	15.61	15.4	15.19
BGI_novel_G000544	0	0.68	6.3261	0.031033	0.003695						0	0	0	0	0.54	1.5
BGI_novel_G000572	4.863	1.883	-1.2171	3.5e-06	1.03e-07		K07766//diphosphoinositol-polyphosphate diphosphatase [EC:3.6.1.52]		GO:0043227//membrane-bounded organelle;GO:0043229//intracellular organelle;GO:0005737//cytoplasm;GO:0043226//organelle;GO:0110165//cellular anatomical entity;GO:0005622//intracellular anatomical structure;GO:0005634//nucleus;GO:0043231//intracellular membrane-bounded organelle;GO:0043167//ion binding;GO:0016787//hydrolase activity;GO:0003824//catalytic activity;GO:0005488//binding;GO:0043169//cat…		4.83	4.79	4.97	1.96	1.85	1.84
BGI_novel_G000583	80.536	18.44	-1.98496	8.58e-08	1.83e-09						85.55	79.57	76.49	22.23	8.86	24.23
BGI_novel_G000588	0.933	3.18	1.93454	0.004715	0.00037		K01206//alpha-L-fucosidase [EC:3.2.1.51]+ko00511//Other glycan degradation		GO:0003824//catalytic activity;GO:0016788//hydrolase activity, acting on ester bonds;GO:0016787//hydrolase activity;		0.74	1.49	0.57	2.72	2.14	4.68
BGI_novel_G000602	2.003	0.03	-5.92879	0.000869	5.14e-05						0.99	0.23	4.79	0.05	0	0.04
BGI_novel_G000651	28.56	12.18	-1.07662	0.000223	1.06e-05		K14432//ABA responsive element binding factor+ko04075//Plant hormone signal transduction		GO:0060255//regulation of macromolecule metabolic process;GO:0051254//positive regulation of RNA metabolic process;GO:0048518//positive regulation of biological process;GO:0031323//regulation of cellular metabolic process;GO:0009893//positive regulation of metabolic process;GO:2001141//regulation of RNA biosynthetic process;GO:0009891//positive regulation of biosynthetic process;GO:0019222//regul…		34.73	27.34	23.61	10.24	11.48	14.82
BGI_novel_G000661	5.01	2.086	-1.10002	0.020034	0.002131		K00485//dimethylaniline monooxygenase (N-oxide forming) [EC:1.14.13.8]		GO:1901363//heterocyclic compound binding;GO:0050661//NADP binding;GO:0036094//small molecule binding;GO:0016705//oxidoreductase activity, acting on paired donors, with incorporation or reduction of molecular oxygen;GO:0016491//oxidoreductase activity;GO:0000166//nucleotide binding;GO:0005488//binding;GO:0050660//flavin adenine dinucleotide binding;GO:0043167//ion binding;GO:0004497//monooxygenas…		5.58	4.29	5.16	1.86	2.99	1.41
BGI_novel_G000662	1.37	0.603	-1.02565	0.002636	0.000186		K23533//leucine-rich repeat and immunoglobulin-like domain-containing nogo receptor-interacting protein;K13466//EIX receptor 1/2+ko04626//Plant-pathogen interaction		GO:0008152//metabolic process;GO:0044238//primary metabolic process;GO:0071704//organic substance metabolic process;GO:0005975//carbohydrate metabolic process;GO:0016020//membrane;GO:0009341//beta-galactosidase complex;GO:0110165//cellular anatomical entity;GO:1902494//catalytic complex;GO:0031224//intrinsic component of membrane;GO:0016021//integral component of membrane;GO:0032991//protein-cont…		1.33	1.26	1.52	0.65	0.58	0.58
BGI_novel_G000667	1.35	2.596	1.09987	0.002967	0.000214		K01062//platelet-activating factor acetylhydrolase [EC:3.1.1.47]+ko01100//Metabolic pathways+ko00565//Ether lipid metabolism;K10398//kinesin family member 11		GO:0005488//binding;GO:1901363//heterocyclic compound binding;GO:0003677//DNA binding;GO:0097159//organic cyclic compound binding;GO:0043167//ion binding;GO:0043169//cation binding;GO:0046872//metal ion binding;GO:0003676//nucleic acid binding;		1.71	1.23	1.11	2.79	2.57	2.43
BGI_novel_G000737	0.883	1.683	1.07801	0.010284	0.000944		K19984//exocyst complex component 5;K00430//peroxidase [EC:1.11.1.7]+ko01100//Metabolic pathways+ko01110//Biosynthesis of secondary metabolites+ko00940//Phenylpropanoid biosynthesis;K20799//BRISC complex subunit Abro1;K21437//ankyrin repeat domain-containing protein 13;K11866//STAM-binding protein [EC:3.4.19.12]+ko04144//Endocytosis		GO:0003676//nucleic acid binding;GO:0003677//DNA binding;GO:1901363//heterocyclic compound binding;GO:0097159//organic cyclic compound binding;GO:0005515//protein binding;GO:0046983//protein dimerization activity;GO:0005488//binding;		0.88	0.75	1.02	1.61	1.61	1.83
BGI_novel_G000752	18.573	34.723	1.06118	4.34e-05	1.67e-06		K00231//protoporphyrinogen/coproporphyrinogen III oxidase [EC:1.3.3.4 1.3.3.15]+ko00860//Porphyrin metabolism+ko01240//Biosynthesis of cofactors+ko01100//Metabolic pathways+ko01110//Biosynthesis of secondary metabolites		GO:0033014//tetrapyrrole biosynthetic process;GO:0044249//cellular biosynthetic process;GO:0042440//pigment metabolic process;GO:0034641//cellular nitrogen compound metabolic process;GO:0044271//cellular nitrogen compound biosynthetic process;GO:0044237//cellular metabolic process;GO:0006782//protoporphyrinogen IX biosynthetic process;GO:0033013//tetrapyrrole metabolic process;GO:1901362//organic…		18.67	19.04	18.01	33.34	43.83	27
BGI_novel_G000824	4.503	1.43	-1.52251	0.00437	0.000339						5.38	4.57	3.56	1.44	0.69	2.16
BGI_novel_G000832	8.346	24.913	1.74182	1.19e-05	3.94e-07		K24221//type I inositol polyphosphate 5-phosphatase IP5P1/2 [EC:3.1.3.56]+ko01100//Metabolic pathways+ko00562//Inositol phosphate metabolism		GO:0046486//glycerolipid metabolic process;GO:0006650//glycerophospholipid metabolic process;GO:0009987//cellular process;GO:0030258//lipid modification;GO:0071704//organic substance metabolic process;GO:0006793//phosphorus metabolic process;GO:0046856//phosphatidylinositol dephosphorylation;GO:0008152//metabolic process;GO:0046839//phospholipid dephosphorylation;GO:0016311//dephosphorylation;GO:…		6.81	10.88	7.35	23.75	34.1	16.89
BGI_novel_G000834	48.536	19.233	-1.19414	0.003584	0.000267		K09338//homeobox-leucine zipper protein				43.22	50.99	51.4	22.27	9.78	25.65
BGI_novel_G000843	0.776	2.553	1.93648	0.000282	1.38e-05						0.65	0.83	0.85	2	3.57	2.09
BGI_novel_G000859	0.873	3.136	2.00768	0.018407	0.001913						0.78	1.26	0.58	2.14	6.09	1.18
BGI_novel_G000870	1.04	0.15	-2.60504	0.007163	0.000609						0.77	0.86	1.49	0.14	0.22	0.09
BGI_novel_G000876	7.086	19.116	1.58326	1.4e-08	2.63e-10						6.86	5.87	8.53	18.08	14.35	24.92
BGI_novel_G000886	1.076	0.19	-2.37798	0.001209	7.54e-05		K01230//mannosyl-oligosaccharide alpha-1,2-mannosidase [EC:3.2.1.113]+ko04141//Protein processing in endoplasmic reticulum+ko00513//Various types of N-glycan biosynthesis+ko00510//N-Glycan biosynthesis+ko01100//Metabolic pathways;K17925//sorting nexin-13;K02995//small subunit ribosomal protein S8e+ko03010//Ribosome;K18328//lariat debranching enzyme [EC:3.1.-.-];K00222//Delta14-sterol reductase [E…				1.03	1.62	0.58	0.17	0.08	0.32
BGI_novel_G000935	97.633	255.753	1.53877	9.81e-05	4.15e-06						80.27	118.71	93.92	377.86	243.88	145.52
BGI_novel_G000954	496.3	91.856	-2.29607	2.05e-08	3.93e-10						468.71	653.1	367.09	96.85	45.64	133.08
BGI_novel_G000989	24.946	62.23	1.47299	1.3e-32	3.01e-35		K08486//syntaxin 1B/2/3+ko04130//SNARE interactions in vesicular transport				24.08	24.3	26.46	65.47	55.63	65.59
BGI_novel_G000992	0.483	3.746	3.11533	0.001192	7.4e-05		K20558//transcription factor SPEECHLESS+ko04016//MAPK signaling pathway - plant		GO:0019219//regulation of nucleobase-containing compound metabolic process;GO:0051171//regulation of nitrogen compound metabolic process;GO:0006357//regulation of transcription by RNA polymerase II;GO:0006355//regulation of transcription, DNA-templated;GO:0009889//regulation of biosynthetic process;GO:0031323//regulation of cellular metabolic process;GO:1903506//regulation of nucleic acid-templat…	bHLH	0.72	0	0.73	2.56	4.8	3.88
BGI_novel_G000997	0.423	2.406	2.63146	0.005415	0.000437						0.39	0.3	0.58	2.13	1.28	3.81
BGI_novel_G001012	1.243	0.296	-1.98456	0.000135	5.92e-06	PREDICTED: Vitis vinifera hypothetical protein LOC100262317 (LOC100262317), mRNA	K01963//acetyl-CoA carboxylase carboxyl transferase subunit beta [EC:6.4.1.2 2.1.3.15]+ko00640//Propanoate metabolism+ko01100//Metabolic pathways+ko01110//Biosynthesis of secondary metabolites+ko00061//Fatty acid biosynthesis+ko01212//Fatty acid metabolism+ko00620//Pyruvate metabolism+ko01200//Carbon metabolism;K20178//vacuolar protein sorting-associated protein 8;K12598//ATP-dependent RNA helica…				0.93	1.42	1.38	0.29	0.26	0.34
BGI_novel_G001044	8.093	58.883	3.03677	1.09e-15	8.59e-18						9.14	6.81	8.33	32.98	70	73.67
BGI_novel_G001045	132.116	1172.28	3.3092	7.35e-17	5.04e-19						181.74	142.89	71.72	825.29	1548.77	1142.79
BGI_novel_G001068	2.973	1.223	-1.13676	0.012969	0.001249		K12447//UDP-sugar pyrophosphorylase [EC:2.7.7.64]+ko01250//Biosynthesis of nucleotide sugars+ko00520//Amino sugar and nucleotide sugar metabolism+ko00040//Pentose and glucuronate interconversions+ko01100//Metabolic pathways+ko00052//Galactose metabolism+ko00053//Ascorbate and aldarate metabolism+ko01110//Biosynthesis of secondary metabolites;K13217//pre-mRNA-processing factor 39;K01265//methionyl…		GO:0006807//nitrogen compound metabolic process;GO:0009987//cellular process;GO:0071704//organic substance metabolic process;GO:0044237//cellular metabolic process;GO:0008152//metabolic process;GO:0006139//nucleobase-containing compound metabolic process;GO:0044238//primary metabolic process;GO:0046483//heterocycle metabolic process;GO:0044260//cellular macromolecule metabolic process;GO:1901360/…		3.38	2.08	3.46	1.5	0.71	1.46
BGI_novel_G001079	18.32	41.366	1.33199	2.32e-10	3.28e-12		K11886//proteasome component ECM29		GO:0005886//plasma membrane;GO:0016020//membrane;GO:0046658//anchored component of plasma membrane;GO:0071944//cell periphery;GO:0110165//cellular anatomical entity;GO:0031224//intrinsic component of membrane;GO:0031226//intrinsic component of plasma membrane;GO:0016021//integral component of membrane;GO:0031225//anchored component of membrane;GO:0003824//catalytic activity;GO:0016491//oxidoreduc…		16.55	20.99	17.42	38.79	47.02	38.29
BGI_novel_G001098	5.2	1.663	-1.49303	1.23e-07	2.71e-09						5.48	3.78	6.34	1.88	1.57	1.54
BGI_novel_G001127	0.733	0.263	-1.34006	0.04955	0.006723		K23541//Ca2+/H+ antiporter, TMEM165/GDT1 family;K22262//WD repeat and FYVE domain-containing protein 3;K22733//magnesium transporter		GO:0046872//metal ion binding;GO:0046914//transition metal ion binding;GO:0008270//zinc ion binding;GO:0005488//binding;GO:0043169//cation binding;GO:0043167//ion binding;		0.82	0.89	0.49	0.16	0.39	0.24
BGI_novel_G001165	0.683	2.463	2.01098	0.006784	0.000572						0.9	0.85	0.3	1.5	3.37	2.52
BGI_novel_G001185	43.813	16.486	-1.25992	2.16e-16	1.55e-18		K14308//nuclear pore complex protein Nup54+ko03013//Nucleocytoplasmic transport;K04733//interleukin-1 receptor-associated kinase 4 [EC:2.7.11.1]				44.31	39.5	47.63	18.55	14.3	16.61
BGI_novel_G001186	0.443	1.213	1.65978	0.044146	0.00579		K23288//syndetin;K16292//KDEL-tailed cysteine endopeptidase [EC:3.4.22.-];K00284//glutamate synthase (ferredoxin) [EC:1.4.7.1]+ko00910//Nitrogen metabolism+ko00630//Glyoxylate and dicarboxylate metabolism;K13217//pre-mRNA-processing factor 39;K12447//UDP-sugar pyrophosphorylase [EC:2.7.7.64]+ko01250//Biosynthesis of nucleotide sugars+ko00520//Amino sugar and nucleotide sugar metabolism+ko00040//P…		GO:0071704//organic substance metabolic process;GO:0043170//macromolecule metabolic process;GO:0044238//primary metabolic process;GO:0009987//cellular process;GO:0006259//DNA metabolic process;GO:0044260//cellular macromolecule metabolic process;GO:0090304//nucleic acid metabolic process;GO:0006725//cellular aromatic compound metabolic process;GO:0044237//cellular metabolic process;GO:0008152//me…		0.4	0.28	0.65	1.07	1.87	0.7
BGI_novel_G001232	0.403	1.486	2.10326	0.034138	0.004178		K02218//casein kinase 1 [EC:2.7.11.1];K23222//nuclease HARBI1 [EC:3.1.-.-]		GO:0043169//cation binding;GO:0046872//metal ion binding;GO:0005488//binding;GO:0043167//ion binding;		0.4	0.49	0.32	1.58	2.35	0.53
BGI_novel_G001267	0.306	3.233	3.62079	9.16e-09	1.67e-10		K14455//aspartate aminotransferase, mitochondrial [EC:2.6.1.1]+ko00250//Alanine, aspartate and glutamate metabolism+ko00220//Arginine biosynthesis+ko00330//Arginine and proline metabolism+ko01230//Biosynthesis of amino acids+ko00960//Tropane, piperidine and pyridine alkaloid biosynthesis+ko00350//Tyrosine metabolism+ko01100//Metabolic pathways+ko00950//Isoquinoline alkaloid biosynthesis+ko01110//…		GO:0008152//metabolic process;GO:0044238//primary metabolic process;GO:0006520//cellular amino acid metabolic process;GO:1901564//organonitrogen compound metabolic process;GO:0071704//organic substance metabolic process;GO:0009058//biosynthetic process;GO:0044237//cellular metabolic process;GO:0009987//cellular process;GO:0006082//organic acid metabolic process;GO:0019752//carboxylic acid metabol…		0.35	0.17	0.4	1.97	4.74	2.99
BGI_novel_G001286	1.166	0.153	-2.77564	0.000649	3.66e-05	NB-ARC domain-containing disease resistance protein (best arabidopsis hit)	K22804//structural maintenance of chromosomes protein 6;K06943//nucleolar GTP-binding protein+ko03008//Ribosome biogenesis in eukaryotes;K12120//phytochrome A+ko04712//Circadian rhythm - plant;K12874//intron-binding protein aquarius+ko03040//Spliceosome;K09422//transcription factor MYB, plant		GO:0016891//endoribonuclease activity, producing 5'-phosphomonoesters;GO:0140098//catalytic activity, acting on RNA;GO:0016740//transferase activity;GO:0016893//endonuclease activity, active with either ribo- or deoxyribonucleic acids and producing 5'-phosphomonoesters;GO:0004521//endoribonuclease activity;GO:0003676//nucleic acid binding;GO:0004519//endonuclease activity;GO:0004523//RNA-DNA hybr…		1.2	1.18	1.12	0.09	0.12	0.25
BGI_novel_G001287	3.256	5.876	1.00157	0.005227	0.000418		K19984//exocyst complex component 5;K24637//zinc finger BED domain-containing protein 1 (E3 SUMO-protein ligase ZBED1) [EC:2.3.2.-];K10398//kinesin family member 11;K17255//Rab GDP dissociation inhibitor;K20000//maturase K		GO:0110165//cellular anatomical entity;GO:0043227//membrane-bounded organelle;GO:0005634//nucleus;GO:0005622//intracellular anatomical structure;GO:0043229//intracellular organelle;GO:0043231//intracellular membrane-bounded organelle;GO:0043226//organelle;GO:1901363//heterocyclic compound binding;GO:0046872//metal ion binding;GO:0005488//binding;GO:0097159//organic cyclic compound binding;GO:0043…		2.84	3.28	3.65	6.95	3.94	6.74
BGI_novel_G001293	10.32	0.15	-5.9887	2.3e-05	8.25e-07		K13031//amygdalin beta-glucosidase [EC:3.2.1.117]+ko01100//Metabolic pathways+ko01110//Biosynthesis of secondary metabolites+ko00460//Cyanoamino acid metabolism;K01188//beta-glucosidase [EC:3.2.1.21]+ko00999//Biosynthesis of various plant secondary metabolites+ko01100//Metabolic pathways+ko00500//Starch and sucrose metabolism+ko01110//Biosynthesis of secondary metabolites+ko00460//Cyanoamino acid…		GO:0008152//metabolic process;GO:0044238//primary metabolic process;GO:0071704//organic substance metabolic process;GO:0005975//carbohydrate metabolic process;GO:0003824//catalytic activity;GO:0016798//hydrolase activity, acting on glycosyl bonds;GO:0016787//hydrolase activity;GO:0004553//hydrolase activity, hydrolyzing O-glycosyl compounds;		6.81	1	23.15	0	0.21	0.24
BGI_novel_G001338	4.113	0.946	-1.97997	0.003191	0.000234		K00913//inositol-1,3,4-trisphosphate 5/6-kinase / inositol-tetrakisphosphate 1-kinase [EC:2.7.1.159 2.7.1.134]+ko01100//Metabolic pathways+ko04070//Phosphatidylinositol signaling system+ko00562//Inositol phosphate metabolism		GO:0044281//small molecule metabolic process;GO:0009987//cellular process;GO:0044237//cellular metabolic process;GO:0052746//inositol phosphorylation;GO:0016310//phosphorylation;GO:0005975//carbohydrate metabolic process;GO:0019751//polyol metabolic process;GO:0032957//inositol trisphosphate metabolic process;GO:0008152//metabolic process;GO:0043647//inositol phosphate metabolic process;GO:190161…		3.34	6.49	2.51	1.07	0.85	0.92
BGI_novel_G001339	11.926	23.31	1.12379	1.26e-07	2.8e-09				GO:0098542//defense response to other organism;GO:0009607//response to biotic stimulus;GO:0050896//response to stimulus;GO:0006955//immune response;GO:0051707//response to other organism;GO:0009605//response to external stimulus;GO:0045087//innate immune response;GO:0002376//immune system process;GO:0006950//response to stress;GO:0044419//biological process involved in interspecies interaction be…		12.23	12.42	11.13	22.14	26	21.79
BGI_novel_G001353	0	0.89	7.49743	0.000107	4.55e-06		K04120//ent-copalyl diphosphate synthase [EC:5.5.1.13]+ko00904//Diterpenoid biosynthesis+ko01100//Metabolic pathways+ko01110//Biosynthesis of secondary metabolites		GO:0016102//diterpenoid biosynthetic process;GO:0009987//cellular process;GO:0016101//diterpenoid metabolic process;GO:0006721//terpenoid metabolic process;GO:0016114//terpenoid biosynthetic process;GO:0006629//lipid metabolic process;GO:0044238//primary metabolic process;GO:0006720//isoprenoid metabolic process;GO:0009058//biosynthetic process;GO:0008610//lipid biosynthetic process;GO:0044249//c…		0	0	0	2.04	0.49	0.14
BGI_novel_G001359	0.696	0.18	-1.80404	0.034929	0.004296		K24070//poly [ADP-ribose] polymerase 1 [EC:2.4.2.30]+ko03410//Base excision repair		GO:0019538//protein metabolic process;GO:0044260//cellular macromolecule metabolic process;GO:1901564//organonitrogen compound metabolic process;GO:0044237//cellular metabolic process;GO:0006471//protein ADP-ribosylation;GO:0044238//primary metabolic process;GO:0043170//macromolecule metabolic process;GO:0009987//cellular process;GO:0006807//nitrogen compound metabolic process;GO:0008152//metabol…		1.02	0.49	0.58	0.22	0.2	0.12
BGI_novel_G001420	3.096	1.34	-1.06145	0.00377	0.000284	Brassica rapa subsp. pekinensis isolate BrTNL10 disease resistance protein gene, complete cds.	K19525//vacuolar protein sorting-associated protein 13A/C;K00102//D-lactate dehydrogenase (cytochrome) [EC:1.1.2.4]+ko01100//Metabolic pathways+ko00620//Pyruvate metabolism;K19036//ATP-dependent RNA/DNA helicase IGHMBP2 [EC:3.6.4.13 5.6.2.3];K01184//polygalacturonase [EC:3.2.1.15]+ko00040//Pentose and glucuronate interconversions+ko01100//Metabolic pathways;K12396//AP-3 complex subunit delta		GO:0034641//cellular nitrogen compound metabolic process;GO:0043170//macromolecule metabolic process;GO:0044260//cellular macromolecule metabolic process;GO:0046483//heterocycle metabolic process;GO:0090304//nucleic acid metabolic process;GO:0071704//organic substance metabolic process;GO:0009987//cellular process;GO:0006139//nucleobase-containing compound metabolic process;GO:0044238//primary me…		3.57	3.19	2.53	1.31	1.01	1.7
BGI_novel_G001422	3.386	6.456	1.08183	0.001999	0.000135				GO:0044260//cellular macromolecule metabolic process;GO:0015074//DNA integration;GO:0071704//organic substance metabolic process;GO:1901360//organic cyclic compound metabolic process;GO:0006139//nucleobase-containing compound metabolic process;GO:0008152//metabolic process;GO:0046483//heterocycle metabolic process;GO:0006807//nitrogen compound metabolic process;GO:0090304//nucleic acid metabolic …		3.18	4.35	2.63	7.19	6.3	5.88
BGI_novel_G001423	1.206	3.673	1.75732	0.033751	0.00412						0.96	1.52	1.14	5.19	3.15	2.68
BGI_novel_G001461	0.41	1.416	1.94046	0.01705	0.001746		K21867//potassium channel;K12447//UDP-sugar pyrophosphorylase [EC:2.7.7.64]+ko01250//Biosynthesis of nucleotide sugars+ko00520//Amino sugar and nucleotide sugar metabolism+ko00040//Pentose and glucuronate interconversions+ko01100//Metabolic pathways+ko00052//Galactose metabolism+ko00053//Ascorbate and aldarate metabolism+ko01110//Biosynthesis of secondary metabolites;K09571//FK506-binding protein…				0.46	0.49	0.28	1.34	2.08	0.83
BGI_novel_G001463	0	0.673	6.07989	0.044305	0.005821						0	0	0	1.2	0.82	0
BGI_novel_G001487	2.293	9.39	2.19878	7.08e-07	1.78e-08						1.63	3.09	2.16	7.92	12.12	8.13
BGI_novel_G001492	1.083	0	-5.95585	0.049153	0.006658		K08770//ubiquitin C+ko04120//Ubiquitin mediated proteolysis		GO:0006807//nitrogen compound metabolic process;GO:0030163//protein catabolic process;GO:0051603//proteolysis involved in cellular protein catabolic process;GO:0071704//organic substance metabolic process;GO:0019941//modification-dependent protein catabolic process;GO:0070647//protein modification by small protein conjugation or removal;GO:1901700//response to oxygen-containing compound;GO:004425…		1.65	0	1.6	0	0	0
BGI_novel_G001502	5.4	0.953	-2.35108	2.56e-05	9.33e-07						5.14	4.55	6.51	1.27	0.85	0.74
BGI_novel_G001509	21.206	50.593	1.41008	8.22e-26	2.92e-28		K16266//cyanohydrin UDP-glucosyltransferase [EC:2.4.1.-]+ko01100//Metabolic pathways+ko01110//Biosynthesis of secondary metabolites+ko00460//Cyanoamino acid metabolism;K23452//UDP-glucosyltransferase 85A [EC:2.4.1.-]+ko00908//Zeatin biosynthesis+ko01110//Biosynthesis of secondary metabolites		GO:0016757//glycosyltransferase activity;GO:0008194//UDP-glycosyltransferase activity;GO:0016740//transferase activity;GO:0003824//catalytic activity;		21.85	19.98	21.79	47	52.41	52.37
BGI_novel_G001530	0.373	0	-6.10425	0.041156	0.005285		K23012//peroxisomal leader peptide-processing protease [EC:3.4.21.-]		GO:0010467//gene expression;GO:0008152//metabolic process;GO:0016485//protein processing;GO:0044238//primary metabolic process;GO:0043170//macromolecule metabolic process;GO:0006807//nitrogen compound metabolic process;GO:0071704//organic substance metabolic process;GO:0051604//protein maturation;GO:0006508//proteolysis;GO:0019538//protein metabolic process;GO:1901564//organonitrogen compound met…		0.45	0.67	0	0	0	0
BGI_novel_G001576	3.793	0.296	-3.46256	0.016677	0.001699				GO:0031224//intrinsic component of membrane;GO:0016021//integral component of membrane;GO:0016020//membrane;GO:0110165//cellular anatomical entity;		4.01	3.56	3.81	0	0.89	0
BGI_novel_G001590	3.756	1.51	-1.16842	1.21e-05	4.02e-07		K08518//syntaxin-binding protein 5				3.55	4.18	3.54	1.84	1.29	1.4
BGI_novel_G001600	40.42	3.57	-3.34445	3.49e-35	7.21e-38						45.93	42.06	33.27	3.18	4.05	3.48
BGI_novel_G001605	2.47	9.773	2.13359	0.00019	8.77e-06		K18801//glucuronoxylan 4-O-methyltransferase [EC:2.1.1.112]		GO:0044238//primary metabolic process;GO:0044085//cellular component biogenesis;GO:0005976//polysaccharide metabolic process;GO:0034645//cellular macromolecule biosynthetic process;GO:0071704//organic substance metabolic process;GO:0043170//macromolecule metabolic process;GO:0010383//cell wall polysaccharide metabolic process;GO:0044260//cellular macromolecule metabolic process;GO:0033692//cellul…		3.63	2.93	0.85	10.63	8.47	10.22
BGI_novel_G001621	20.71	7.75	-1.26826	0.000285	1.4e-05				GO:0110165//cellular anatomical entity;GO:0005886//plasma membrane;GO:0071944//cell periphery;GO:0016020//membrane;		21.76	15.55	24.82	9.28	5.01	8.96
BGI_novel_G001625	4.583	11.933	1.54705	0.039547	0.005017		K14771//U3 small nucleolar RNA-associated protein 19		GO:0009605//response to external stimulus;GO:0006952//defense response;GO:0006950//response to stress;GO:0050896//response to stimulus;GO:0098542//defense response to other organism;GO:0043207//response to external biotic stimulus;GO:0009627//systemic acquired resistance;GO:0051707//response to other organism;GO:0009607//response to biotic stimulus;GO:0044419//biological process involved in inter…		3.48	7.93	2.34	7.55	20.12	8.13
Lus10000011	41.116	92	1.32646	3.74e-05	1.42e-06			PON76741.1|3.7e-41|Phosphatidylinositol 3-/4-kinase, catalytic domain containing protein, partial [Trema orientale]	GO:0043424//protein histidine kinase binding;GO:0004430//1-phosphatidylinositol 4-kinase activity;GO:0019899//enzyme binding;GO:0016773//phosphotransferase activity, alcohol group as acceptor;GO:0005488//binding;GO:0019901//protein kinase binding;GO:0003824//catalytic activity;GO:0016301//kinase activity;GO:0019900//kinase binding;GO:0052742//phosphatidylinositol kinase activity;GO:0016772//trans…		38.65	42.43	42.27	71.54	80.44	124.02
Lus10000065	28.763	80.676	1.64623	2.66e-09	4.4e-11	phosphoenolpyruvate carboxylase 4 (best arabidopsis hit)	K01595//phosphoenolpyruvate carboxylase [EC:4.1.1.31]+ko01100//Metabolic pathways+ko00710//Carbon fixation in photosynthetic organisms+ko00620//Pyruvate metabolism+ko01200//Carbon metabolism	KDO63366.1|1.2e-100|hypothetical protein CISIN_1g002112mg [Citrus sinensis]	GO:0007275//multicellular organism development;GO:0048731//system development;GO:0048366//leaf development;GO:0045333//cellular respiration;GO:0009987//cellular process;GO:0044238//primary metabolic process;GO:0048827//phyllome development;GO:0006099//tricarboxylic acid cycle;GO:0015980//energy derivation by oxidation of organic compounds;GO:0009060//aerobic respiration;GO:0071704//organic substa…		35.73	27.1	23.46	70.91	73.46	97.66
Lus10000090	7.16	2.23	-1.57589	0.004438	0.000346		K10532//heparan-alpha-glucosaminide N-acetyltransferase [EC:2.3.1.78]+ko00531//Glycosaminoglycan degradation+ko01100//Metabolic pathways	XP_011045893.1|2.1e-69|PREDICTED: heparan-alpha-glucosaminide N-acetyltransferase-like isoform X1 [Populus euphratica]	GO:0110165//cellular anatomical entity;GO:0016020//membrane;GO:0031224//intrinsic component of membrane;GO:0016021//integral component of membrane;GO:0003824//catalytic activity;GO:0016740//transferase activity;		7.34	7.85	6.29	2.49	2.09	2.11
Lus10000129	8.07	31.593	2.0383	3.37e-21	1.56e-23		K18195//rhamnogalacturonan endolyase [EC:4.2.2.23];K18195//rhamnogalacturonan endolyase [EC:4.2.2.23];K18195//rhamnogalacturonan endolyase [EC:4.2.2.23]	XP_041021475.1|5.4e-115|LOW QUALITY PROTEIN: probable rhamnogalacturonate lyase B [Juglans microcarpa x Juglans regia]	GO:0008152//metabolic process;GO:0071704//organic substance metabolic process;GO:0005975//carbohydrate metabolic process;GO:0044238//primary metabolic process;GO:0005576//extracellular region;GO:0110165//cellular anatomical entity;GO:0016829//lyase activity;GO:0102210//rhamnogalacturonan endolyase activity;GO:0030246//carbohydrate binding;GO:0003824//catalytic activity;GO:0016835//carbon-oxygen l…		7.67	7.72	8.82	36.45	30.3	28.03
Lus10000173	3.243	19.54	2.77508	9.03e-11	1.2e-12		K08819//cyclin-dependent kinase 12/13 [EC:2.7.11.22 2.7.11.23];K18835//WRKY transcription factor 2+ko04626//Plant-pathogen interaction	KDO83045.1|1.7e-107|hypothetical protein CISIN_1g009051mg [Citrus sinensis]	GO:0043226//organelle;GO:0043229//intracellular organelle;GO:0005634//nucleus;GO:0110165//cellular anatomical entity;GO:0043227//membrane-bounded organelle;GO:0043231//intracellular membrane-bounded organelle;GO:0005622//intracellular anatomical structure;GO:0005488//binding;GO:0003677//DNA binding;GO:0140110//transcription regulator activity;GO:0043565//sequence-specific DNA binding;GO:0097159//…	WRKY	1.79	3.63	4.31	20.14	24.25	14.23
Lus10000181	3.343	27.52	3.2171	1.54e-26	5.17e-29		K14455//aspartate aminotransferase, mitochondrial [EC:2.6.1.1]+ko00250//Alanine, aspartate and glutamate metabolism+ko00220//Arginine biosynthesis+ko00330//Arginine and proline metabolism+ko01230//Biosynthesis of amino acids+ko00960//Tropane, piperidine and pyridine alkaloid biosynthesis+ko00350//Tyrosine metabolism+ko01100//Metabolic pathways+ko00950//Isoquinoline alkaloid biosynthesis+ko01110//…	XP_012089708.1|5.9e-104|aspartate aminotransferase, mitochondrial [Jatropha curcas]	GO:0009987//cellular process;GO:0009058//biosynthetic process;GO:0044238//primary metabolic process;GO:1901564//organonitrogen compound metabolic process;GO:0006520//cellular amino acid metabolic process;GO:0006807//nitrogen compound metabolic process;GO:0044281//small molecule metabolic process;GO:0044237//cellular metabolic process;GO:0043436//oxoacid metabolic process;GO:0006082//organic acid …		2.61	3.51	3.91	21.25	36.21	25.1
Lus10000182	1.23	3.31	1.59982	0.040444	0.005157		K11592//endoribonuclease Dicer [EC:3.1.26.-]	KAF9861559.1|8.9e-84|hypothetical protein H0E87_012715 [Populus deltoides]	GO:0048519//negative regulation of biological process;GO:0031050//dsRNA processing;GO:0010468//regulation of gene expression;GO:0006139//nucleobase-containing compound metabolic process;GO:0060255//regulation of macromolecule metabolic process;GO:0016070//RNA metabolic process;GO:0071704//organic substance metabolic process;GO:1901360//organic cyclic compound metabolic process;GO:0030422//product…		1.86	1.03	0.8	3.02	4.34	2.57
Lus10000206	4.6	1.143	-1.90428	0.048059	0.006455	NAC domain containing protein 90 (best arabidopsis hit); NBS-LRR disease resistance protein, putative, expressed (best rice hit)	K17756//long-chain-alcohol oxidase [EC:1.1.3.20];K00521//ferric-chelate reductase [EC:1.16.1.7];K17756//long-chain-alcohol oxidase [EC:1.1.3.20];K00521//ferric-chelate reductase [EC:1.16.1.7];K14964//Set1/Ash2 histone methyltransferase complex subunit ASH2	XP_028753201.1|1.2e-79|NAC domain-containing protein 104-like [Prosopis alba]	GO:0031323//regulation of cellular metabolic process;GO:2001141//regulation of RNA biosynthetic process;GO:0032502//developmental process;GO:1903506//regulation of nucleic acid-templated transcription;GO:0048856//anatomical structure development;GO:0010468//regulation of gene expression;GO:0007275//multicellular organism development;GO:0032501//multicellular organismal process;GO:0031326//regulat…	NAC	4.81	3.31	5.68	2.16	0.39	0.88
Lus10000214	35.353	87.596	1.46576	3.17e-16	2.33e-18		K13600//chlorophyllide a oxygenase [EC:1.14.13.122]+ko00860//Porphyrin metabolism+ko01100//Metabolic pathways+ko01110//Biosynthesis of secondary metabolites	KAG6776087.1|2.5e-273|hypothetical protein POTOM_019591 [Populus tomentosa]	GO:0043231//intracellular membrane-bounded organelle;GO:0005737//cytoplasm;GO:0005622//intracellular anatomical structure;GO:0043229//intracellular organelle;GO:0043227//membrane-bounded organelle;GO:0043226//organelle;GO:0009536//plastid;GO:0009507//chloroplast;GO:0110165//cellular anatomical entity;GO:0010277//chlorophyllide a oxygenase [overall] activity;GO:0005506//iron ion binding;GO:0016491…		36.74	33.07	36.25	93.3	97.34	72.15
Lus10000218	30.423	79.13	1.54339	8.46e-09	1.52e-10		K13600//chlorophyllide a oxygenase [EC:1.14.13.122]+ko00860//Porphyrin metabolism+ko01100//Metabolic pathways+ko01110//Biosynthesis of secondary metabolites	KAG6776087.1|3.9e-274|hypothetical protein POTOM_019591 [Populus tomentosa]	GO:0005737//cytoplasm;GO:0009507//chloroplast;GO:0043227//membrane-bounded organelle;GO:0110165//cellular anatomical entity;GO:0043231//intracellular membrane-bounded organelle;GO:0043229//intracellular organelle;GO:0009536//plastid;GO:0043226//organelle;GO:0005622//intracellular anatomical structure;GO:0051537//2 iron, 2 sulfur cluster binding;GO:0005506//iron ion binding;GO:0004497//monooxygena…		30.53	28.28	32.46	69.32	105.88	62.19
Lus10000246	3.713	3.953	1.44521	0.014778	0.001466			KZM97792.1|7.3e-09|hypothetical protein DCAR_014846 [Daucus carota subsp. sativus]			1.88	5.54	3.72	4.9	2.19	4.77
Lus10000286	59.053	617.026	3.53719	9.04e-65	7.04e-68		K08202//MFS transporter, OCT family, solute carrier family 22 (organic cation transporter), member 4/5	XP_015889712.1|4.5e-94|organic cation/carnitine transporter 3-like isoform X3 [Ziziphus jujuba]	GO:0016020//membrane;GO:0110165//cellular anatomical entity;GO:0016021//integral component of membrane;GO:0031224//intrinsic component of membrane;GO:0005215//transporter activity;GO:0022857//transmembrane transporter activity;		64.58	46.95	65.63	752.03	477.6	621.45
Lus10000327	1.116	8.57	3.11501	0.000123	5.31e-06		K12581//CCR4-NOT transcription complex subunit 7/8+ko03018//RNA degradation	XP_034917799.1|6.0e-57|putative CCR4-associated factor 1 homolog 8 [Populus alba]	GO:0043229//intracellular organelle;GO:0032991//protein-containing complex;GO:0005634//nucleus;GO:0110165//cellular anatomical entity;GO:0043227//membrane-bounded organelle;GO:0043231//intracellular membrane-bounded organelle;GO:0005737//cytoplasm;GO:0140535//intracellular protein-containing complex;GO:0005622//intracellular anatomical structure;GO:0043226//organelle;GO:0030014//CCR4-NOT complex;…		1.12	1.48	0.75	5.91	16.58	3.22
Lus10000332	13.186	191.21	4.01946	1.5e-45	2.14e-48		K20558//transcription factor SPEECHLESS+ko04016//MAPK signaling pathway - plant	XP_006382653.1|4.9e-76|transcription factor bHLH94 [Populus trichocarpa]	GO:0031323//regulation of cellular metabolic process;GO:0051252//regulation of RNA metabolic process;GO:0006357//regulation of transcription by RNA polymerase II;GO:0009889//regulation of biosynthetic process;GO:0019219//regulation of nucleobase-containing compound metabolic process;GO:0010468//regulation of gene expression;GO:2001141//regulation of RNA biosynthetic process;GO:0080090//regulation…	bHLH	15.98	10.71	12.87	129.09	225.14	219.4
Lus10000333	6.89	14.573	1.24122	0.020697	0.002222	TSA: Lactuca sativa Letassy_X1_3887 mRNA sequence	K10664//E3 ubiquitin-protein ligase ATL6/9/15/31/42/55 [EC:2.3.2.27]	XP_002512343.1|4.8e-128|E3 ubiquitin-protein ligase ATL6 [Ricinus communis]	GO:0016020//membrane;GO:0016021//integral component of membrane;GO:0031224//intrinsic component of membrane;GO:0110165//cellular anatomical entity;		7.7	8.54	4.43	9.31	21	13.41
Lus10000346	8.746	29.386	1.89884	0.000971	5.83e-05	Leucine-rich repeat protein kinase family protein (best arabidopsis hit)	K00430//peroxidase [EC:1.11.1.7]+ko01100//Metabolic pathways+ko01110//Biosynthesis of secondary metabolites+ko00940//Phenylpropanoid biosynthesis;K00430//peroxidase [EC:1.11.1.7]+ko01100//Metabolic pathways+ko01110//Biosynthesis of secondary metabolites+ko00940//Phenylpropanoid biosynthesis	XP_021275379.1|1.4e-127|peroxidase P7-like [Herrania umbratica]	GO:0006950//response to stress;GO:0009987//cellular process;GO:0044248//cellular catabolic process;GO:0042744//hydrogen peroxide catabolic process;GO:0072593//reactive oxygen species metabolic process;GO:0050896//response to stimulus;GO:0042743//hydrogen peroxide metabolic process;GO:0008152//metabolic process;GO:0044237//cellular metabolic process;GO:0009056//catabolic process;GO:0006979//respon…		14.89	6.25	5.1	44.2	26.2	17.76
Lus10000366	9.22	25.46	1.59239	2.04e-07	4.6e-09		K08730//phosphatidylserine synthase 2 [EC:2.7.8.29]+ko01100//Metabolic pathways+ko01110//Biosynthesis of secondary metabolites+ko00564//Glycerophospholipid metabolism;K08730//phosphatidylserine synthase 2 [EC:2.7.8.29]+ko01100//Metabolic pathways+ko01110//Biosynthesis of secondary metabolites+ko00564//Glycerophospholipid metabolism;K08730//phosphatidylserine synthase 2 [EC:2.7.8.29]+ko01100//Meta…	KDP35003.1|9.6e-194|hypothetical protein JCGZ_09291 [Jatropha curcas]	GO:0090407//organophosphate biosynthetic process;GO:0019637//organophosphate metabolic process;GO:0071704//organic substance metabolic process;GO:0044238//primary metabolic process;GO:0006644//phospholipid metabolic process;GO:0008654//phospholipid biosynthetic process;GO:0006807//nitrogen compound metabolic process;GO:0045017//glycerolipid biosynthetic process;GO:1901576//organic substance biosy…		9.45	10.46	7.75	25.8	31.89	18.69
Lus10000397	1.323	0	-5.22693	0.016014	0.001619			XP_021639726.1|7.6e-46|putative lipid-transfer protein DIR1 [Hevea brasiliensis]	GO:0006950//response to stress;GO:0006952//defense response;GO:0050896//response to stimulus;GO:0009627//systemic acquired resistance;GO:0043207//response to external biotic stimulus;GO:0009605//response to external stimulus;GO:0098542//defense response to other organism;GO:0009607//response to biotic stimulus;GO:0051707//response to other organism;GO:0044419//biological process involved in inter…		1.78	0.94	1.25	0	0	0
Lus10000473	6.286	1.2	-2.11263	1.06e-08	1.95e-10		K22382//WD repeat-containing protein 26;K15601//[histone H3]-dimethyl-L-lysine9 demethylase [EC:1.14.11.65];K22382//WD repeat-containing protein 26	XP_024458797.1|7.0e-106|growth-regulating factor 1 isoform X1 [Populus trichocarpa]	GO:0010467//gene expression;GO:0006807//nitrogen compound metabolic process;GO:0050794//regulation of cellular process;GO:0034641//cellular nitrogen compound metabolic process;GO:0060255//regulation of macromolecule metabolic process;GO:0071704//organic substance metabolic process;GO:0046483//heterocycle metabolic process;GO:0019438//aromatic compound biosynthetic process;GO:0009059//macromolecul…	GRF	6.44	4.79	7.63	1	1.64	0.96
Lus10000482	19.576	37.51	1.0934	0.004155	0.000319			KAF5729709.1|8.9e-96|hypothetical protein HS088_TW20G00073 [Tripterygium wilfordii]		PLATZ	19.24	24.43	15.06	40.12	46.83	25.58
Lus10000514	9.336	32.69	1.97551	0.00054	2.91e-05		K22683//aspartyl protease family protein [EC:3.4.23.-]	XP_002531578.1|1.1e-166|aspartic proteinase PCS1 [Ricinus communis]	GO:0004175//endopeptidase activity;GO:0004190//aspartic-type endopeptidase activity;GO:0070001//aspartic-type peptidase activity;GO:0140096//catalytic activity, acting on a protein;GO:0008233//peptidase activity;GO:0003824//catalytic activity;GO:0016787//hydrolase activity;		3.86	12.78	11.37	24.24	48.9	24.93
Lus10000523	4.41	12.88	1.69854	1.59e-05	5.43e-07		K01206//alpha-L-fucosidase [EC:3.2.1.51]+ko00511//Other glycan degradation	XP_028094967.1|6.3e-109|LOW QUALITY PROTEIN: GDSL esterase/lipase At1g28580-like [Camellia sinensis]	GO:0016020//membrane;GO:0110165//cellular anatomical entity;GO:0031224//intrinsic component of membrane;GO:0016021//integral component of membrane;GO:0003824//catalytic activity;GO:0016788//hydrolase activity, acting on ester bonds;GO:0016787//hydrolase activity;		6.53	3.73	2.97	13.11	13.52	12.01
Lus10000527	3.706	31.043	3.24097	0.045766	0.006063			PRQ51249.1|4.2e-14|hypothetical protein RchiOBHm_Chr2g0142321 [Rosa chinensis]			2.67	8.45	0	10.74	65.43	16.96
Lus10000600	0.366	2.816	3.13185	0.016194	0.00164		K16818//phospholipase A1 [EC:3.1.1.32]+ko00592//alpha-Linolenic acid metabolism+ko01100//Metabolic pathways+ko01110//Biosynthesis of secondary metabolites+ko00564//Glycerophospholipid metabolism	XP_002303372.1|7.9e-111|phospholipase A1-Ibeta2, chloroplastic [Populus trichocarpa]	GO:0008152//metabolic process;GO:0006629//lipid metabolic process;GO:0071704//organic substance metabolic process;GO:0044238//primary metabolic process;GO:0016787//hydrolase activity;GO:0016788//hydrolase activity, acting on ester bonds;GO:0004620//phospholipase activity;GO:0016298//lipase activity;GO:0003824//catalytic activity;		0.36	0.13	0.61	1.43	5.83	1.19
Lus10000608	4.146	10.986	1.56848	0.004475	0.000349		K18789//xylogalacturonan beta-1,3-xylosyltransferase [EC:2.4.2.41];K18789//xylogalacturonan beta-1,3-xylosyltransferase [EC:2.4.2.41]	XP_004291184.1|3.7e-199|PREDICTED: probable glycosyltransferase At5g25310 [Fragaria vesca subsp. vesca]	GO:0034645//cellular macromolecule biosynthetic process;GO:0009101//glycoprotein biosynthetic process;GO:0009987//cellular process;GO:0044237//cellular metabolic process;GO:0043170//macromolecule metabolic process;GO:0009100//glycoprotein metabolic process;GO:1901135//carbohydrate derivative metabolic process;GO:0043413//macromolecule glycosylation;GO:0009059//macromolecule biosynthetic process;G…		3.52	6.34	2.58	10.07	16.28	6.61
Lus10000611	0.056	0.6	3.58214	0.024778	0.002791		K13229//2,4-dihydroxy-1,4-benzoxazin-3-one-glucoside dioxygenase [EC:1.14.11.59]+ko00402//Benzoxazinoid biosynthesis+ko01110//Biosynthesis of secondary metabolites	KAF2612466.1|4.7e-106|hypothetical protein F2Q70_00007797 [Brassica cretica]	GO:0016491//oxidoreductase activity;GO:0005488//binding;GO:0003824//catalytic activity;GO:0043169//cation binding;GO:0046872//metal ion binding;GO:0043167//ion binding;		0.11	0	0.06	0.65	0.77	0.38
Lus10000625	32.77	93.66	1.65442	0.012795	0.001231		K00430//peroxidase [EC:1.11.1.7]+ko01100//Metabolic pathways+ko01110//Biosynthesis of secondary metabolites+ko00940//Phenylpropanoid biosynthesis	XP_010035872.2|3.2e-52|peroxidase P7 [Eucalyptus grandis]	GO:0006979//response to oxidative stress;GO:0009056//catabolic process;GO:0042744//hydrogen peroxide catabolic process;GO:0044248//cellular catabolic process;GO:0072593//reactive oxygen species metabolic process;GO:0008152//metabolic process;GO:0006950//response to stress;GO:0050896//response to stimulus;GO:0009987//cellular process;GO:0044237//cellular metabolic process;GO:0042743//hydrogen pero…		56.32	23.95	18.04	135.14	95.16	50.68
Lus10000626	0.523	7.596	4.0081	0.026026	0.002974		K00430//peroxidase [EC:1.11.1.7]+ko01100//Metabolic pathways+ko01110//Biosynthesis of secondary metabolites+ko00940//Phenylpropanoid biosynthesis	XP_002281731.1|5.6e-34|PREDICTED: peroxidase P7 [Vitis vinifera]	GO:0006950//response to stress;GO:0042744//hydrogen peroxide catabolic process;GO:0042743//hydrogen peroxide metabolic process;GO:0009056//catabolic process;GO:0044248//cellular catabolic process;GO:0006979//response to oxidative stress;GO:0044237//cellular metabolic process;GO:0050896//response to stimulus;GO:0072593//reactive oxygen species metabolic process;GO:0008152//metabolic process;GO:000…		0.76	0.81	0	9.38	8.88	4.53
Lus10000640	29.823	58.383	1.13281	1.3e-05	4.38e-07		K09291//nucleoprotein TPR+ko03013//Nucleocytoplasmic transport	XP_021683652.1|5.8e-112|GEM-like protein 1 [Hevea brasiliensis]			29.93	30.9	28.64	54.59	72.86	47.7
Lus10000693	39.073	9.25	-1.90436	4.54e-05	1.76e-06			XP_038721546.1|1.2e-24|FCS-Like Zinc finger 5-like [Tripterygium wilfordii]			39.83	40.11	37.28	7.83	14.28	5.64
Lus10000739	25.166	48.346	1.10396	0.000287	1.41e-05			XP_011465447.1|2.7e-28|PREDICTED: uncharacterized protein LOC101314471 [Fragaria vesca subsp. vesca]			20.46	31.97	23.07	41.97	57.18	45.89
Lus10000771	0.213	1.953	3.33148	0.016975	0.001735			KHN46963.1|8.8e-22|hypothetical protein glysoja_018330 [Glycine soja]			0.25	0.39	0	2.67	0.86	2.33
Lus10000800	3.996	13.28	1.89013	0.000145	6.43e-06	PREDICTED: Vitis vinifera hypothetical protein LOC100249092 (LOC100249092), mRNA	K10260//F-box and WD-40 domain protein 7+ko04120//Ubiquitin mediated proteolysis;K09553//stress-induced-phosphoprotein 1	XP_011008842.1|1.2e-113|PREDICTED: E3 ubiquitin-protein ligase PUB24-like [Populus euphratica]			5.25	4.48	2.26	12.23	18.48	9.13
Lus10000834	0.14	2.56	4.37135	0.019757	0.002089				GO:0030554//adenyl nucleotide binding;GO:0043531//ADP binding;GO:0032553//ribonucleotide binding;GO:1901363//heterocyclic compound binding;GO:0043168//anion binding;GO:0097367//carbohydrate derivative binding;GO:0032555//purine ribonucleotide binding;GO:0000166//nucleotide binding;GO:0005488//binding;GO:0097159//organic cyclic compound binding;GO:0017076//purine nucleotide binding;GO:1901265//nuc…		0.1	0.32	0	0.55	6.63	0.5
Lus10000868	2.756	0.203	-3.58198	0.001941	0.00013			XP_021615371.1|2.4e-104|protein CHAPERONE-LIKE PROTEIN OF POR1, chloroplastic [Manihot esculenta]	GO:0031969//chloroplast membrane;GO:0031975//envelope;GO:0110165//cellular anatomical entity;GO:0016020//membrane;GO:0009941//chloroplast envelope;GO:0009526//plastid envelope;GO:0005622//intracellular anatomical structure;GO:0042170//plastid membrane;GO:0031224//intrinsic component of membrane;GO:0009536//plastid;GO:0043229//intracellular organelle;GO:0009507//chloroplast;GO:0043227//membrane-bo…		2.18	1.67	4.42	0.13	0.24	0.24
Lus10000926	154.016	63.166	-1.01995	0.020743	0.002228		K14490//histidine-containing phosphotransfer peotein+ko04075//Plant hormone signal transduction;K14490//histidine-containing phosphotransfer peotein+ko04075//Plant hormone signal transduction	XP_021640568.1|3.1e-59|histidine-containing phosphotransfer protein 1-like isoform X3 [Hevea brasiliensis]	GO:0050794//regulation of cellular process;GO:0006793//phosphorus metabolic process;GO:0000160//phosphorelay signal transduction system;GO:0009987//cellular process;GO:0070887//cellular response to chemical stimulus;GO:0023052//signaling;GO:0065007//biological regulation;GO:0009735//response to cytokinin;GO:0016310//phosphorylation;GO:0009719//response to endogenous stimulus;GO:0071495//cellular …		199.93	159.18	102.94	42.89	110.16	36.45
Lus10000947	14.463	30.766	1.25713	1.2e-17	7.51e-20		K03255//protein TIF31;K00430//peroxidase [EC:1.11.1.7]+ko01100//Metabolic pathways+ko01110//Biosynthesis of secondary metabolites+ko00940//Phenylpropanoid biosynthesis;K03255//protein TIF31;K03255//protein TIF31	XP_012089039.1|1.0e-226|telomere repeat-binding protein 4 isoform X3 [Jatropha curcas]	GO:0043229//intracellular organelle;GO:0043227//membrane-bounded organelle;GO:0043231//intracellular membrane-bounded organelle;GO:0005622//intracellular anatomical structure;GO:0110165//cellular anatomical entity;GO:0005634//nucleus;GO:0043226//organelle;	MYB	14.85	14.84	13.7	30.05	32.59	29.66
Lus10000956	6.95	12.686	1.25991	0.003667	0.000274			XP_002530865.1|5.5e-89|uncharacterized protein LOC8267779 isoform X2 [Ricinus communis]			7.88	7.89	5.08	10.23	18.77	9.06
Lus10000957	3.21	7.393	1.36686	0.022338	0.002456		K20628//expansin	KAG5248923.1|2.4e-69|Expansin-related protein [Salix suchowensis]	GO:0110165//cellular anatomical entity;GO:0005576//extracellular region;		3.06	1.97	4.6	8.63	8.28	5.27
Lus10000968	22.533	6.73	-1.59344	5.52e-08	1.12e-09		K13430//serine/threonine-protein kinase PBS1 [EC:2.7.11.1]+ko04626//Plant-pathogen interaction;K04733//interleukin-1 receptor-associated kinase 4 [EC:2.7.11.1];K01534//Zn2+/Cd2+-exporting ATPase [EC:7.2.2.12 7.2.2.21];K01180//endo-1,3(4)-beta-glucanase [EC:3.2.1.6]	OMO91237.1|1.0e-280|hypothetical protein CCACVL1_07181 [Corchorus capsularis]	GO:0036211//protein modification process;GO:0006793//phosphorus metabolic process;GO:0044267//cellular protein metabolic process;GO:0006468//protein phosphorylation;GO:0071704//organic substance metabolic process;GO:0006796//phosphate-containing compound metabolic process;GO:1901564//organonitrogen compound metabolic process;GO:0006464//cellular protein modification process;GO:0008152//metabolic …		25.71	26.71	15.18	6.69	7	6.5
Lus10000973	5.05	10.013	1.5949	3.76e-19	2.07e-21		K23872//putative homogalacturonan methyltransferase [EC:2.1.1.-];K23872//putative homogalacturonan methyltransferase [EC:2.1.1.-];K23872//putative homogalacturonan methyltransferase [EC:2.1.1.-];K23872//putative homogalacturonan methyltransferase [EC:2.1.1.-];K22768//methyl-CpG-binding domain-containing protein 9 [EC:2.3.1.48]	KAG5381166.1|3.4e-237|hypothetical protein IGI04_029008 [Brassica rapa subsp. trilocularis]	GO:0008152//metabolic process;GO:0032259//methylation;GO:0031224//intrinsic component of membrane;GO:0031985//Golgi cisterna;GO:0031984//organelle subcompartment;GO:0012505//endomembrane system;GO:0043229//intracellular organelle;GO:0031090//organelle membrane;GO:0043226//organelle;GO:0005794//Golgi apparatus;GO:0016021//integral component of membrane;GO:0000139//Golgi membrane;GO:0098791//Golgi …		4.22	5.01	5.92	9.07	10.59	10.38
Lus10000988	23.876	93.66	2.13694	1.01e-14	8.48e-17		K23877//xyloglucan O-acetyltransferase	TXG47546.1|3.5e-154|hypothetical protein EZV62_026840 [Acer yangbiense]	GO:0005622//intracellular anatomical structure;GO:0043231//intracellular membrane-bounded organelle;GO:0005737//cytoplasm;GO:0043229//intracellular organelle;GO:0110165//cellular anatomical entity;GO:0005794//Golgi apparatus;GO:0012505//endomembrane system;GO:0043226//organelle;GO:0043227//membrane-bounded organelle;GO:0008374//O-acyltransferase activity;GO:0016746//acyltransferase activity;GO:00…		22.33	23.02	26.28	79.94	127.03	74.01
Lus10001009	4.28	43.71	3.5671	0.017143	0.00176		K20628//expansin	XP_034932727.1|2.0e-103|expansin-like B1 [Populus alba]	GO:0005576//extracellular region;GO:0110165//cellular anatomical entity;		0.6	6.69	5.55	23.74	91.16	16.23
Lus10001052	13.306	26.103	1.13113	0.000212	9.9e-06	cysteine-rich RLK (RECEPTOR-like protein kinase) 25 (best arabidopsis hit)		KAF3436092.1|1.6e-83|hypothetical protein FNV43_RR23184 [Rhamnella rubrinervis]	GO:0016020//membrane;GO:0016021//integral component of membrane;GO:0031224//intrinsic component of membrane;GO:0110165//cellular anatomical entity;		10.78	16.81	12.33	24.98	29.69	23.64
Lus10001079	1.3	4.703	2.02078	0.001409	9.01e-05	PREDICTED: Vitis vinifera hypothetical protein LOC100249092 (LOC100249092), mRNA	K10260//F-box and WD-40 domain protein 7+ko04120//Ubiquitin mediated proteolysis;K09553//stress-induced-phosphoprotein 1	XP_007036951.2|5.8e-133|PREDICTED: U-box domain-containing protein 21 [Theobroma cacao]	GO:0016740//transferase activity;GO:0003824//catalytic activity;GO:0004842//ubiquitin-protein transferase activity;GO:0140096//catalytic activity, acting on a protein;GO:0019787//ubiquitin-like protein transferase activity;		1.3	1.57	1.03	4.44	7.31	2.36
Lus10001081	19.336	45.31	1.39595	1.37e-06	3.65e-08		K20604//mitogen-activated protein kinase kinase 9 [EC:2.7.12.2]+ko04016//MAPK signaling pathway - plant	XP_030941115.1|1.3e-101|mitogen-activated protein kinase kinase 9-like [Quercus lobata]			15.64	18.83	23.54	38.02	53.99	43.92
Lus10001103	0	3.906	21.6524	1.15e-06	3.03e-08		K13229//2,4-dihydroxy-1,4-benzoxazin-3-one-glucoside dioxygenase [EC:1.14.11.59]+ko00402//Benzoxazinoid biosynthesis+ko01110//Biosynthesis of secondary metabolites	XP_021686393.1|1.6e-125|1-aminocyclopropane-1-carboxylate oxidase homolog 1-like isoform X1 [Hevea brasiliensis]	GO:0003824//catalytic activity;GO:0016491//oxidoreductase activity;GO:0005488//binding;GO:0046872//metal ion binding;GO:0043167//ion binding;GO:0043169//cation binding;		0	0	0	0	11.72	0
Lus10001114	13.543	36.086	1.71293	1.58e-08	2.99e-10		K06889//uncharacterized protein;K18368//caffeoylshikimate esterase [EC:3.1.1.-]+ko01100//Metabolic pathways+ko01110//Biosynthesis of secondary metabolites+ko00940//Phenylpropanoid biosynthesis;K06889//uncharacterized protein;K18368//caffeoylshikimate esterase [EC:3.1.1.-]+ko01100//Metabolic pathways+ko01110//Biosynthesis of secondary metabolites+ko00940//Phenylpropanoid biosynthesis;K24083//abhyd…	XP_015573402.1|7.3e-220|uncharacterized protein LOC8261489 isoform X1 [Ricinus communis]			15.78	12.94	11.91	46.77	23.44	38.05
Lus10001133	8.59	1.863	-2.03783	6.48e-05	2.61e-06		K09419//heat shock transcription factor, other eukaryote	TXG52428.1|1.0e-109|hypothetical protein EZV62_021597 [Acer yangbiense]	GO:0065007//biological regulation;GO:0050794//regulation of cellular process;GO:0080090//regulation of primary metabolic process;GO:0006355//regulation of transcription, DNA-templated;GO:2001141//regulation of RNA biosynthetic process;GO:0050789//regulation of biological process;GO:0006357//regulation of transcription by RNA polymerase II;GO:0051171//regulation of nitrogen compound metabolic proc…	HSF	8.84	6.4	10.53	0.94	1.86	2.79
Lus10001139	14.793	3.923	-1.82513	2.45e-10	3.49e-12		K13944//LOB domain-containing protein 16;K21994//LOB domain-containing protein 18;K14486//auxin response factor+ko04075//Plant hormone signal transduction;K13944//LOB domain-containing protein 16;K14486//auxin response factor+ko04075//Plant hormone signal transduction;K13944//LOB domain-containing protein 16	XP_016200951.1|1.8e-25|LOB domain-containing protein 25 [Arachis ipaensis]	GO:0003824//catalytic activity;GO:0004088//carbamoyl-phosphate synthase (glutamine-hydrolyzing) activity;GO:0016884//carbon-nitrogen ligase activity, with glutamine as amido-N-donor;GO:0016874//ligase activity;GO:0016879//ligase activity, forming carbon-nitrogen bonds;	LOB	16.28	16.84	11.26	3.55	4.47	3.75
Lus10001142	82.63	212.583	1.52441	2.52e-05	9.12e-07		K03327//multidrug resistance protein, MATE family	XP_021599663.1|5.2e-236|protein DETOXIFICATION 40-like [Manihot esculenta]	GO:0031224//intrinsic component of membrane;GO:0016020//membrane;GO:0110165//cellular anatomical entity;GO:0016021//integral component of membrane;GO:0015297//antiporter activity;GO:0022857//transmembrane transporter activity;GO:0005215//transporter activity;GO:0042910//xenobiotic transmembrane transporter activity;GO:0022804//active transmembrane transporter activity;GO:0015291//secondary active…		80.25	100.92	66.72	162.87	310.6	164.28
Lus10001143	4.726	16.12	1.9417	0.002947	0.000212			KAG5246746.1|1.5e-25|DUF4228 domain-containing protein [Salix suchowensis]			4.22	5.97	3.99	13.64	20.32	14.4
Lus10001151	2.286	7.796	1.94039	0.000131	5.7e-06		K05349//beta-glucosidase [EC:3.2.1.21]+ko00999//Biosynthesis of various plant secondary metabolites+ko01100//Metabolic pathways+ko00500//Starch and sucrose metabolism+ko01110//Biosynthesis of secondary metabolites+ko00460//Cyanoamino acid metabolism;K05349//beta-glucosidase [EC:3.2.1.21]+ko00999//Biosynthesis of various plant secondary metabolites+ko01100//Metabolic pathways+ko00500//Starch and s…	XP_021628266.1|2.0e-293|uncharacterized protein LOC110626576 [Manihot esculenta]	GO:0009056//catabolic process;GO:0044238//primary metabolic process;GO:1901575//organic substance catabolic process;GO:0008152//metabolic process;GO:0044042//glucan metabolic process;GO:0005976//polysaccharide metabolic process;GO:0009057//macromolecule catabolic process;GO:0000272//polysaccharide catabolic process;GO:0005975//carbohydrate metabolic process;GO:0016052//carbohydrate catabolic proc…		3.08	2.61	1.17	11.76	5.96	5.67
Lus10001206	2.25	4.336	1.10433	1.65e-05	5.69e-07			XP_021603948.1|9.9e-172|uncharacterized protein LOC110608968 [Manihot esculenta]			2.08	2.05	2.62	4.5	4.17	4.34
Lus10001260	1.086	2.396	1.2566	0.001913	0.000128			XP_015583606.1|2.3e-192|uncharacterized protein LOC8287921 isoform X1 [Ricinus communis]	GO:0044237//cellular metabolic process;GO:0046246//terpene biosynthetic process;GO:0051762//sesquiterpene biosynthetic process;GO:1901576//organic substance biosynthetic process;GO:0071704//organic substance metabolic process;GO:0008299//isoprenoid biosynthetic process;GO:0009987//cellular process;GO:0044255//cellular lipid metabolic process;GO:0006629//lipid metabolic process;GO:0120252//hydroca…		1.18	1.23	0.85	2	2.35	2.84
Lus10001264	43	134.603	1.78098	2.81e-10	4.03e-12		K10268//F-box and leucine-rich repeat protein 2/20;K10268//F-box and leucine-rich repeat protein 2/20	XP_021638158.1|1.9e-310|F-box/LRR-repeat protein 3 [Hevea brasiliensis]	GO:0019941//modification-dependent protein catabolic process;GO:0019538//protein metabolic process;GO:0044260//cellular macromolecule metabolic process;GO:0043170//macromolecule metabolic process;GO:0051603//proteolysis involved in cellular protein catabolic process;GO:0009056//catabolic process;GO:0031146//SCF-dependent proteasomal ubiquitin-dependent protein catabolic process;GO:0006511//ubiqui…		39.47	38.28	51.25	147.11	166.29	90.41
Lus10001265	28.15	71.29	1.49194	7.22e-09	1.29e-10		K13424//WRKY transcription factor 33+ko04016//MAPK signaling pathway - plant+ko04626//Plant-pathogen interaction	XP_021664002.1|1.8e-167|probable WRKY transcription factor 33 [Hevea brasiliensis]	GO:0043229//intracellular organelle;GO:0043227//membrane-bounded organelle;GO:0110165//cellular anatomical entity;GO:0043231//intracellular membrane-bounded organelle;GO:0043226//organelle;GO:0005634//nucleus;GO:0005622//intracellular anatomical structure;GO:0043565//sequence-specific DNA binding;GO:0140110//transcription regulator activity;GO:0003700//DNA-binding transcription factor activity;GO…	WRKY	25.24	32.18	27.03	90.66	70.41	52.8
Lus10001275	0.18	11.853	6.32325	0.000144	6.4e-06		K05894//12-oxophytodienoic acid reductase [EC:1.3.1.42]+ko00592//alpha-Linolenic acid metabolism+ko01100//Metabolic pathways+ko01110//Biosynthesis of secondary metabolites;K05894//12-oxophytodienoic acid reductase [EC:1.3.1.42]+ko00592//alpha-Linolenic acid metabolism+ko01100//Metabolic pathways+ko01110//Biosynthesis of secondary metabolites	KDP45639.1|2.0e-155|hypothetical protein JCGZ_17246 [Jatropha curcas]	GO:0000166//nucleotide binding;GO:0032553//ribonucleotide binding;GO:0043167//ion binding;GO:1901363//heterocyclic compound binding;GO:0097367//carbohydrate derivative binding;GO:1901265//nucleoside phosphate binding;GO:0036094//small molecule binding;GO:0016491//oxidoreductase activity;GO:0005488//binding;GO:0043168//anion binding;GO:0010181//FMN binding;GO:0097159//organic cyclic compound bindi…		0.17	0	0.37	3.43	27.8	4.33
Lus10001276	6.35	21.643	1.95258	0.020008	0.002126		K05894//12-oxophytodienoic acid reductase [EC:1.3.1.42]+ko00592//alpha-Linolenic acid metabolism+ko01100//Metabolic pathways+ko01110//Biosynthesis of secondary metabolites	XP_021683847.1|7.4e-184|putative 12-oxophytodienoate reductase 11 isoform X2 [Hevea brasiliensis]	GO:0000166//nucleotide binding;GO:0005488//binding;GO:0016491//oxidoreductase activity;GO:1901363//heterocyclic compound binding;GO:0097367//carbohydrate derivative binding;GO:0043167//ion binding;GO:1901265//nucleoside phosphate binding;GO:0036094//small molecule binding;GO:0010181//FMN binding;GO:0003824//catalytic activity;GO:0043168//anion binding;GO:0032553//ribonucleotide binding;GO:0097159…		8.27	4.59	6.19	11.41	46.23	7.29
Lus10001319	18.063	5.576	-1.53029	0.000823	4.83e-05		K13449//pathogenesis-related protein 1+ko04016//MAPK signaling pathway - plant+ko04626//Plant-pathogen interaction+ko04075//Plant hormone signal transduction	XP_015875903.1|2.9e-61|pathogenesis-related protein PR-1 [Ziziphus jujuba]	GO:0006950//response to stress;GO:0006952//defense response;GO:0009607//response to biotic stimulus;GO:0050896//response to stimulus;GO:0110165//cellular anatomical entity;GO:0005615//extracellular space;GO:0005576//extracellular region;		17.01	19.84	17.34	3.99	5.27	7.47
Lus10001322	1.396	23.103	4.24101	0.000578	3.16e-05	Arabidopsis thaliana mRNA for ADR1, complete cds, clone: RAFL15-45-C23	K01662//1-deoxy-D-xylulose-5-phosphate synthase [EC:2.2.1.7]+ko00900//Terpenoid backbone biosynthesis+ko01100//Metabolic pathways+ko01110//Biosynthesis of secondary metabolites+ko00730//Thiamine metabolism;K01662//1-deoxy-D-xylulose-5-phosphate synthase [EC:2.2.1.7]+ko00900//Terpenoid backbone biosynthesis+ko01100//Metabolic pathways+ko01110//Biosynthesis of secondary metabolites+ko00730//Thiamin…	XP_002533688.1|0.0e+00|probable 1-deoxy-D-xylulose-5-phosphate synthase 2, chloroplastic [Ricinus communis]	GO:1901566//organonitrogen compound biosynthetic process;GO:0052865//1-deoxy-D-xylulose 5-phosphate biosynthetic process;GO:0090407//organophosphate biosynthetic process;GO:0006721//terpenoid metabolic process;GO:0008152//metabolic process;GO:0008610//lipid biosynthetic process;GO:0044272//sulfur compound biosynthetic process;GO:0016114//terpenoid biosynthetic process;GO:0034309//primary alcohol …		1.63	1.83	0.73	15.97	49.41	3.93
Lus10001347	34.516	5.163	-2.60249	5.61e-05	2.23e-06		K09060//plant G-box-binding factor	XP_012071923.1|1.1e-49|bZIP transcription factor 11 [Jatropha curcas]	GO:0003700//DNA-binding transcription factor activity;GO:0140110//transcription regulator activity;		42.44	36.69	24.42	5.05	1.6	8.84
Lus10001354	20.926	41.843	1.76147	5.95e-08	1.23e-09	Triticum aestivum cDNA, clone: WT007_D05, cultivar: Chinese Spring		XP_031252226.1|4.6e-144|uncharacterized protein LOC116110135 isoform X1 [Pistacia vera]	GO:0006672//ceramide metabolic process;GO:1901564//organonitrogen compound metabolic process;GO:0044237//cellular metabolic process;GO:0006807//nitrogen compound metabolic process;GO:0043603//cellular amide metabolic process;GO:0006665//sphingolipid metabolic process;GO:0006643//membrane lipid metabolic process;GO:0008152//metabolic process;GO:0009987//cellular process;GO:0044238//primary metabol…		20.81	22.73	19.24	37.24	59.45	28.84
Lus10001377	6.113	2.63	-1.07501	1.92e-05	6.7e-07		K00889//1-phosphatidylinositol-4-phosphate 5-kinase [EC:2.7.1.68]+ko04144//Endocytosis+ko01100//Metabolic pathways+ko04070//Phosphatidylinositol signaling system+ko00562//Inositol phosphate metabolism;K00889//1-phosphatidylinositol-4-phosphate 5-kinase [EC:2.7.1.68]+ko04144//Endocytosis+ko01100//Metabolic pathways+ko04070//Phosphatidylinositol signaling system+ko00562//Inositol phosphate metaboli…	XP_021625852.1|0.0e+00|phosphatidylinositol 4-phosphate 5-kinase 8-like isoform X1 [Manihot esculenta]	GO:0030554//adenyl nucleotide binding;GO:0043167//ion binding;GO:0000166//nucleotide binding;GO:0005488//binding;GO:0032555//purine ribonucleotide binding;GO:0016773//phosphotransferase activity, alcohol group as acceptor;GO:0016307//phosphatidylinositol phosphate kinase activity;GO:0005524//ATP binding;GO:0032553//ribonucleotide binding;GO:1901265//nucleoside phosphate binding;GO:0043168//anion …		5.57	7.16	5.61	2.55	2.42	2.92
Lus10001394	0.416	3.036	3.01805	0.019079	0.001999		K09422//transcription factor MYB, plant	XP_021619780.1|8.5e-82|transcription factor RAX2-like [Manihot esculenta]	GO:0043229//intracellular organelle;GO:0043226//organelle;GO:0005622//intracellular anatomical structure;GO:0110165//cellular anatomical entity;GO:0043227//membrane-bounded organelle;GO:0005634//nucleus;GO:0043231//intracellular membrane-bounded organelle;	MYB	0.93	0.22	0.1	1.66	5.85	1.6
Lus10001497	70.126	23.373	-1.43321	8.96e-13	9.08e-15		K00759//adenine phosphoribosyltransferase [EC:2.4.2.7]+ko00230//Purine metabolism+ko01100//Metabolic pathways	XP_024017602.1|1.3e-89|adenine phosphoribosyltransferase 5 [Morus notabilis]	GO:0006753//nucleoside phosphate metabolic process;GO:0009165//nucleotide biosynthetic process;GO:0032261//purine nucleotide salvage;GO:0046112//nucleobase biosynthetic process;GO:1901659//glycosyl compound biosynthetic process;GO:0046033//AMP metabolic process;GO:1901362//organic cyclic compound biosynthetic process;GO:0044249//cellular biosynthetic process;GO:0018130//heterocycle biosynthetic p…		70.62	68.28	71.48	27.4	18.71	24.01
Lus10001506	16.92	7.416	-1.05205	0.014691	0.001455			XP_034700879.1|1.5e-139|GDSL esterase/lipase At4g10955 [Vitis riparia]			16.11	22.48	12.17	6.84	5.84	9.57
Lus10001577	7.476	15.863	1.24427	0.000605	3.34e-05		K14494//DELLA protein+ko04075//Plant hormone signal transduction	AMR43753.1|1.5e-185|GRAS01 protein [Jatropha curcas]	GO:0010200//response to chitin;GO:0006355//regulation of transcription, DNA-templated;GO:0051171//regulation of nitrogen compound metabolic process;GO:0019222//regulation of metabolic process;GO:0031323//regulation of cellular metabolic process;GO:0042221//response to chemical;GO:0080090//regulation of primary metabolic process;GO:1901698//response to nitrogen compound;GO:0060255//regulation of m…	GRAS	7.2	8.33	6.9	16.17	21.16	10.26
Lus10001604	5.26	1.353	-1.90327	0.001874	0.000125		K20715//phototropin [EC:2.7.11.1];K20715//phototropin [EC:2.7.11.1]	AML77935.1|0.0e+00|putative LOV domain-containing protein [Linum grandiflorum]	GO:0071704//organic substance metabolic process;GO:0006464//cellular protein modification process;GO:0043412//macromolecule modification;GO:0050896//response to stimulus;GO:0008152//metabolic process;GO:1901564//organonitrogen compound metabolic process;GO:0006807//nitrogen compound metabolic process;GO:0044238//primary metabolic process;GO:0018298//protein-chromophore linkage;GO:0019538//protein…		4.94	2.07	8.77	1.47	1.41	1.18
Lus10001621	14.48	26.29	1.01829	0.013015	0.001255			XP_021287117.1|1.4e-43|uncharacterized protein LOC110418657 [Herrania umbratica]			15.83	15.36	12.25	31.3	21.21	26.36
Lus10001664	1.386	0.25	-2.3458	0.018282	0.001897	NAC domain containing protein 17 (best arabidopsis hit)	K17756//long-chain-alcohol oxidase [EC:1.1.3.20];K00521//ferric-chelate reductase [EC:1.16.1.7];K16296//serine carboxypeptidase-like clade I [EC:3.4.16.-];K14016//ubiquitin fusion degradation protein 1+ko04141//Protein processing in endoplasmic reticulum	XP_002518924.1|4.5e-113|NAC domain-containing protein 43 [Ricinus communis]	GO:0010556//regulation of macromolecule biosynthetic process;GO:0051171//regulation of nitrogen compound metabolic process;GO:0009889//regulation of biosynthetic process;GO:0065007//biological regulation;GO:0010468//regulation of gene expression;GO:0080090//regulation of primary metabolic process;GO:2001141//regulation of RNA biosynthetic process;GO:0006355//regulation of transcription, DNA-templ…	NAC	1.38	1.46	1.32	0.42	0.07	0.26
Lus10001672	0.773	2.813	2.04365	0.000717	4.1e-05		K01761//methionine-gamma-lyase [EC:4.4.1.11]+ko00450//Selenocompound metabolism+ko01100//Metabolic pathways+ko00270//Cysteine and methionine metabolism	XP_031262728.1|2.1e-165|methionine gamma-lyase [Pistacia vera]	GO:0006520//cellular amino acid metabolic process;GO:0019343//cysteine biosynthetic process via cystathionine;GO:0009058//biosynthetic process;GO:0044238//primary metabolic process;GO:0006807//nitrogen compound metabolic process;GO:0046394//carboxylic acid biosynthetic process;GO:0071704//organic substance metabolic process;GO:0009092//homoserine metabolic process;GO:0009987//cellular process;GO:…		0.97	0.78	0.57	2.3	3.17	2.97
Lus10001676	1.856	206.013	6.95376	#######	#######		K00430//peroxidase [EC:1.11.1.7]+ko01100//Metabolic pathways+ko01110//Biosynthesis of secondary metabolites+ko00940//Phenylpropanoid biosynthesis;K12199//vacuolar protein sorting-associated protein VTA1+ko04144//Endocytosis;K15223//upstream activation factor subunit UAF30	XP_021603362.1|1.9e-64|uncharacterized protein LOC110608450 [Manihot esculenta]	GO:0009628//response to abiotic stimulus;GO:0050896//response to stimulus;GO:0080167//response to karrikin;GO:0110165//cellular anatomical entity;GO:0016021//integral component of membrane;GO:0005737//cytoplasm;GO:0016020//membrane;GO:0031224//intrinsic component of membrane;GO:0005622//intracellular anatomical structure;		1.97	2.48	1.12	174.77	205.83	237.44
Lus10001685	8.056	1.396	-2.34119	0.018171	0.001883	Oryza sativa Japonica Group cultivar Taipei 309 E3 ligase (BBI1) gene, complete cds.	K11982//E3 ubiquitin-protein ligase RNF115/126 [EC:2.3.2.27]	XP_002266038.1|1.9e-43|PREDICTED: probable E3 ubiquitin-protein ligase RHY1A [Vitis vinifera]	GO:0006511//ubiquitin-dependent protein catabolic process;GO:0071704//organic substance metabolic process;GO:0044260//cellular macromolecule metabolic process;GO:0006508//proteolysis;GO:0019941//modification-dependent protein catabolic process;GO:0019538//protein metabolic process;GO:0006807//nitrogen compound metabolic process;GO:0044238//primary metabolic process;GO:0008152//metabolic process;G…		9.98	7.31	6.88	0.79	3.04	0.36
Lus10001723	3.616	0	-9.38968	9.56e-11	1.28e-12		K20283//golgin subfamily A member 4	XP_034917947.1|7.8e-73|flagellar attachment zone protein 1-like isoform X1 [Populus alba]	GO:0090567//reproductive shoot system development;GO:0007275//multicellular organism development;GO:0048856//anatomical structure development;GO:0009791//post-embryonic development;GO:0022414//reproductive process;GO:0009908//flower development;GO:0048367//shoot system development;GO:0048731//system development;GO:0048608//reproductive structure development;GO:0061458//reproductive system develop…		1.36	3.86	5.63	0	0	0
Lus10001754	16.116	6.636	-1.123	2.43e-07	5.57e-09		K00975//glucose-1-phosphate adenylyltransferase [EC:2.7.7.27]+ko01250//Biosynthesis of nucleotide sugars+ko00520//Amino sugar and nucleotide sugar metabolism+ko01100//Metabolic pathways+ko00500//Starch and sucrose metabolism+ko01110//Biosynthesis of secondary metabolites;K14491//two-component response regulator ARR-B family+ko04075//Plant hormone signal transduction;K00975//glucose-1-phosphate ad…	XP_030486693.1|2.9e-89|myb family transcription factor APL isoform X2 [Cannabis sativa]	GO:0010468//regulation of gene expression;GO:0080090//regulation of primary metabolic process;GO:0010087//phloem or xylem histogenesis;GO:0045893//positive regulation of transcription, DNA-templated;GO:0019222//regulation of metabolic process;GO:0009889//regulation of biosynthetic process;GO:0065007//biological regulation;GO:0045935//positive regulation of nucleobase-containing compound metabolic…	G2-like	14.66	18.01	15.68	7.52	6.07	6.32
Lus10001776	2.993	0.65	-2.0361	0.041787	0.005392		K03320//ammonium transporter, Amt family;K03320//ammonium transporter, Amt family	XP_021619801.1|2.2e-216|ammonium transporter 3 member 2-like [Manihot esculenta]	GO:0019740//nitrogen utilization;GO:0016020//membrane;GO:0005887//integral component of plasma membrane;GO:0016021//integral component of membrane;GO:0071944//cell periphery;GO:0110165//cellular anatomical entity;GO:0031226//intrinsic component of plasma membrane;GO:0031224//intrinsic component of membrane;GO:0005886//plasma membrane;GO:0005215//transporter activity;GO:0015318//inorganic molecula…		4.76	3.31	0.91	0.46	1.18	0.31
Lus10001789	16.71	30.72	1.03822	0.000326	1.64e-05		K08867//WNK lysine deficient protein kinase [EC:2.7.11.1]	KAF2298503.1|2.0e-278|hypothetical protein GH714_023852 [Hevea brasiliensis]	GO:0016773//phosphotransferase activity, alcohol group as acceptor;GO:0005488//binding;GO:0032559//adenyl ribonucleotide binding;GO:0016301//kinase activity;GO:0016772//transferase activity, transferring phosphorus-containing groups;GO:0005524//ATP binding;GO:0043167//ion binding;GO:0000166//nucleotide binding;GO:0140096//catalytic activity, acting on a protein;GO:1901265//nucleoside phosphate bi…		15.68	17.66	16.79	31.27	38.78	22.11
Lus10001807	2.3	0.993	-1.27303	0.014148	0.001391		K13418//somatic embryogenesis receptor kinase 1 [EC:2.7.10.1 2.7.11.1];K00109//2-hydroxyglutarate dehydrogenase [EC:1.1.99.2]+ko01100//Metabolic pathways+ko00650//Butanoate metabolism;K13416//brassinosteroid insensitive 1-associated receptor kinase 1 [EC:2.7.10.1 2.7.11.1]+ko04016//MAPK signaling pathway - plant+ko04626//Plant-pathogen interaction+ko04075//Plant hormone signal transduction	XP_021673055.1|6.3e-79|leucine-rich repeat protein 1-like [Hevea brasiliensis]	GO:0016301//kinase activity;GO:0016740//transferase activity;GO:0016772//transferase activity, transferring phosphorus-containing groups;GO:0003824//catalytic activity;GO:0016628//oxidoreductase activity, acting on the CH-CH group of donors, NAD or NADP as acceptor;GO:0032440//2-alkenal reductase [NAD(P)+] activity;GO:0016627//oxidoreductase activity, acting on the CH-CH group of donors;GO:001649…		1.68	2.24	2.98	1.37	0.72	0.89
Lus10001833	3.923	1.04	-1.76271	0.026395	0.003032		K01179//endoglucanase [EC:3.2.1.4]+ko01100//Metabolic pathways+ko00500//Starch and sucrose metabolism	XP_021601989.1|4.4e-298|endoglucanase 6-like [Manihot esculenta]	GO:0043170//macromolecule metabolic process;GO:0008152//metabolic process;GO:0044237//cellular metabolic process;GO:0009057//macromolecule catabolic process;GO:0044248//cellular catabolic process;GO:0030243//cellulose metabolic process;GO:0009987//cellular process;GO:0030245//cellulose catabolic process;GO:0044238//primary metabolic process;GO:0044264//cellular polysaccharide metabolic process;GO…		6.62	1.75	3.4	1.37	0.48	1.27
Lus10001881	1.523	21.32	3.95131	2.5e-11	3.06e-13		K08332//vacuolar protein 8	XP_021673602.1|4.6e-135|U-box domain-containing protein 7-like [Hevea brasiliensis]			2.07	1.13	1.37	16.1	8.5	39.36
Lus10001931	8.746	27.75	1.8403	4.67e-05	1.81e-06			XP_015572502.1|1.5e-10|uncharacterized protein LOC8274225 [Ricinus communis]			9.03	7.74	9.47	25	36.57	21.68
Lus10001936	11.85	32.703	1.63707	0.000479	2.53e-05			XP_021597945.1|6.5e-23|uncharacterized protein LOC110604139 [Manihot esculenta]			8.14	13.69	13.72	32.44	43.13	22.54
Lus10001965	3.843	12.156	1.81978	0.000251	1.21e-05		K22395//cinnamyl-alcohol dehydrogenase [EC:1.1.1.195]+ko01100//Metabolic pathways+ko01110//Biosynthesis of secondary metabolites+ko00940//Phenylpropanoid biosynthesis	XP_006370482.2|1.7e-165|berberine bridge enzyme-like 18 [Populus trichocarpa]	GO:1901363//heterocyclic compound binding;GO:0071949//FAD binding;GO:0043167//ion binding;GO:0036094//small molecule binding;GO:0050660//flavin adenine dinucleotide binding;GO:0003824//catalytic activity;GO:0005488//binding;GO:0097159//organic cyclic compound binding;GO:0000166//nucleotide binding;GO:1901265//nucleoside phosphate binding;GO:0016491//oxidoreductase activity;GO:0043168//anion bindi…		5.01	4.23	2.29	11.46	17.31	7.7
Lus10001999	12.74	1.44	-2.99245	7.57e-32	1.83e-34		K21867//potassium channel	NP_001291244.1|0.0e+00|potassium channel SKOR-like [Populus euphratica]	GO:0031224//intrinsic component of membrane;GO:0016020//membrane;GO:0016021//integral component of membrane;GO:0110165//cellular anatomical entity;GO:0005215//transporter activity;GO:0004620//phospholipase activity;GO:0016788//hydrolase activity, acting on ester bonds;GO:0022843//voltage-gated cation channel activity;GO:0003824//catalytic activity;GO:0015267//channel activity;GO:0022857//transmem…		14.98	11.65	11.59	1.29	1.23	1.8
Lus10002000	29.626	82.123	1.62706	1.02e-24	3.69e-27	STRUBBELIG-receptor family 8 (best arabidopsis hit); STRUBBELIG-RECEPTOR FAMILY 7 precursor, putative, expressed (best rice hit)	K07375//tubulin beta+ko04145//Phagosome	AIS84166.1|3.5e-268|beta-tubulin 2b [Linum usitatissimum]	GO:0007017//microtubule-based process;GO:0009987//cellular process;GO:0015630//microtubule cytoskeleton;GO:0043226//organelle;GO:0099081//supramolecular polymer;GO:0005856//cytoskeleton;GO:0099512//supramolecular fiber;GO:0099080//supramolecular complex;GO:0005622//intracellular anatomical structure;GO:0043232//intracellular non-membrane-bounded organelle;GO:0043228//non-membrane-bounded organell…		25.58	28.18	35.12	86.06	79.74	80.57
Lus10002056	1.843	4.273	1.36213	0.016217	0.001643		K09422//transcription factor MYB, plant	XP_012080268.1|9.9e-95|myb-related protein 306 [Jatropha curcas]	GO:0009733//response to auxin;GO:0009719//response to endogenous stimulus;GO:0010033//response to organic substance;GO:0009725//response to hormone;GO:0042221//response to chemical;GO:0050896//response to stimulus;GO:0043227//membrane-bounded organelle;GO:0005622//intracellular anatomical structure;GO:0043226//organelle;GO:0043229//intracellular organelle;GO:0110165//cellular anatomical entity;GO…	MYB	1.48	1.67	2.38	5.73	3.11	3.98
Lus10002089	39.953	16.716	-1.09843	8.27e-05	3.44e-06		K00083//cinnamyl-alcohol dehydrogenase [EC:1.1.1.195]+ko01100//Metabolic pathways+ko01110//Biosynthesis of secondary metabolites+ko00940//Phenylpropanoid biosynthesis	XP_002300211.1|2.4e-174|probable cinnamyl alcohol dehydrogenase 9 [Populus trichocarpa]	GO:0003824//catalytic activity;GO:0043167//ion binding;GO:0008270//zinc ion binding;GO:0005488//binding;GO:0046914//transition metal ion binding;GO:0043169//cation binding;GO:0016616//oxidoreductase activity, acting on the CH-OH group of donors, NAD or NADP as acceptor;GO:0046872//metal ion binding;GO:0016614//oxidoreductase activity, acting on CH-OH group of donors;GO:0016491//oxidoreductase act…		42.71	28.14	49.01	17.95	16.8	15.4
Lus10002116	2.026	0.066	-4.98409	0.000497	2.64e-05		K11984//U4/U6.U5 tri-snRNP-associated protein 1+ko03040//Spliceosome	XP_018827389.1|2.9e-176|uncharacterized protein LOC108996081 [Juglans regia]			3.64	0.46	1.98	0	0	0.2
Lus10002160	41.14	153.67	2.03096	5.95e-11	7.69e-13		K16190//glucuronokinase [EC:2.7.1.43]+ko01250//Biosynthesis of nucleotide sugars+ko00520//Amino sugar and nucleotide sugar metabolism+ko00040//Pentose and glucuronate interconversions+ko01100//Metabolic pathways+ko00053//Ascorbate and aldarate metabolism;K13422//transcription factor MYC2+ko04016//MAPK signaling pathway - plant+ko04075//Plant hormone signal transduction;K16190//glucuronokinase [EC…	XP_008385974.2|1.1e-70|transcription factor bHLH93 [Malus domestica]	GO:0043231//intracellular membrane-bounded organelle;GO:0005622//intracellular anatomical structure;GO:0043229//intracellular organelle;GO:0005634//nucleus;GO:0110165//cellular anatomical entity;GO:0043227//membrane-bounded organelle;GO:0043226//organelle;GO:0046983//protein dimerization activity;GO:0005488//binding;GO:0005515//protein binding;	bHLH	40.94	40.55	41.93	124.68	224.83	111.5
Lus10002165	40.883	109.5	1.52392	4.87e-10	7.25e-12	Oryza sativa Japonica Group cDNA clone:J013001J06, full insert sequence	K14515//EIN3-binding F-box protein+ko04016//MAPK signaling pathway - plant+ko04075//Plant hormone signal transduction;K14515//EIN3-binding F-box protein+ko04016//MAPK signaling pathway - plant+ko04075//Plant hormone signal transduction	KAG6741026.1|9.9e-269|hypothetical protein POTOM_056510 [Populus tomentosa]	GO:0043161//proteasome-mediated ubiquitin-dependent protein catabolic process;GO:0006807//nitrogen compound metabolic process;GO:1901575//organic substance catabolic process;GO:0051603//proteolysis involved in cellular protein catabolic process;GO:0071704//organic substance metabolic process;GO:0044260//cellular macromolecule metabolic process;GO:0010498//proteasomal protein catabolic process;GO:…		36.83	39.29	46.53	78.12	111.6	138.78
Lus10002175	80.123	27.69	-1.37966	0.002564	0.00018			KAF3443597.1|2.3e-14|hypothetical protein FNV43_RR13285 [Rhamnella rubrinervis]	GO:0006952//defense response;GO:0050896//response to stimulus;GO:0006950//response to stress;		91.9	97.1	51.37	29.72	33.96	19.39
Lus10002176	69.836	9.506	-2.73091	6.36e-09	1.12e-10		K10781//fatty acyl-ACP thioesterase B [EC:3.1.2.14 3.1.2.21]+ko01100//Metabolic pathways+ko00061//Fatty acid biosynthesis+ko01212//Fatty acid metabolism	KAF3443597.1|2.5e-24|hypothetical protein FNV43_RR13285 [Rhamnella rubrinervis]	GO:0006952//defense response;GO:0006950//response to stress;GO:0050896//response to stimulus;		75.42	73.33	60.76	9.33	4	15.19
Lus10002202	4.823	0.67	-2.4511	0.008571	0.000754			EEF35688.1|1.7e-16|conserved hypothetical protein [Ricinus communis]			5.13	5.83	3.51	0.65	1.24	0.12
Lus10002217	10.87	51.486	2.4073	1.19e-07	2.62e-09		K01568//pyruvate decarboxylase [EC:4.1.1.1]+ko00010//Glycolysis / Gluconeogenesis+ko01100//Metabolic pathways+ko01110//Biosynthesis of secondary metabolites	XP_016725356.1|0.0e+00|pyruvate decarboxylase 2 [Gossypium hirsutum]	GO:0005737//cytoplasm;GO:0005829//cytosol;GO:0110165//cellular anatomical entity;GO:0005622//intracellular anatomical structure;GO:0019842//vitamin binding;GO:0003824//catalytic activity;GO:0000287//magnesium ion binding;GO:0043167//ion binding;GO:0043168//anion binding;GO:0005488//binding;GO:0016829//lyase activity;GO:0036094//small molecule binding;GO:0030976//thiamine pyrophosphate binding;GO:…		9.17	15.62	7.82	38.85	81.35	34.26
Lus10002256	454.79	144.706	-1.22771	1.17e-05	3.88e-07		K14490//histidine-containing phosphotransfer peotein+ko04075//Plant hormone signal transduction;K14490//histidine-containing phosphotransfer peotein+ko04075//Plant hormone signal transduction	KAF2287942.1|2.9e-53|hypothetical protein GH714_003391 [Hevea brasiliensis]	GO:0050794//regulation of cellular process;GO:0035556//intracellular signal transduction;GO:0007154//cell communication;GO:0009736//cytokinin-activated signaling pathway;GO:0071368//cellular response to cytokinin stimulus;GO:0051716//cellular response to stimulus;GO:0000160//phosphorelay signal transduction system;GO:0050896//response to stimulus;GO:0008152//metabolic process;GO:0009987//cellular…		506.26	459.94	398.17	94.43	216.94	122.75
Lus10002271	55.13	1.85	-4.74436	0.01312	0.001269		K14306//nuclear pore complex protein Nup62+ko03013//Nucleocytoplasmic transport;K02357//elongation factor Ts	CAE6968944.1|7.2e-10|olpB [Symbiodinium natans]			110.12	47.7	7.57	0.46	4.79	0.3
Lus10002309	19.356	137.593	2.98775	1.4e-76	7.5e-80		K13424//WRKY transcription factor 33+ko04016//MAPK signaling pathway - plant+ko04626//Plant-pathogen interaction	XP_021653508.1|6.0e-90|probable WRKY transcription factor 40 [Hevea brasiliensis]	GO:0043226//organelle;GO:0110165//cellular anatomical entity;GO:0043227//membrane-bounded organelle;GO:0005634//nucleus;GO:0043229//intracellular organelle;GO:0043231//intracellular membrane-bounded organelle;GO:0005622//intracellular anatomical structure;GO:0003700//DNA-binding transcription factor activity;GO:0140110//transcription regulator activity;GO:0005488//binding;GO:1901363//heterocyclic…	WRKY	18.03	20.07	19.97	121.94	149.14	141.7
Lus10002324	20.253	66.236	1.88291	0.006495	0.000545		K17302//coatomer subunit beta';K17302//coatomer subunit beta'	EEF34197.1|5.2e-120|coatomer beta subunit, putative [Ricinus communis]	GO:0046907//intracellular transport;GO:0051234//establishment of localization;GO:0006810//transport;GO:0009987//cellular process;GO:0008104//protein localization;GO:0006888//endoplasmic reticulum to Golgi vesicle-mediated transport;GO:0016192//vesicle-mediated transport;GO:0051649//establishment of localization in cell;GO:0071705//nitrogen compound transport;GO:0051179//localization;GO:0006891//i…		19.82	23.33	17.61	38.65	134.64	25.42
Lus10002326	1.7	0.58	-1.35626	0.001289	8.1e-05		K01535//H+-transporting ATPase [EC:7.1.2.1]+ko01100//Metabolic pathways+ko00190//Oxidative phosphorylation;K01535//H+-transporting ATPase [EC:7.1.2.1]+ko01100//Metabolic pathways+ko00190//Oxidative phosphorylation	XP_012067540.1|8.0e-294|ATPase 9, plasma membrane-type [Jatropha curcas]	GO:0055085//transmembrane transport;GO:0140352//export from cell;GO:0009987//cellular process;GO:0051234//establishment of localization;GO:0051179//localization;GO:0098660//inorganic ion transmembrane transport;GO:0034220//ion transmembrane transport;GO:0098655//cation transmembrane transport;GO:0098662//inorganic cation transmembrane transport;GO:1902600//proton transmembrane transport;GO:000681…		2.03	1.41	1.66	0.57	0.62	0.55
Lus10002342	0	6.316	8.96159	2.14e-08	4.12e-10		K09060//plant G-box-binding factor	XP_012085283.1|4.3e-99|UV-B-induced protein At3g17800, chloroplastic [Jatropha curcas]			0	0	0	5.07	12.3	1.58
Lus10002343	7.086	28.456	2.18131	0.001164	7.21e-05		K09060//plant G-box-binding factor	XP_012085283.1|1.9e-107|UV-B-induced protein At3g17800, chloroplastic [Jatropha curcas]			6.25	8.71	6.3	15.14	56.73	13.5
Lus10002349	29.733	55.38	1.05919	0.000127	5.53e-06		K20093//DNA excision repair protein ERCC-6-like [EC:3.6.4.12];K00366//ferredoxin-nitrite reductase [EC:1.7.7.1]+ko00910//Nitrogen metabolism+ko01100//Metabolic pathways;K20093//DNA excision repair protein ERCC-6-like [EC:3.6.4.12];K00366//ferredoxin-nitrite reductase [EC:1.7.7.1]+ko00910//Nitrogen metabolism+ko01100//Metabolic pathways	XP_030502103.1|8.7e-103|uncharacterized protein LOC115717275 [Cannabis sativa]	GO:0016021//integral component of membrane;GO:0016020//membrane;GO:0110165//cellular anatomical entity;GO:0031224//intrinsic component of membrane;GO:0046872//metal ion binding;GO:0043167//ion binding;GO:0005506//iron ion binding;GO:0043169//cation binding;GO:0046914//transition metal ion binding;GO:0005488//binding;		28.5	21.42	39.28	51.97	59.06	55.11
Lus10002399	11.13	4.793	-1.07565	2.01e-06	5.56e-08		K14432//ABA responsive element binding factor+ko04075//Plant hormone signal transduction;K14432//ABA responsive element binding factor+ko04075//Plant hormone signal transduction;K14432//ABA responsive element binding factor+ko04075//Plant hormone signal transduction;K14432//ABA responsive element binding factor+ko04075//Plant hormone signal transduction;K14432//ABA responsive element binding fact…	KAB2050980.1|2.8e-72|hypothetical protein ES319_A12G023900v1 [Gossypium barbadense]	GO:0048522//positive regulation of cellular process;GO:0051171//regulation of nitrogen compound metabolic process;GO:0006355//regulation of transcription, DNA-templated;GO:0051252//regulation of RNA metabolic process;GO:0065007//biological regulation;GO:0050794//regulation of cellular process;GO:0051254//positive regulation of RNA metabolic process;GO:2001141//regulation of RNA biosynthetic proce…		11.19	12.19	10.01	5.04	4.53	4.81
Lus10002450	10.966	28.123	1.52411	0.008038	0.0007		K24193//MFS transporter, SP family, sugar:H+ symporter	XP_010454987.1|2.7e-259|PREDICTED: sugar transport protein 13 isoform X1 [Camelina sativa]	GO:0016021//integral component of membrane;GO:0016020//membrane;GO:0031224//intrinsic component of membrane;GO:0110165//cellular anatomical entity;GO:0005215//transporter activity;GO:0015145//monosaccharide transmembrane transporter activity;GO:0051119//sugar transmembrane transporter activity;GO:0015144//carbohydrate transmembrane transporter activity;GO:0022857//transmembrane transporter activi…		9.75	14.14	9.01	22.71	48.04	13.62
Lus10002480	4.926	15.603	1.81128	1.26e-06	3.33e-08			XP_021648369.1|2.6e-37|uncharacterized protein LOC110641083 [Hevea brasiliensis]			6.44	5.17	3.17	18.92	14.48	13.41
Lus10002525	17.04	5.136	-1.56093	0.003881	0.000294		K15405//midchain alkane hydroxylase+ko01110//Biosynthesis of secondary metabolites+ko00073//Cutin, suberine and wax biosynthesis;K15402//fatty acid omega-hydroxylase [EC:1.14.-.-]+ko00073//Cutin, suberine and wax biosynthesis	KAE8021476.1|9.4e-140|hypothetical protein FH972_007362 [Carpinus fangiana]	GO:0110165//cellular anatomical entity;GO:0016021//integral component of membrane;GO:0031224//intrinsic component of membrane;GO:0016020//membrane;GO:0005506//iron ion binding;GO:0016491//oxidoreductase activity;GO:0046914//transition metal ion binding;GO:0043169//cation binding;GO:0016705//oxidoreductase activity, acting on paired donors, with incorporation or reduction of molecular oxygen;GO:00…		23.48	10.07	17.57	4.32	7.91	3.18
Lus10002540	168.41	316.513	1.13244	0.000753	4.34e-05			XP_021600480.1|7.6e-15|uncharacterized protein LOC110606054 [Manihot esculenta]			136.59	142.4	226.24	351.53	368.66	229.35
Lus10002555	10.193	42.813	2.21761	4.89e-13	4.78e-15		K23612//neural Wiskott-Aldrich syndrome protein+ko04144//Endocytosis	XP_034888380.1|1.4e-198|extensin-2-like [Populus alba]			13.98	9.59	7.01	47.9	35.05	45.49
Lus10002556	7.643	19.34	1.49022	0.000157	7.06e-06		K13523//lysophosphatidic acid acyltransferase / lysophosphatidylinositol acyltransferase [EC:2.3.1.51 2.3.1.-]+ko01100//Metabolic pathways+ko01110//Biosynthesis of secondary metabolites+ko00564//Glycerophospholipid metabolism+ko00561//Glycerolipid metabolism;K13523//lysophosphatidic acid acyltransferase / lysophosphatidylinositol acyltransferase [EC:2.3.1.51 2.3.1.-]+ko01100//Metabolic pathways+k…	XP_021638349.1|4.9e-155|LOW QUALITY PROTEIN: 1-acyl-sn-glycerol-3-phosphate acyltransferase 3 [Hevea brasiliensis]	GO:0006796//phosphate-containing compound metabolic process;GO:0009987//cellular process;GO:0046474//glycerophospholipid biosynthetic process;GO:0071704//organic substance metabolic process;GO:0008654//phospholipid biosynthetic process;GO:0016024//CDP-diacylglycerol biosynthetic process;GO:0006644//phospholipid metabolic process;GO:0090407//organophosphate biosynthetic process;GO:0045017//glycero…		8.4	9.86	4.67	17.74	23.94	16.34
Lus10002573	7.533	19.41	1.52531	1.88e-11	2.27e-13			TYI94478.1|1.6e-89|hypothetical protein E1A91_D02G207000v1 [Gossypium mustelinum]			6.64	8.06	7.9	18.37	18.97	20.89
Lus10002576	10.766	4.113	-1.08706	0.017491	0.001801		K13464//jasmonate ZIM domain-containing protein+ko04075//Plant hormone signal transduction;K13464//jasmonate ZIM domain-containing protein+ko04075//Plant hormone signal transduction	PON91819.1|2.5e-28|Jasmonate-zim domain protein [Trema orientale]	GO:0048583//regulation of response to stimulus;GO:0065007//biological regulation;GO:0023051//regulation of signaling;GO:0009966//regulation of signal transduction;GO:0010646//regulation of cell communication;GO:2000022//regulation of jasmonic acid mediated signaling pathway;GO:0080134//regulation of response to stress;GO:0009611//response to wounding;GO:0031347//regulation of defense response;GO:…	Tify	6.44	13.75	12.11	3.71	4.85	3.78
Lus10002589	9.25	23.49	1.49464	3.81e-06	1.12e-07		K15014//solute carrier family 29 (equilibrative nucleoside transporter), member 1/2/3	XP_022716007.1|1.8e-186|equilibrative nucleotide transporter 3-like isoform X1 [Durio zibethinus]	GO:0016021//integral component of membrane;GO:0110165//cellular anatomical entity;GO:0031224//intrinsic component of membrane;GO:0016020//membrane;GO:1901505//carbohydrate derivative transmembrane transporter activity;GO:0005215//transporter activity;GO:0005337//nucleoside transmembrane transporter activity;GO:0015932//nucleobase-containing compound transmembrane transporter activity;GO:0022857//…		8.76	9.91	9.08	32.36	21.59	16.52
Lus10002596	2.613	80.41	4.95765	0.012045	0.001145						7.84	0	0	83.58	113.59	44.06
Lus10002598	3.793	1.326	-1.35307	0.000806	4.71e-05		K08332//vacuolar protein 8	XP_021683006.1|4.9e-161|uncharacterized protein LOC110666724 [Hevea brasiliensis]			3.31	3.29	4.78	1.16	1.49	1.33
Lus10002626	2.19	0.403	-2.25004	0.040477	0.005164			KAF2306931.1|2.8e-90|hypothetical protein GH714_022586 [Hevea brasiliensis]	GO:0005975//carbohydrate metabolic process;GO:0044238//primary metabolic process;GO:0008152//metabolic process;GO:0071704//organic substance metabolic process;GO:0005622//intracellular anatomical structure;GO:0005737//cytoplasm;GO:0110165//cellular anatomical entity;GO:0005488//binding;GO:0016853//isomerase activity;GO:0047938//glucose-6-phosphate 1-epimerase activity;GO:0030246//carbohydrate bin…		1.89	0.72	3.96	0.32	0.52	0.37
Lus10002629	12.04	2.983	-1.87645	1.98e-10	2.76e-12		K12580//CCR4-NOT transcription complex subunit 3+ko03018//RNA degradation;K00975//glucose-1-phosphate adenylyltransferase [EC:2.7.7.27]+ko01250//Biosynthesis of nucleotide sugars+ko00520//Amino sugar and nucleotide sugar metabolism+ko01100//Metabolic pathways+ko00500//Starch and sucrose metabolism+ko01110//Biosynthesis of secondary metabolites;K14491//two-component response regulator ARR-B family…	XP_012092686.1|8.6e-173|myb-related protein 2 [Jatropha curcas]	GO:0043229//intracellular organelle;GO:0043231//intracellular membrane-bounded organelle;GO:0043226//organelle;GO:0043227//membrane-bounded organelle;GO:0005634//nucleus;GO:0110165//cellular anatomical entity;GO:0005622//intracellular anatomical structure;GO:1901363//heterocyclic compound binding;GO:0003676//nucleic acid binding;GO:0140110//transcription regulator activity;GO:0003700//DNA-binding…	G2-like	11.51	14.14	10.47	3.06	2.58	3.31
Lus10002645	2.13	16.86	3.1728	0.037084	0.004633		K03327//multidrug resistance protein, MATE family	XP_002310871.1|2.3e-233|protein DETOXIFICATION 27 [Populus trichocarpa]	GO:0016021//integral component of membrane;GO:0031224//intrinsic component of membrane;GO:0110165//cellular anatomical entity;GO:0016020//membrane;GO:0015297//antiporter activity;GO:0022804//active transmembrane transporter activity;GO:0042910//xenobiotic transmembrane transporter activity;GO:0015291//secondary active transmembrane transporter activity;GO:0005215//transporter activity;GO:0022857/…		2.14	2.21	2.04	4.76	42.8	3.02
Lus10002695	2.44	6.106	1.42576	0.029721	0.003503			XP_012089216.1|1.1e-127|uncharacterized protein LOC105647655 [Jatropha curcas]			1.84	2.59	2.89	4.12	10.59	3.61
Lus10002707	6.41	17.693	1.61593	0.000653	3.68e-05		K22683//aspartyl protease family protein [EC:3.4.23.-]	XP_002531578.1|2.9e-182|aspartic proteinase PCS1 [Ricinus communis]	GO:0004190//aspartic-type endopeptidase activity;GO:0016787//hydrolase activity;GO:0070001//aspartic-type peptidase activity;GO:0004175//endopeptidase activity;GO:0003824//catalytic activity;GO:0008233//peptidase activity;GO:0140096//catalytic activity, acting on a protein;		2.99	8.49	7.75	22.18	15.58	15.32
Lus10002716	19.286	83.75	2.28796	1.2e-05	3.98e-07			KAD4586615.1|2.1e-37|hypothetical protein E3N88_24216 [Mikania micrantha]			16.27	26.69	14.9	64.76	139.48	47.01
Lus10002724	22.116	5.883	-1.75898	5.86e-08	1.2e-09		K14484//auxin-responsive protein IAA+ko04075//Plant hormone signal transduction;K14484//auxin-responsive protein IAA+ko04075//Plant hormone signal transduction	RDX91913.1|5.2e-63|Auxin-induced protein AUX28, partial [Mucuna pruriens]	GO:0050896//response to stimulus;GO:0050794//regulation of cellular process;GO:0031326//regulation of cellular biosynthetic process;GO:0070887//cellular response to chemical stimulus;GO:0080090//regulation of primary metabolic process;GO:0006355//regulation of transcription, DNA-templated;GO:0010556//regulation of macromolecule biosynthetic process;GO:0060255//regulation of macromolecule metaboli…		21.77	19.65	24.93	5.14	4.05	8.46
Lus10002739	2.836	32.03	3.66241	1.08e-09	1.71e-11			OMO58468.1|4.8e-46|Pectinesterase inhibitor [Corchorus olitorius]	GO:0043086//negative regulation of catalytic activity;GO:0050790//regulation of catalytic activity;GO:0065007//biological regulation;GO:0044092//negative regulation of molecular function;GO:0065009//regulation of molecular function;GO:0098772//molecular function regulator;GO:0030234//enzyme regulator activity;GO:0004857//enzyme inhibitor activity;		1.95	3.44	3.12	16.53	24.93	54.63
Lus10002741	353.176	942.07	1.5792	0.000798	4.65e-05			XP_021636469.1|3.6e-27|putative lipid-transfer protein DIR1 [Hevea brasiliensis]	GO:0009607//response to biotic stimulus;GO:0051707//response to other organism;GO:0009605//response to external stimulus;GO:0044419//biological process involved in interspecies interaction between organisms;GO:0006950//response to stress;GO:0009627//systemic acquired resistance;GO:0043207//response to external biotic stimulus;GO:0050896//response to stimulus;GO:0098542//defense response to other …		224.54	571.59	263.4	746.14	1080.06	1000.01
Lus10002742	3.193	6.66	1.21327	0.032771	0.003957		K13466//EIX receptor 1/2+ko04626//Plant-pathogen interaction	XP_034921628.1|4.1e-261|receptor-like protein EIX2 [Populus alba]	GO:0110165//cellular anatomical entity;GO:0031224//intrinsic component of membrane;GO:0016020//membrane;GO:0016021//integral component of membrane;		1.44	4.81	3.33	5.8	8.12	6.06
Lus10002780	0.526	0.06	-2.9275	0.010267	0.000942		K15333//tRNA guanosine-2'-O-methyltransferase [EC:2.1.1.34];K13199//plasminogen activator inhibitor 1 RNA-binding protein;K12663//Delta3,5-Delta2,4-dienoyl-CoA isomerase [EC:5.3.3.21]+ko04146//Peroxisome	XP_011045349.1|7.0e-288|PREDICTED: subtilisin-like protease SBT5.3 isoform X2 [Populus euphratica]	GO:0003824//catalytic activity;GO:0008236//serine-type peptidase activity;GO:0017171//serine hydrolase activity;GO:0004252//serine-type endopeptidase activity;GO:0004175//endopeptidase activity;GO:0008233//peptidase activity;GO:0016787//hydrolase activity;GO:0140096//catalytic activity, acting on a protein;		0.67	0.39	0.52	0.06	0.09	0.03
Lus10002781	21.293	80.16	2.09339	5.9e-07	1.46e-08			AFN53716.1|8.2e-52|putative DUF584 protein [Linum usitatissimum]			19.5	18.68	25.7	83.05	103.97	53.46
Lus10002783	9.096	21.84	1.41923	3.52e-07	8.32e-09		K15382//solute carrier family 50 (sugar transporter);K15382//solute carrier family 50 (sugar transporter);K15382//solute carrier family 50 (sugar transporter);K15382//solute carrier family 50 (sugar transporter);K15382//solute carrier family 50 (sugar transporter)	AMY26623.1|1.3e-102|RaGI-activating protein 1 [Linum usitatissimum]	GO:0008643//carbohydrate transport;GO:0006810//transport;GO:0051234//establishment of localization;GO:0051179//localization;GO:0071702//organic substance transport;GO:0005886//plasma membrane;GO:0110165//cellular anatomical entity;GO:0016021//integral component of membrane;GO:0016020//membrane;GO:0031224//intrinsic component of membrane;GO:0071944//cell periphery;GO:0051119//sugar transmembrane t…		7.94	8.98	10.37	18.56	27.56	19.4
Lus10002828	17.496	77.23	2.30381	1.56e-08	2.95e-10		K20718//LRR receptor-like serine/threonine-protein kinase ERECTA [EC:2.7.11.1]+ko04016//MAPK signaling pathway - plant	KAG6762687.1|3.8e-121|hypothetical protein POTOM_033201 [Populus tomentosa]			24.93	16.04	11.52	56.99	109.8	64.9
Lus10002861	7.183	16.673	1.38765	0.000452	2.37e-05		K14496//abscisic acid receptor PYR/PYL family+ko04016//MAPK signaling pathway - plant+ko04075//Plant hormone signal transduction	XP_011046813.1|3.3e-58|PREDICTED: abscisic acid receptor PYL4 [Populus euphratica]	GO:0097306//cellular response to alcohol;GO:0009737//response to abscisic acid;GO:0009725//response to hormone;GO:0009719//response to endogenous stimulus;GO:0071215//cellular response to abscisic acid stimulus;GO:0009987//cellular process;GO:0042221//response to chemical;GO:0050896//response to stimulus;GO:0033993//response to lipid;GO:0009755//hormone-mediated signaling pathway;GO:0050789//regu…		7.2	6.54	7.81	14.69	20.42	14.91
Lus10002917	0.906	2.723	1.74167	0.000123	5.32e-06		K03327//multidrug resistance protein, MATE family;K13418//somatic embryogenesis receptor kinase 1 [EC:2.7.10.1 2.7.11.1];K13416//brassinosteroid insensitive 1-associated receptor kinase 1 [EC:2.7.10.1 2.7.11.1]+ko04016//MAPK signaling pathway - plant+ko04626//Plant-pathogen interaction+ko04075//Plant hormone signal transduction	XP_002309629.1|0.0e+00|G-type lectin S-receptor-like serine/threonine-protein kinase SD2-5 [Populus trichocarpa]	GO:0016021//integral component of membrane;GO:0031224//intrinsic component of membrane;GO:0016020//membrane;GO:0110165//cellular anatomical entity;GO:0106310//protein serine kinase activity;GO:0016772//transferase activity, transferring phosphorus-containing groups;GO:0005488//binding;GO:0097367//carbohydrate derivative binding;GO:0032555//purine ribonucleotide binding;GO:0097159//organic cyclic …		0.77	1.03	0.92	2.85	3.5	1.82
Lus10002924	17.986	33.43	1.0647	0.020736	0.002226		K00759//adenine phosphoribosyltransferase [EC:2.4.2.7]+ko00230//Purine metabolism+ko01100//Metabolic pathways	XP_024017602.1|1.3e-89|adenine phosphoribosyltransferase 5 [Morus notabilis]	GO:0042278//purine nucleoside metabolic process;GO:0044283//small molecule biosynthetic process;GO:0046112//nucleobase biosynthetic process;GO:0043174//nucleoside salvage;GO:0090407//organophosphate biosynthetic process;GO:0009116//nucleoside metabolic process;GO:0009152//purine ribonucleotide biosynthetic process;GO:0019693//ribose phosphate metabolic process;GO:0006163//purine nucleotide metabo…		15.59	18.91	19.46	31.08	47.25	21.96
Lus10002945	1.296	3.156	1.44735	0.005124	0.000408		K13457//disease resistance protein RPM1+ko04626//Plant-pathogen interaction	XP_021680626.1|6.5e-232|LOW QUALITY PROTEIN: disease resistance protein RPM1-like [Hevea brasiliensis]	GO:0006952//defense response;GO:0006950//response to stress;GO:0050896//response to stimulus;GO:0097367//carbohydrate derivative binding;GO:1901265//nucleoside phosphate binding;GO:0043168//anion binding;GO:0030554//adenyl nucleotide binding;GO:0043167//ion binding;GO:1901363//heterocyclic compound binding;GO:0032559//adenyl ribonucleotide binding;GO:0097159//organic cyclic compound binding;GO:00…		1.27	1.53	1.09	2.6	4.78	2.09
Lus10002952	4.123	1.583	-1.01922	0.036023	0.004466			KAF9836017.1|1.2e-22|hypothetical protein H0E87_000164 [Populus deltoides]			4.41	3.74	4.22	1.48	2.22	1.05
Lus10002953	1.586	33.7	4.57311	1.38e-20	6.82e-23	Malus x domestica AP2 domain class transcription factor (AP2D43) mRNA, complete cds	K09286//EREBP-like factor;K13210//far upstream element-binding protein	XP_006376157.2|2.8e-49|ethylene-responsive transcription factor ERF022 [Populus trichocarpa]	GO:0043231//intracellular membrane-bounded organelle;GO:0043229//intracellular organelle;GO:0005622//intracellular anatomical structure;GO:0043226//organelle;GO:0110165//cellular anatomical entity;GO:0005634//nucleus;GO:0043227//membrane-bounded organelle;GO:0003700//DNA-binding transcription factor activity;GO:0003677//DNA binding;GO:1901363//heterocyclic compound binding;GO:0140110//transcripti…	AP2-EREBP	0.83	2.86	1.07	37.65	36.27	27.18
Lus10002954	0.23	14.816	6.21026	1.69e-15	1.35e-17		K18801//glucuronoxylan 4-O-methyltransferase [EC:2.1.1.112]	XP_021600563.1|2.7e-85|glucuronoxylan 4-O-methyltransferase 3 [Manihot esculenta]	GO:0044260//cellular macromolecule metabolic process;GO:0034637//cellular carbohydrate biosynthetic process;GO:0044085//cellular component biogenesis;GO:0070589//cellular component macromolecule biosynthetic process;GO:0000271//polysaccharide biosynthetic process;GO:0070592//cell wall polysaccharide biosynthetic process;GO:0045492//xylan biosynthetic process;GO:0044038//cell wall macromolecule bi…		0.11	0.58	0	11.01	19.56	13.88
Lus10002960	2.76	12.603	2.34682	2.7e-16	1.97e-18		K22048//mechanosensitive ion channel protein 4/5/6/7/8/9/10	XP_020536305.1|4.7e-235|mechanosensitive ion channel protein 10-like isoform X1 [Jatropha curcas]	GO:0055085//transmembrane transport;GO:0009582//detection of abiotic stimulus;GO:0051234//establishment of localization;GO:0006820//anion transport;GO:0009581//detection of external stimulus;GO:0051179//localization;GO:0009612//response to mechanical stimulus;GO:0009987//cellular process;GO:0051606//detection of stimulus;GO:0009628//response to abiotic stimulus;GO:0006810//transport;GO:0009605//r…		2.86	2.5	2.92	13.95	14.44	9.42
Lus10003013	21.06	99.096	2.39562	6.36e-46	8.04e-49		K14491//two-component response regulator ARR-B family+ko04075//Plant hormone signal transduction;K14491//two-component response regulator ARR-B family+ko04075//Plant hormone signal transduction;K14491//two-component response regulator ARR-B family+ko04075//Plant hormone signal transduction;K14491//two-component response regulator ARR-B family+ko04075//Plant hormone signal transduction	XP_006368445.2|7.5e-193|two-component response regulator-like APRR2 isoform X1 [Populus trichocarpa]	GO:0048518//positive regulation of biological process;GO:0065007//biological regulation;GO:0009889//regulation of biosynthetic process;GO:0051173//positive regulation of nitrogen compound metabolic process;GO:0006355//regulation of transcription, DNA-templated;GO:0050794//regulation of cellular process;GO:0051252//regulation of RNA metabolic process;GO:0060255//regulation of macromolecule metabol…	G2-like	21.97	21.56	19.65	90.26	114.64	92.39
Lus10003034	12.473	5.033	-1.14952	1.05e-05	3.42e-07		K09060//plant G-box-binding factor;K09060//plant G-box-binding factor	XP_021653328.1|9.2e-136|common plant regulatory factor 1-like isoform X1 [Hevea brasiliensis]	GO:0060255//regulation of macromolecule metabolic process;GO:0080090//regulation of primary metabolic process;GO:2001141//regulation of RNA biosynthetic process;GO:0051252//regulation of RNA metabolic process;GO:0031323//regulation of cellular metabolic process;GO:0019222//regulation of metabolic process;GO:0050794//regulation of cellular process;GO:0009889//regulation of biosynthetic process;GO:…	bZIP	12.62	11.13	13.67	6.13	3.6	5.37
Lus10003058	0.536	3.383	2.82018	2.8e-13	2.67e-15			XP_021689782.1|2.4e-212|protein GAMETE EXPRESSED 3-like isoform X4 [Hevea brasiliensis]	GO:0000003//reproduction;GO:0048856//anatomical structure development;GO:0040011//locomotion;GO:0048731//system development;GO:0022414//reproductive process;GO:0032501//multicellular organismal process;GO:0006935//chemotaxis;GO:0010154//fruit development;GO:0048316//seed development;GO:0007275//multicellular organism development;GO:0061458//reproductive system development;GO:0009605//response to …		0.51	0.63	0.47	3.23	4.14	2.78
Lus10003070	2.6	0.143	-4.01875	0.000118	5.07e-06	Triticum aestivum cDNA, clone: WT012_K21, cultivar: Chinese Spring	K01025//sulfotransferase [EC:2.8.2.-]	XP_027104028.1|1.9e-77|cytosolic sulfotransferase 12-like [Coffea arabica]	GO:0051923//sulfation;GO:0006790//sulfur compound metabolic process;GO:0044237//cellular metabolic process;GO:0009987//cellular process;GO:0008152//metabolic process;GO:0110165//cellular anatomical entity;GO:0005737//cytoplasm;GO:0005622//intracellular anatomical structure;GO:0008146//sulfotransferase activity;GO:0003824//catalytic activity;GO:0016782//transferase activity, transferring sulphur-c…		2.4	2.81	2.59	0.09	0	0.34
Lus10003090	26.21	9.833	-1.25906	0.000424	2.22e-05			XP_021654572.1|3.1e-232|protein LONGIFOLIA 1-like [Hevea brasiliensis]	GO:0065007//biological regulation;GO:0022604//regulation of cell morphogenesis;GO:0040008//regulation of growth;GO:0051510//regulation of unidimensional cell growth;GO:0001558//regulation of cell growth;GO:0051128//regulation of cellular component organization;GO:0050789//regulation of biological process;GO:0050793//regulation of developmental process;GO:0022603//regulation of anatomical structur…		32.34	28.87	17.42	8.05	12.27	9.18
Lus10003119	10.753	22.78	1.26856	1.59e-05	5.44e-07	Hordeum vulgare subsp. vulgare mRNA for predicted protein, complete cds, clone: NIASHv2089K17	K21596//calmodulin-binding transcription activator;K21596//calmodulin-binding transcription activator	GAY44135.1|2.9e-282|hypothetical protein CUMW_079910 [Citrus unshiu]	GO:0065007//biological regulation;GO:0060255//regulation of macromolecule metabolic process;GO:0009889//regulation of biosynthetic process;GO:0080090//regulation of primary metabolic process;GO:0031326//regulation of cellular biosynthetic process;GO:0006357//regulation of transcription by RNA polymerase II;GO:0051252//regulation of RNA metabolic process;GO:0050789//regulation of biological proces…	TIG	8.53	12.45	11.28	23.85	27.37	17.12
Lus10003120	52.31	736.653	3.99606	1.85e-12	1.95e-14		K11094//U2 small nuclear ribonucleoprotein B''+ko03040//Spliceosome	XP_021818325.1|1.7e-28|uncharacterized protein LOC110760379 [Prunus avium]	GO:0016020//membrane;GO:0110165//cellular anatomical entity;GO:0031224//intrinsic component of membrane;GO:0016021//integral component of membrane;		88.54	46.02	22.37	590.23	869.12	750.61
Lus10003128	36.523	143.346	2.14327	1.51e-06	4.07e-08		K12835//ATP-dependent RNA helicase DDX42 [EC:3.6.4.13]+ko03040//Spliceosome;K13424//WRKY transcription factor 33+ko04016//MAPK signaling pathway - plant+ko04626//Plant-pathogen interaction	XP_021598751.1|1.0e-49|probable WRKY transcription factor 75 [Manihot esculenta]	GO:0005634//nucleus;GO:0043226//organelle;GO:0110165//cellular anatomical entity;GO:0043229//intracellular organelle;GO:0043227//membrane-bounded organelle;GO:0043231//intracellular membrane-bounded organelle;GO:0005622//intracellular anatomical structure;GO:0003676//nucleic acid binding;GO:0005488//binding;GO:0003700//DNA-binding transcription factor activity;GO:0003677//DNA binding;GO:1901363//…	WRKY	27.96	50.12	31.49	118.69	215.09	96.26
Lus10003132	6.383	1.716	-1.72182	0.019422	0.002045			CAE7431961.1|8.1e-07|Lztr1 [Symbiodinium sp. CCMP2456]			7.08	5.19	6.88	1.38	2.69	1.08
Lus10003146	6.763	13.46	1.15723	0.003205	0.000235		K10949//ER lumen protein retaining receptor	XP_034916005.1|3.9e-108|LOW QUALITY PROTEIN: ER lumen protein-retaining receptor erd-2.2 [Populus alba]	GO:0015031//protein transport;GO:0051641//cellular localization;GO:0072595//maintenance of protein localization in organelle;GO:0045184//establishment of protein localization;GO:0051235//maintenance of location;GO:0071702//organic substance transport;GO:0071705//nitrogen compound transport;GO:0009987//cellular process;GO:0035437//maintenance of protein localization in endoplasmic reticulum;GO:005…		5.49	7.68	7.12	11.48	17.16	11.74
Lus10003147	0.35	9.59	4.96844	0.004811	0.000379		K23136//fraxetin 5-hydroxylase [EC:1.14.14.164]+ko00999//Biosynthesis of various plant secondary metabolites+ko01110//Biosynthesis of secondary metabolites	XP_012085047.1|3.6e-149|cytochrome P450 CYP82D47 [Jatropha curcas]	GO:0006952//defense response;GO:0009605//response to external stimulus;GO:0050896//response to stimulus;GO:0044419//biological process involved in interspecies interaction between organisms;GO:0051707//response to other organism;GO:0043207//response to external biotic stimulus;GO:0006950//response to stress;GO:0009607//response to biotic stimulus;GO:0098542//defense response to other organism;GO:…		0.46	0.33	0.26	1.76	26.2	0.81
Lus10003149	76.78	206.313	1.58254	1.15e-25	4.12e-28		K02634//apocytochrome f+ko01100//Metabolic pathways+ko00195//Photosynthesis;K03686//molecular chaperone DnaJ;K09510//DnaJ homolog subfamily B member 4;K09510//DnaJ homolog subfamily B member 4;K19371//DnaJ homolog subfamily C member 25	XP_007034239.1|4.3e-36|PREDICTED: chaperone protein dnaJ 20, chloroplastic [Theobroma cacao]	GO:0009987//cellular process;GO:0006457//protein folding;GO:0061077//chaperone-mediated protein folding;GO:0005737//cytoplasm;GO:0110165//cellular anatomical entity;GO:0005622//intracellular anatomical structure;GO:0043229//intracellular organelle;GO:0043227//membrane-bounded organelle;GO:0009536//plastid;GO:0043231//intracellular membrane-bounded organelle;GO:0043226//organelle;GO:0009507//chlor…		77.82	80.74	71.78	186.73	210.3	221.91
Lus10003152	25.58	46.45	1.03084	0.000242	1.16e-05		K01495//GTP cyclohydrolase IA [EC:3.5.4.16]+ko01240//Biosynthesis of cofactors+ko01100//Metabolic pathways+ko00790//Folate biosynthesis;K01495//GTP cyclohydrolase IA [EC:3.5.4.16]+ko01240//Biosynthesis of cofactors+ko01100//Metabolic pathways+ko00790//Folate biosynthesis	XP_021658956.1|2.4e-198|GTP cyclohydrolase 1-like [Hevea brasiliensis]	GO:0006725//cellular aromatic compound metabolic process;GO:0006066//alcohol metabolic process;GO:0042398//cellular modified amino acid biosynthetic process;GO:0046165//alcohol biosynthetic process;GO:1901362//organic cyclic compound biosynthetic process;GO:0034641//cellular nitrogen compound metabolic process;GO:0035998//7,8-dihydroneopterin 3'-triphosphate biosynthetic process;GO:0009058//biosy…		28.24	29.73	18.77	55.46	42.42	41.47
Lus10003162	8.363	23.316	1.66069	0.007735	0.000669		K09060//plant G-box-binding factor	XP_012085283.1|3.1e-105|UV-B-induced protein At3g17800, chloroplastic [Jatropha curcas]			6.51	6.59	11.99	13.34	41.36	15.25
Lus10003174	38.55	82.8	1.24391	0.04237	0.005485			XP_021663097.1|4.2e-84|uncharacterized protein LOC110651928 [Hevea brasiliensis]			56.02	46.35	13.28	88.01	71.74	88.65
Lus10003176	9.78	3.876	-1.11648	0.016388	0.001664		K15403//fatty acid omega-hydroxy dehydrogenase [EC:1.1.-.-]+ko00073//Cutin, suberine and wax biosynthesis;K15403//fatty acid omega-hydroxy dehydrogenase [EC:1.1.-.-]+ko00073//Cutin, suberine and wax biosynthesis	XP_012068981.1|5.8e-274|protein HOTHEAD [Jatropha curcas]	GO:0043167//ion binding;GO:0005488//binding;GO:0097159//organic cyclic compound binding;GO:1901363//heterocyclic compound binding;GO:0000166//nucleotide binding;GO:0043168//anion binding;GO:0016829//lyase activity;GO:0003824//catalytic activity;GO:0016832//aldehyde-lyase activity;GO:0046593//mandelonitrile lyase activity;GO:0016830//carbon-carbon lyase activity;GO:0016614//oxidoreductase activity…		10.67	6.15	12.52	4.47	4.58	2.58
Lus10003184	1.826	8.843	2.4569	0.022163	0.00243			KAA8535279.1|9.7e-36|hypothetical protein F0562_030282 [Nyssa sinensis]	GO:0000166//nucleotide binding;GO:0032553//ribonucleotide binding;GO:0035639//purine ribonucleoside triphosphate binding;GO:0097159//organic cyclic compound binding;GO:0097367//carbohydrate derivative binding;GO:0017076//purine nucleotide binding;GO:0016772//transferase activity, transferring phosphorus-containing groups;GO:0032559//adenyl ribonucleotide binding;GO:0043167//ion binding;GO:0004674…		0.29	3.15	2.04	5.06	16.81	4.66
Lus10003187	14.646	54.173	2.07871	0.021177	0.002288			XP_007035691.1|2.9e-39|PREDICTED: major allergen Pru ar 1 [Theobroma cacao]	GO:0071396//cellular response to lipid;GO:0010033//response to organic substance;GO:0007154//cell communication;GO:0043666//regulation of phosphoprotein phosphatase activity;GO:0080163//regulation of protein serine/threonine phosphatase activity;GO:0010921//regulation of phosphatase activity;GO:0007165//signal transduction;GO:0097305//response to alcohol;GO:0080090//regulation of primary metaboli…		13.2	19.65	11.09	21.93	118.88	21.71
Lus10003193	2.023	8.93	2.28183	0.016443	0.00167			XP_031259799.1|1.3e-21|uncharacterized protein LOC116117959 [Pistacia vera]			2.95	2.87	0.25	8.08	7.75	10.96
Lus10003194	8.316	20.823	1.49501	0.006409	0.000537		K17479//glutaredoxin domain-containing cysteine-rich protein 1	XP_012086699.1|7.2e-118|glutaredoxin domain-containing cysteine-rich protein 1 [Jatropha curcas]	GO:0140096//catalytic activity, acting on a protein;GO:0003824//catalytic activity;GO:0015036//disulfide oxidoreductase activity;GO:0016667//oxidoreductase activity, acting on a sulfur group of donors;GO:0097573//glutathione oxidoreductase activity;GO:0016491//oxidoreductase activity;GO:0015035//protein-disulfide reductase activity;		10.02	7.54	7.39	11.49	34.54	16.44
Lus10003210	15.353	34.51	1.32216	0.002414	0.000168			TKS01429.1|2.8e-145|hypothetical protein D5086_0000174390 [Populus alba]	GO:0016020//membrane;GO:0031224//intrinsic component of membrane;GO:0110165//cellular anatomical entity;GO:0016021//integral component of membrane;		12.26	22.54	11.26	27.64	48.63	27.26
Lus10003226	9.69	26.536	1.62377	0.040886	0.005237		K01183//chitinase [EC:3.2.1.14]+ko00520//Amino sugar and nucleotide sugar metabolism+ko01100//Metabolic pathways	XP_006652462.1|2.4e-77|chitinase 5-like [Oryza brachyantha]	GO:0009056//catabolic process;GO:0006032//chitin catabolic process;GO:0005975//carbohydrate metabolic process;GO:0016998//cell wall macromolecule catabolic process;GO:0071704//organic substance metabolic process;GO:0006952//defense response;GO:0044248//cellular catabolic process;GO:0044036//cell wall macromolecule metabolic process;GO:0046348//amino sugar catabolic process;GO:0006030//chitin meta…		11.54	12.24	5.29	15.96	51.7	11.95
Lus10003229	0.13	0.973	3.04274	0.028163	0.003285		K19613//leucine-rich repeat protein SHOC2	XP_021815940.1|4.2e-123|plant intracellular Ras-group-related LRR protein 6-like [Prunus avium]			0	0.16	0.23	1.32	0.84	0.76
Lus10003231	1091.23	2898.4	1.54891	0.004215	0.000324		K01183//chitinase [EC:3.2.1.14]+ko00520//Amino sugar and nucleotide sugar metabolism+ko01100//Metabolic pathways	KAG6738882.1|2.1e-75|hypothetical protein POTOM_058505 [Populus tomentosa]			915.38	1860.5	497.82	2372.97	2490.74	3831.48
Lus10003243	15.273	58.863	2.11735	1.24e-07	2.73e-09		K07238//zinc transporter, ZIP family	XP_015582474.1|1.6e-276|putative zinc transporter At3g08650 [Ricinus communis]	GO:0009987//cellular process;GO:0071577//zinc ion transmembrane transport;GO:0051179//localization;GO:0055085//transmembrane transport;GO:0098655//cation transmembrane transport;GO:0006812//cation transport;GO:0006829//zinc ion transport;GO:0098662//inorganic cation transmembrane transport;GO:0000041//transition metal ion transport;GO:0030001//metal ion transport;GO:0098660//inorganic ion transme…		15.11	14.96	15.75	41.47	95.47	39.65
Lus10003246	129.876	301.99	1.35074	1.68e-35	3.34e-38			XP_012066479.1|1.2e-56|zinc finger A20 and AN1 domain-containing stress-associated protein 4 [Jatropha curcas]	GO:0046872//metal ion binding;GO:0046914//transition metal ion binding;GO:1901363//heterocyclic compound binding;GO:0043167//ion binding;GO:0097159//organic cyclic compound binding;GO:0003676//nucleic acid binding;GO:0043169//cation binding;GO:0003677//DNA binding;GO:0008270//zinc ion binding;GO:0005488//binding;		118.33	143.73	127.57	306.65	300.65	298.67
Lus10003247	5.156	25.546	2.4052	2.94e-11	3.64e-13		K15287//solute carrier family 35, member F1/2;K15287//solute carrier family 35, member F1/2	XP_030927470.1|1.7e-107|solute carrier family 35 member F2-like [Quercus lobata]	GO:0016021//integral component of membrane;GO:0031224//intrinsic component of membrane;GO:0110165//cellular anatomical entity;GO:0016020//membrane;GO:0005215//transporter activity;GO:0022857//transmembrane transporter activity;		5.43	5.95	4.09	27.92	32.99	15.73
Lus10003249	1.313	0.47	-1.35005	0.048096	0.006464		K03860//phosphatidylinositol N-acetylglucosaminyltransferase subunit Q+ko01100//Metabolic pathways+ko00563//Glycosylphosphatidylinositol (GPI)-anchor biosynthesis;K03860//phosphatidylinositol N-acetylglucosaminyltransferase subunit Q+ko01100//Metabolic pathways+ko00563//Glycosylphosphatidylinositol (GPI)-anchor biosynthesis	XP_020533405.1|2.1e-41|uncharacterized protein LOC105630013 isoform X4 [Jatropha curcas]	GO:0044238//primary metabolic process;GO:0006661//phosphatidylinositol biosynthetic process;GO:0045017//glycerolipid biosynthetic process;GO:0008654//phospholipid biosynthetic process;GO:1901576//organic substance biosynthetic process;GO:0009987//cellular process;GO:0006793//phosphorus metabolic process;GO:0044267//cellular protein metabolic process;GO:0042158//lipoprotein biosynthetic process;GO…		1.34	1.23	1.37	0.31	0.52	0.58
Lus10003255	3.623	10.61	1.67054	1.68e-17	1.09e-19		K09060//plant G-box-binding factor	XP_002533547.1|1.2e-106|uncharacterized protein LOC8273730 [Ricinus communis]	GO:0050896//response to stimulus;GO:0010035//response to inorganic substance;GO:0009415//response to water;GO:0009628//response to abiotic stimulus;GO:0042221//response to chemical;GO:0006950//response to stress;GO:0009414//response to water deprivation;GO:1901700//response to oxygen-containing compound;GO:0001101//response to acid chemical;GO:0003677//DNA binding;GO:0140110//transcription regula…		3.77	3.34	3.76	10.54	11.26	10.03
Lus10003271	16.153	41.296	1.53114	0.031449	0.003761		K23948//NADH:quinone reductase (non-electrogenic) [EC:1.6.5.9];K00459//nitronate monooxygenase [EC:1.13.12.16]+ko00910//Nitrogen metabolism+ko01100//Metabolic pathways	XP_002323755.1|3.7e-142|uncharacterized protein LOC7496614 [Populus trichocarpa]	GO:0003824//catalytic activity;GO:0018580//nitronate monooxygenase activity;GO:0016491//oxidoreductase activity;GO:0016703//oxidoreductase activity, acting on single donors with incorporation of molecular oxygen, incorporation of one atom of oxygen (internal monooxygenases or internal mixed function oxidases);GO:0004497//monooxygenase activity;GO:0016701//oxidoreductase activity, acting on single…		18.79	16.14	13.53	24.15	81.4	18.34
Lus10003293	49.003	14.083	-2.12085	6.03e-07	1.49e-08		K02893//large subunit ribosomal protein L23Ae+ko03010//Ribosome;K01513//ectonucleotide pyrophosphatase/phosphodiesterase family member 1/3 [EC:3.1.4.1 3.6.1.9]+ko00740//Riboflavin metabolism+ko00230//Purine metabolism+ko00770//Pantothenate and CoA biosynthesis+ko01100//Metabolic pathways+ko00760//Nicotinate and nicotinamide metabolism+ko00500//Starch and sucrose metabolism+ko01110//Biosynthesis o…	XP_028791132.1|1.9e-21|uncharacterized protein LOC114747013 [Prosopis alba]	GO:0032502//developmental process;		70.88	43.94	32.19	24.95	9.58	7.72
Lus10003305	1.523	0.096	-3.74772	0.003131	0.000229		K18368//caffeoylshikimate esterase [EC:3.1.1.-]+ko01100//Metabolic pathways+ko01110//Biosynthesis of secondary metabolites+ko00940//Phenylpropanoid biosynthesis;K18368//caffeoylshikimate esterase [EC:3.1.1.-]+ko01100//Metabolic pathways+ko01110//Biosynthesis of secondary metabolites+ko00940//Phenylpropanoid biosynthesis	XP_038891440.1|3.3e-60|caffeoylshikimate esterase-like [Benincasa hispida]	GO:0016020//membrane;GO:0110165//cellular anatomical entity;GO:0003824//catalytic activity;GO:0016788//hydrolase activity, acting on ester bonds;GO:0016298//lipase activity;GO:0016787//hydrolase activity;		0.96	0.48	3.13	0.1	0.05	0.14
Lus10003312	2.456	7.42	1.67913	2.39e-11	2.92e-13		K13435//serine/threonine-protein kinase Pto+ko04626//Plant-pathogen interaction;K16224//senescence-induced receptor-like serine/threonine-protein kinase+ko04016//MAPK signaling pathway - plant+ko04626//Plant-pathogen interaction;K01180//endo-1,3(4)-beta-glucanase [EC:3.2.1.6];K13435//serine/threonine-protein kinase Pto+ko04626//Plant-pathogen interaction;K16224//senescence-induced receptor-like s…	KAG6758425.1|5.6e-272|hypothetical protein POTOM_038772 [Populus tomentosa]	GO:0006464//cellular protein modification process;GO:0008152//metabolic process;GO:0016310//phosphorylation;GO:0071704//organic substance metabolic process;GO:0043412//macromolecule modification;GO:0009987//cellular process;GO:0006793//phosphorus metabolic process;GO:0044260//cellular macromolecule metabolic process;GO:0044237//cellular metabolic process;GO:0043170//macromolecule metabolic proces…		2.13	2.98	2.26	8.08	7.08	7.1
Lus10003338	1.026	9.743	3.4191	0.037084	0.004633	Medicago truncatula NBS resistance protein (MTR_4g055630) mRNA, complete cds	K24917//amino acid permease	XP_002528416.1|7.7e-230|lysine histidine transporter-like 8 [Ricinus communis]	GO:0071495//cellular response to endogenous stimulus;GO:0032870//cellular response to hormone stimulus;GO:0071310//cellular response to organic substance;GO:0071702//organic substance transport;GO:0050794//regulation of cellular process;GO:0042221//response to chemical;GO:0050896//response to stimulus;GO:0009733//response to auxin;GO:0015849//organic acid transport;GO:0009987//cellular process;GO…		1.03	1.49	0.56	5.22	23.17	0.84
Lus10003384	14.68	206.53	3.97299	6.47e-21	3.11e-23		K01568//pyruvate decarboxylase [EC:4.1.1.1]+ko00010//Glycolysis / Gluconeogenesis+ko01100//Metabolic pathways+ko01110//Biosynthesis of secondary metabolites	XP_016725356.1|0.0e+00|pyruvate decarboxylase 2 [Gossypium hirsutum]	GO:0110165//cellular anatomical entity;GO:0005737//cytoplasm;GO:0005829//cytosol;GO:0005622//intracellular anatomical structure;GO:0000287//magnesium ion binding;GO:0005488//binding;GO:0004737//pyruvate decarboxylase activity;GO:0016829//lyase activity;GO:0043167//ion binding;GO:0019842//vitamin binding;GO:0016831//carboxy-lyase activity;GO:0036094//small molecule binding;GO:0016830//carbon-carbo…		16.15	19.81	8.08	193.8	301.07	124.72
Lus10003398	35.293	14.466	-1.11688	1.37e-06	3.64e-08		K00797//spermidine synthase [EC:2.5.1.16]+ko00330//Arginine and proline metabolism+ko01100//Metabolic pathways+ko00270//Cysteine and methionine metabolism+ko00480//Glutathione metabolism;K00797//spermidine synthase [EC:2.5.1.16]+ko00330//Arginine and proline metabolism+ko01100//Metabolic pathways+ko00270//Cysteine and methionine metabolism+ko00480//Glutathione metabolism;K00797//spermidine syntha…	OMO88445.1|1.7e-175|Spermidine/spermine synthases family [Corchorus capsularis]	GO:0071704//organic substance metabolic process;GO:0042401//cellular biogenic amine biosynthetic process;GO:0009309//amine biosynthetic process;GO:0006807//nitrogen compound metabolic process;GO:0006595//polyamine metabolic process;GO:0044249//cellular biosynthetic process;GO:1901576//organic substance biosynthetic process;GO:0006576//cellular biogenic amine metabolic process;GO:0034641//cellular…		33.75	40.06	32.07	13.65	17.36	12.39
Lus10003399	4.02	0.63	-2.60089	4.76e-05	1.86e-06		K14497//protein phosphatase 2C [EC:3.1.3.16]+ko04016//MAPK signaling pathway - plant+ko04075//Plant hormone signal transduction;K14497//protein phosphatase 2C [EC:3.1.3.16]+ko04016//MAPK signaling pathway - plant+ko04075//Plant hormone signal transduction;K14497//protein phosphatase 2C [EC:3.1.3.16]+ko04016//MAPK signaling pathway - plant+ko04075//Plant hormone signal transduction	KAF9671139.1|4.9e-92|hypothetical protein SADUNF_Sadunf12G0016400 [Salix dunnii]	GO:0043227//membrane-bounded organelle;GO:0043226//organelle;GO:0043229//intracellular organelle;GO:0005622//intracellular anatomical structure;GO:0043231//intracellular membrane-bounded organelle;GO:0005737//cytoplasm;GO:0110165//cellular anatomical entity;GO:0005634//nucleus;GO:0005829//cytosol;GO:0016791//phosphatase activity;GO:0005488//binding;GO:0042578//phosphoric ester hydrolase activity;…		5.78	4.31	1.97	0.61	0.46	0.82
Lus10003401	0.113	2.23	4.51583	0.016697	0.001702		K19041//E3 ubiquitin-protein ligase RNF38/44 [EC:2.3.2.27];K01897//long-chain acyl-CoA synthetase [EC:6.2.1.3]+ko04146//Peroxisome+ko01100//Metabolic pathways+ko00061//Fatty acid biosynthesis+ko01212//Fatty acid metabolism+ko00071//Fatty acid degradation	KAG6746651.1|6.8e-60|hypothetical protein POTOM_049013 [Populus tomentosa]	GO:0016021//integral component of membrane;GO:0031224//intrinsic component of membrane;GO:0016020//membrane;GO:0110165//cellular anatomical entity;GO:0030246//carbohydrate binding;GO:0030247//polysaccharide binding;GO:0005488//binding;		0.22	0.12	0	0.35	5.48	0.86
Lus10003417	4.503	16.663	2.04834	6.36e-09	1.13e-10			XP_012066186.1|3.0e-46|INO80 complex subunit D [Jatropha curcas]	GO:0006473//protein acetylation;GO:0016573//histone acetylation;GO:0008152//metabolic process;GO:0044267//cellular protein metabolic process;GO:0006807//nitrogen compound metabolic process;GO:0006475//internal protein amino acid acetylation;GO:0019538//protein metabolic process;GO:0043981//histone H4-K5 acetylation;GO:0018193//peptidyl-amino acid modification;GO:1901564//organonitrogen compound m…		3.61	4.09	5.81	16.13	19.69	14.17
Lus10003513	1.56	15.626	3.47983	1.14e-11	1.32e-13	Malus x domestica AP2 domain class transcription factor (AP2D43) mRNA, complete cds	K09286//EREBP-like factor;K13210//far upstream element-binding protein	XP_006376157.2|2.6e-47|ethylene-responsive transcription factor ERF022 [Populus trichocarpa]	GO:0110165//cellular anatomical entity;GO:0043226//organelle;GO:0005622//intracellular anatomical structure;GO:0043229//intracellular organelle;GO:0043227//membrane-bounded organelle;GO:0043231//intracellular membrane-bounded organelle;GO:0005634//nucleus;GO:0003676//nucleic acid binding;GO:0097159//organic cyclic compound binding;GO:1901363//heterocyclic compound binding;GO:0140110//transcriptio…	AP2-EREBP	1.24	1.75	1.69	20.43	12.38	14.07
Lus10003525	3.186	6.91	1.26741	6.13e-06	1.88e-07	Hordeum vulgare subsp. vulgare mRNA for predicted protein, complete cds, clone: NIASHv2059P21	K10999//cellulose synthase A [EC:2.4.1.12];K10999//cellulose synthase A [EC:2.4.1.12]	AHL45030.1|0.0e+00|cellulose synthase 6D [Linum usitatissimum]	GO:0022402//cell cycle process;GO:0044262//cellular carbohydrate metabolic process;GO:0071554//cell wall organization or biogenesis;GO:0009058//biosynthetic process;GO:0008152//metabolic process;GO:1903047//mitotic cell cycle process;GO:0009832//plant-type cell wall biogenesis;GO:0000278//mitotic cell cycle;GO:0016043//cellular component organization;GO:0051301//cell division;GO:0009833//plant-ty…		2.66	4.11	2.79	7.72	5.72	7.29
Lus10003526	33.103	59.97	1.00651	5.16e-07	1.26e-08	Hordeum vulgare subsp. vulgare mRNA for predicted protein, complete cds, clone: NIASHv2059P21	K10999//cellulose synthase A [EC:2.4.1.12]	AHL45030.1|0.0e+00|cellulose synthase 6D [Linum usitatissimum]	GO:0044262//cellular carbohydrate metabolic process;GO:0051274//beta-glucan biosynthetic process;GO:0044042//glucan metabolic process;GO:0044249//cellular biosynthetic process;GO:0016051//carbohydrate biosynthetic process;GO:0034637//cellular carbohydrate biosynthetic process;GO:1901576//organic substance biosynthetic process;GO:0044260//cellular macromolecule metabolic process;GO:0030243//cellul…		28.6	40.41	30.3	63.69	54.97	61.25
Lus10003549	6.696	79.756	3.72906	5.9e-85	2.06e-88		K06041//arabinose-5-phosphate isomerase [EC:5.3.1.13]+ko01250//Biosynthesis of nucleotide sugars+ko01100//Metabolic pathways	XP_002306858.1|4.5e-167|probable arabinose 5-phosphate isomerase [Populus trichocarpa]	GO:0008152//metabolic process;GO:0005975//carbohydrate metabolic process;GO:0071704//organic substance metabolic process;GO:1901135//carbohydrate derivative metabolic process;GO:0044238//primary metabolic process;GO:0097367//carbohydrate derivative binding;GO:0003824//catalytic activity;GO:0005488//binding;GO:0016853//isomerase activity;		6.69	6.65	6.75	73.17	72.77	93.33
Lus10003556	13.09	5.05	-1.22681	0.038866	0.004904			KAF9861892.1|2.7e-26|hypothetical protein H0E87_012945 [Populus deltoides]			10.62	18.88	9.77	6.26	4.97	3.92
Lus10003560	11.146	69.573	2.76332	0.001699	0.000112		K08176//MFS transporter, PHS family, inorganic phosphate transporter;K08176//MFS transporter, PHS family, inorganic phosphate transporter;K08176//MFS transporter, PHS family, inorganic phosphate transporter	XP_010519113.1|3.5e-267|PREDICTED: probable inorganic phosphate transporter 1-7 [Tarenaya hassleriana]	GO:0006810//transport;GO:0051179//localization;GO:0015698//inorganic anion transport;GO:0006817//phosphate ion transport;GO:0051234//establishment of localization;GO:0006820//anion transport;GO:0006811//ion transport;GO:0031224//intrinsic component of membrane;GO:0110165//cellular anatomical entity;GO:0016020//membrane;GO:0016021//integral component of membrane;GO:0015293//symporter activity;GO:0…		16.34	13.17	3.93	63.66	39.27	105.79
Lus10003587	0	17.98	9.38932	0.001379	8.78e-05		K01183//chitinase [EC:3.2.1.14]+ko00520//Amino sugar and nucleotide sugar metabolism+ko01100//Metabolic pathways	XP_026439044.1|2.5e-81|endochitinase At2g43590-like [Papaver somniferum]	GO:1901136//carbohydrate derivative catabolic process;GO:1901071//glucosamine-containing compound metabolic process;GO:1901575//organic substance catabolic process;GO:0009056//catabolic process;GO:0046348//amino sugar catabolic process;GO:1901564//organonitrogen compound metabolic process;GO:0009987//cellular process;GO:0043170//macromolecule metabolic process;GO:0044237//cellular metabolic proce…		0	0	0	30.12	0.46	23.36
Lus10003592	13.456	83.316	2.77205	5.45e-46	6.73e-49			XP_024436667.1|2.1e-10|uncharacterized protein LOC7470910 [Populus trichocarpa]			12.24	11.1	17.03	84.28	84.5	81.17
Lus10003601	9.623	141.836	4.04097	3.6e-41	5.89e-44	Malus x domestica AP2 domain class transcription factor (AP2D43) mRNA, complete cds	K09286//EREBP-like factor	XP_002523125.1|2.4e-73|ethylene-responsive transcription factor RAP2-2 [Ricinus communis]	GO:0050794//regulation of cellular process;GO:0051716//cellular response to stimulus;GO:0010033//response to organic substance;GO:0009987//cellular process;GO:0000160//phosphorelay signal transduction system;GO:0009723//response to ethylene;GO:0050789//regulation of biological process;GO:0071495//cellular response to endogenous stimulus;GO:0065007//biological regulation;GO:0007165//signal transdu…	AP2-EREBP	9.92	12.06	6.89	119.91	182.3	123.3
Lus10003664	5.946	11.006	1.03927	0.041696	0.005375			XP_012071848.1|1.8e-53|uncharacterized protein LOC105633789 [Jatropha curcas]			6.42	6.35	5.07	13.56	10.55	8.91
Lus10003665	29.273	60.483	1.18205	1.99e-08	3.81e-10		K16190//glucuronokinase [EC:2.7.1.43]+ko01250//Biosynthesis of nucleotide sugars+ko00520//Amino sugar and nucleotide sugar metabolism+ko00040//Pentose and glucuronate interconversions+ko01100//Metabolic pathways+ko00053//Ascorbate and aldarate metabolism;K16190//glucuronokinase [EC:2.7.1.43]+ko01250//Biosynthesis of nucleotide sugars+ko00520//Amino sugar and nucleotide sugar metabolism+ko00040//P…	XP_012071861.1|2.0e-162|glucuronokinase 1 [Jatropha curcas]	GO:0005622//intracellular anatomical structure;GO:0005737//cytoplasm;GO:0110165//cellular anatomical entity;GO:0005829//cytosol;GO:1901265//nucleoside phosphate binding;GO:0043168//anion binding;GO:0036094//small molecule binding;GO:0097367//carbohydrate derivative binding;GO:0000166//nucleotide binding;GO:0017076//purine nucleotide binding;GO:0005488//binding;GO:1901363//heterocyclic compound bi…		26.56	30.12	31.14	69.14	47.21	65.1
Lus10003731	15.543	6.496	-1.02229	0.028633	0.00335		K14495//F-box protein GID2+ko04075//Plant hormone signal transduction;K14495//F-box protein GID2+ko04075//Plant hormone signal transduction	XP_002520762.1|1.0e-180|F-box protein At2g27310 [Ricinus communis]			12.49	10.18	23.96	6.93	6.26	6.3
Lus10003732	0.723	0.02	-4.78424	0.039038	0.004937			XP_021613543.1|8.9e-67|immune-associated nucleotide-binding protein 9 [Manihot esculenta]	GO:0005488//binding;GO:0000166//nucleotide binding;GO:0003824//catalytic activity;GO:0043167//ion binding;GO:0032555//purine ribonucleotide binding;GO:0032553//ribonucleotide binding;GO:0005525//GTP binding;GO:0017076//purine nucleotide binding;GO:0016787//hydrolase activity;GO:0036094//small molecule binding;GO:1901363//heterocyclic compound binding;GO:0043168//anion binding;GO:0032561//guanyl r…		1.44	0.51	0.22	0	0.06	0
Lus10003738	20.706	2.986	-2.60382	0.003304	0.000243		K17500//integrin-linked kinase-associated serine/threonine phosphatase 2C [EC:3.1.3.16];K14574//ribosome maturation protein SDO1+ko03008//Ribosome biogenesis in eukaryotes	XP_031256257.1|7.3e-139|WAT1-related protein At1g44800-like [Pistacia vera]	GO:0016021//integral component of membrane;GO:0005886//plasma membrane;GO:0016020//membrane;GO:0110165//cellular anatomical entity;GO:0031224//intrinsic component of membrane;GO:0071944//cell periphery;GO:0005215//transporter activity;GO:0022857//transmembrane transporter activity;		18.91	18.24	24.97	1.45	6.92	0.59
Lus10003740	2.543	6.66	1.55825	0.031325	0.003742	Malus x domestica AP2 domain class transcription factor (AP2D43) mRNA, complete cds	K20547//basic endochitinase B [EC:3.2.1.14]+ko04016//MAPK signaling pathway - plant+ko00520//Amino sugar and nucleotide sugar metabolism+ko01100//Metabolic pathways	GIL58779.1|5.6e-18|hypothetical protein Vafri_13773 [Volvox africanus]	GO:0004842//ubiquitin-protein transferase activity;GO:0019787//ubiquitin-like protein transferase activity;GO:0003824//catalytic activity;GO:0140096//catalytic activity, acting on a protein;GO:0016740//transferase activity;	AP2-EREBP	1.65	1.75	4.23	6.96	6.09	6.93
Lus10003749	0.526	1.953	2.04921	0.034658	0.004252		K10406//kinesin family member C2/C3;K00695//sucrose synthase [EC:2.4.1.13]+ko01100//Metabolic pathways+ko00500//Starch and sucrose metabolism+ko01110//Biosynthesis of secondary metabolites;K16226//disease resistance protein RPS4+ko04626//Plant-pathogen interaction	XP_024446829.1|5.6e-234|TMV resistance protein N isoform X4 [Populus trichocarpa]	GO:0065007//biological regulation;GO:0050896//response to stimulus;GO:0051716//cellular response to stimulus;GO:0007165//signal transduction;GO:0050794//regulation of cellular process;GO:0023052//signaling;GO:0006950//response to stress;GO:0009987//cellular process;GO:0006952//defense response;GO:0007154//cell communication;GO:0050789//regulation of biological process;GO:1901363//heterocyclic com…		0.89	0.6	0.09	1.97	2.87	1.02
Lus10003797	2.32	10.896	2.40483	0.021465	0.002329			PON95256.1|1.2e-46|histone-lysine N-methyltransferase trithorax-like protein [Trema orientale]	GO:0032259//methylation;GO:0008152//metabolic process;GO:0008168//methyltransferase activity;GO:0003824//catalytic activity;GO:0016740//transferase activity;GO:0016741//transferase activity, transferring one-carbon groups;		3.89	2.06	1.01	8.25	20.35	4.09
Lus10003801	208.116	707.1	1.92445	1.22e-09	1.94e-11		K11855//ubiquitin carboxyl-terminal hydrolase 36/42 [EC:3.4.19.12];K21952//CASK-interacting protein	KAG6416997.1|3.2e-92|hypothetical protein SASPL_124438 [Salvia splendens]	GO:0009607//response to biotic stimulus;GO:0006950//response to stress;GO:0006952//defense response;GO:0050896//response to stimulus;GO:0110165//cellular anatomical entity;GO:0005576//extracellular region;		274.52	130.58	219.25	565.77	677.76	877.77
Lus10003824	21.396	64.26	1.74567	1.37e-17	8.73e-20		K04077//chaperonin GroEL+ko03018//RNA degradation;K13448//calcium-binding protein CML+ko04626//Plant-pathogen interaction;K15382//solute carrier family 50 (sugar transporter)	XP_021649986.1|5.7e-82|NDR1/HIN1-like protein 13 [Hevea brasiliensis]	GO:0031224//intrinsic component of membrane;GO:0110165//cellular anatomical entity;GO:0071944//cell periphery;GO:0005886//plasma membrane;GO:0016020//membrane;GO:0016021//integral component of membrane;		23.57	20.94	19.68	56.74	71.05	64.99
Lus10003845	4.286	1.213	-1.66881	0.008147	0.000711		K00279//cytokinin dehydrogenase [EC:1.5.99.12]+ko00908//Zeatin biosynthesis+ko01110//Biosynthesis of secondary metabolites;K00279//cytokinin dehydrogenase [EC:1.5.99.12]+ko00908//Zeatin biosynthesis+ko01110//Biosynthesis of secondary metabolites	XP_002510450.1|1.1e-170|cytokinin dehydrogenase 5 [Ricinus communis]	GO:0065008//regulation of biological quality;GO:0006725//cellular aromatic compound metabolic process;GO:0044237//cellular metabolic process;GO:0071704//organic substance metabolic process;GO:0065007//biological regulation;GO:0046483//heterocycle metabolic process;GO:0010817//regulation of hormone levels;GO:0009690//cytokinin metabolic process;GO:0009308//amine metabolic process;GO:0009987//cellu…		4.51	2.2	6.15	1.85	0.91	0.88
Lus10003849	332.286	653.8	1.14279	5e-11	6.42e-13		K02701//photosystem I subunit PsaN+ko01100//Metabolic pathways+ko00195//Photosynthesis	XP_030462514.1|9.0e-54|photosystem I reaction center subunit N, chloroplastic [Syzygium oleosum]	GO:0015979//photosynthesis;GO:0009987//cellular process;GO:0008152//metabolic process;GO:0044237//cellular metabolic process;GO:0009507//chloroplast;GO:0016020//membrane;GO:0009522//photosystem I;GO:0009526//plastid envelope;GO:0031976//plastid thylakoid;GO:0009534//chloroplast thylakoid;GO:0009579//thylakoid;GO:0042651//thylakoid membrane;GO:0031090//organelle membrane;GO:0043231//intracellular …		368.41	288.44	340.01	627.85	718.55	615
Lus10003861	19.446	187.296	3.43274	2.1e-40	3.49e-43	Medicago truncatula NBS-LRR resistance-like protein 4U (MTR_4g080080) mRNA, complete cds	K23953//plant cysteine oxidase [EC:1.13.11.-]	XP_012070402.1|3.4e-97|plant cysteine oxidase 2 [Jatropha curcas]	GO:0046872//metal ion binding;GO:0016701//oxidoreductase activity, acting on single donors with incorporation of molecular oxygen;GO:0005488//binding;GO:0051213//dioxygenase activity;GO:0043169//cation binding;GO:0016702//oxidoreductase activity, acting on single donors with incorporation of molecular oxygen, incorporation of two atoms of oxygen;GO:0003824//catalytic activity;GO:0017172//cysteine…		15.14	19.48	23.72	169.37	236.82	155.7
Lus10003874	0.32	7.626	4.82085	0.009046	0.000804		K01363//cathepsin B [EC:3.4.22.1]	XP_012070787.1|1.3e-61|uncharacterized protein LOC105632929 [Jatropha curcas]			0	0	0.96	7.31	2.38	13.19
Lus10003878	21.83	42.87	1.1354	0.002846	0.000204		K00940//nucleoside-diphosphate kinase [EC:2.7.4.6]+ko04016//MAPK signaling pathway - plant+ko01240//Biosynthesis of cofactors+ko00230//Purine metabolism+ko01100//Metabolic pathways+ko01110//Biosynthesis of secondary metabolites+ko00240//Pyrimidine metabolism;K00940//nucleoside-diphosphate kinase [EC:2.7.4.6]+ko04016//MAPK signaling pathway - plant+ko01240//Biosynthesis of cofactors+ko00230//Purin…	XP_011026886.1|4.1e-104|PREDICTED: nucleoside diphosphate kinase 3 isoform X1 [Populus euphratica]	GO:0072521//purine-containing compound metabolic process;GO:0044249//cellular biosynthetic process;GO:0072522//purine-containing compound biosynthetic process;GO:0006807//nitrogen compound metabolic process;GO:0009144//purine nucleoside triphosphate metabolic process;GO:0009260//ribonucleotide biosynthetic process;GO:0006753//nucleoside phosphate metabolic process;GO:0090407//organophosphate bios…		27.67	18.24	19.58	36.63	59.24	32.74
Lus10003888	7.206	1.033	-2.63577	0.00055	2.97e-05		K01179//endoglucanase [EC:3.2.1.4]+ko01100//Metabolic pathways+ko00500//Starch and sucrose metabolism	XP_034894871.1|1.8e-299|endoglucanase 6-like [Populus alba]	GO:0009056//catabolic process;GO:0044238//primary metabolic process;GO:0009987//cellular process;GO:0051275//beta-glucan catabolic process;GO:0009251//glucan catabolic process;GO:0044275//cellular carbohydrate catabolic process;GO:0000272//polysaccharide catabolic process;GO:0051273//beta-glucan metabolic process;GO:0016052//carbohydrate catabolic process;GO:0044248//cellular catabolic process;GO…		7.58	1.86	12.18	0.85	0.71	1.54
Lus10003889	10.553	2.073	-2.21207	5.78e-05	2.3e-06	Malus x domestica AP2 domain class transcription factor (AP2D43) mRNA, complete cds	K09286//EREBP-like factor	APQ47313.1|1.5e-79|AP2/ERF domain-containing transcription factor [Vernicia montana]	GO:0005634//nucleus;GO:0110165//cellular anatomical entity;GO:0043229//intracellular organelle;GO:0005622//intracellular anatomical structure;GO:0043227//membrane-bounded organelle;GO:0043226//organelle;GO:0043231//intracellular membrane-bounded organelle;GO:0003677//DNA binding;GO:0097159//organic cyclic compound binding;GO:0140110//transcription regulator activity;GO:0005488//binding;GO:0003700…	AP2-EREBP	8.85	13.4	9.41	3.57	1.28	1.37
Lus10003893	74.446	8.566	-2.98098	4.17e-09	7.14e-11			AMY26643.1|1.1e-14|testis development protein prtd-putative glutamine amidotransferase [Linum usitatissimum]	GO:0008152//metabolic process;GO:0006082//organic acid metabolic process;GO:0071704//organic substance metabolic process;GO:0006807//nitrogen compound metabolic process;GO:0006520//cellular amino acid metabolic process;GO:0043436//oxoacid metabolic process;GO:0044281//small molecule metabolic process;GO:0044238//primary metabolic process;GO:0044237//cellular metabolic process;GO:0009987//cellular…		56.25	120.53	46.56	11.09	8.16	6.45
Lus10003902	8.48	2.14	-1.84921	0.002872	0.000206		K07020//uncharacterized protein;K07020//uncharacterized protein	AMY26643.1|5.1e-97|testis development protein prtd-putative glutamine amidotransferase [Linum usitatissimum]	GO:0043436//oxoacid metabolic process;GO:0008152//metabolic process;GO:1901564//organonitrogen compound metabolic process;GO:0044237//cellular metabolic process;GO:1901605//alpha-amino acid metabolic process;GO:0006541//glutamine metabolic process;GO:0044281//small molecule metabolic process;GO:0044238//primary metabolic process;GO:0019752//carboxylic acid metabolic process;GO:0071704//organic su…		8.29	13.16	3.99	2.49	1.7	2.23
Lus10003914	7.783	15.886	1.18626	0.001073	6.55e-05		K23280//rhamnogalacturonan I rhamnosyltransferase [EC:2.4.1.351]	RXI05468.1|6.4e-232|hypothetical protein DVH24_006725 [Malus domestica]	GO:0044281//small molecule metabolic process;GO:0008152//metabolic process;GO:0044238//primary metabolic process;GO:0005975//carbohydrate metabolic process;GO:0071704//organic substance metabolic process;GO:0019318//hexose metabolic process;GO:0005996//monosaccharide metabolic process;GO:0006004//fucose metabolic process;GO:0016021//integral component of membrane;GO:0016020//membrane;GO:0031224//…		5.62	6.31	11.42	15.6	13.95	18.11
Lus10003915	16.573	5.79	-1.36225	0.000482	2.55e-05		K22279//vicianin beta-glucosidase [EC:3.2.1.119]	ESR52291.1|1.5e-203|hypothetical protein CICLE_v10033361mg, partial [Citrus clementina]	GO:0044238//primary metabolic process;GO:0005975//carbohydrate metabolic process;GO:0008152//metabolic process;GO:0071704//organic substance metabolic process;GO:0016787//hydrolase activity;GO:0016798//hydrolase activity, acting on glycosyl bonds;GO:0004553//hydrolase activity, hydrolyzing O-glycosyl compounds;GO:0003824//catalytic activity;		19.03	9.62	21.07	6.55	4.77	6.05
Lus10003944	10.693	2.176	-2.03992	9.18e-06	2.94e-07		K08237//hydroquinone glucosyltransferase [EC:2.4.1.218];K08237//hydroquinone glucosyltransferase [EC:2.4.1.218]	AFJ52923.1|6.0e-274|UDP-glycosyltransferase 1 [Linum usitatissimum]	GO:0009718//anthocyanin-containing compound biosynthetic process;GO:0071704//organic substance metabolic process;GO:0009812//flavonoid metabolic process;GO:0046148//pigment biosynthetic process;GO:0008152//metabolic process;GO:0046283//anthocyanin-containing compound metabolic process;GO:0009058//biosynthetic process;GO:0042440//pigment metabolic process;GO:1901576//organic substance biosynthetic…		9.04	6.02	17.02	2.17	2.5	1.86
Lus10004029	4.833	0.45	-3.2516	0.000837	4.92e-05		K13265//vestitone reductase [EC:1.1.1.348]+ko01100//Metabolic pathways+ko01110//Biosynthesis of secondary metabolites+ko00943//Isoflavonoid biosynthesis	OAY49309.1|5.1e-94|hypothetical protein MANES_05G045600 [Manihot esculenta]	GO:0016614//oxidoreductase activity, acting on CH-OH group of donors;GO:0003824//catalytic activity;GO:0016616//oxidoreductase activity, acting on the CH-OH group of donors, NAD or NADP as acceptor;GO:0016491//oxidoreductase activity;		8.17	4.2	2.13	0.18	0.92	0.25
Lus10004037	5.346	1.276	-1.92116	0.005247	0.00042	Populus trichocarpa linkage group II, whole genome shotgun sequence.	K01915//glutamine synthetase [EC:6.3.1.2]+ko00250//Alanine, aspartate and glutamate metabolism+ko00910//Nitrogen metabolism+ko00220//Arginine biosynthesis+ko01230//Biosynthesis of amino acids+ko01100//Metabolic pathways+ko00630//Glyoxylate and dicarboxylate metabolism	OMP05341.1|6.1e-199|hypothetical protein CCACVL1_01942 [Corchorus capsularis]	GO:1901607//alpha-amino acid biosynthetic process;GO:0003006//developmental process involved in reproduction;GO:0000904//cell morphogenesis involved in differentiation;GO:0090558//plant epidermis development;GO:0016053//organic acid biosynthetic process;GO:0048731//system development;GO:0006541//glutamine metabolic process;GO:0009888//tissue development;GO:0090378//seed trichome elongation;GO:000…		3.79	4.45	7.8	1.95	0.55	1.33
Lus10004046	0.106	1.1	3.49849	0.028946	0.003389		K13420//LRR receptor-like serine/threonine-protein kinase FLS2 [EC:2.7.11.1]+ko04016//MAPK signaling pathway - plant+ko04626//Plant-pathogen interaction;K13415//protein brassinosteroid insensitive 1 [EC:2.7.10.1 2.7.11.1]+ko04075//Plant hormone signal transduction;K20718//LRR receptor-like serine/threonine-protein kinase ERECTA [EC:2.7.11.1]+ko04016//MAPK signaling pathway - plant	XP_034699356.1|2.6e-269|MDIS1-interacting receptor like kinase 2-like [Vitis riparia]	GO:0009719//response to endogenous stimulus;GO:0009725//response to hormone;GO:0032870//cellular response to hormone stimulus;GO:0007154//cell communication;GO:0071310//cellular response to organic substance;GO:0070887//cellular response to chemical stimulus;GO:0009755//hormone-mediated signaling pathway;GO:0023052//signaling;GO:0050789//regulation of biological process;GO:0050896//response to st…		0	0.14	0.18	1.25	0.08	1.97
Lus10004079	7.84	1.966	-1.82817	0.001513	9.78e-05		K01051//pectinesterase [EC:3.1.1.11]+ko00040//Pentose and glucuronate interconversions+ko01100//Metabolic pathways	KAG6571455.1|2.3e-51|VAN3-binding protein, partial [Cucurbita argyrosperma subsp. sororia]	GO:0009734//auxin-activated signaling pathway;GO:0071310//cellular response to organic substance;GO:0032502//developmental process;GO:0009719//response to endogenous stimulus;GO:0009888//tissue development;GO:0065007//biological regulation;GO:0023052//signaling;GO:0010087//phloem or xylem histogenesis;GO:0007165//signal transduction;GO:0071495//cellular response to endogenous stimulus;GO:0009733/…		7.79	5.85	9.88	1.11	3.4	1.39
Lus10004098	33.373	7.98	-1.9152	3.42e-13	3.28e-15			XP_002513735.1|1.8e-98|protein FAF-like, chloroplastic [Ricinus communis]			39.79	36.36	23.97	8.37	7.55	8.02
Lus10004110	0.933	0.08	-3.40493	0.027983	0.003259		K01180//endo-1,3(4)-beta-glucanase [EC:3.2.1.6];K13430//serine/threonine-protein kinase PBS1 [EC:2.7.11.1]+ko04626//Plant-pathogen interaction	AMM42975.1|4.1e-78|LRR-RLK [Vernicia montana]	GO:1901265//nucleoside phosphate binding;GO:0005488//binding;GO:0036094//small molecule binding;GO:0097367//carbohydrate derivative binding;GO:0000166//nucleotide binding;GO:0004713//protein tyrosine kinase activity;GO:0032559//adenyl ribonucleotide binding;GO:0003824//catalytic activity;GO:0017076//purine nucleotide binding;GO:0035639//purine ribonucleoside triphosphate binding;GO:0030554//adeny…		0.86	0.91	1.03	0	0.08	0.16
Lus10004132	1.053	0.28	-1.747	0.022927	0.002536		K20283//golgin subfamily A member 4;K20283//golgin subfamily A member 4;K20283//golgin subfamily A member 4	KAA8536930.1|3.9e-46|hypothetical protein F0562_029408 [Nyssa sinensis]	GO:0000003//reproduction;GO:0032502//developmental process;GO:0022414//reproductive process;GO:0048731//system development;GO:0048608//reproductive structure development;GO:0007275//multicellular organism development;GO:0090567//reproductive shoot system development;GO:0061458//reproductive system development;GO:0032501//multicellular organismal process;GO:0048856//anatomical structure developmen…		0.8	1.24	1.12	0.32	0.13	0.39
Lus10004163	19.523	50.103	1.51121	0.000415	2.16e-05		K00430//peroxidase [EC:1.11.1.7]+ko01100//Metabolic pathways+ko01110//Biosynthesis of secondary metabolites+ko00940//Phenylpropanoid biosynthesis	KAB1222394.1|1.0e-136|Peroxidase 53 [Morella rubra]	GO:0044237//cellular metabolic process;GO:0042743//hydrogen peroxide metabolic process;GO:0006950//response to stress;GO:0042744//hydrogen peroxide catabolic process;GO:0050896//response to stimulus;GO:0009987//cellular process;GO:0072593//reactive oxygen species metabolic process;GO:0009056//catabolic process;GO:0008152//metabolic process;GO:0006979//response to oxidative stress;GO:0044248//cell…		23.35	24.01	11.21	55.71	59.79	34.81
Lus10004175	158.293	347.456	1.24491	5.22e-10	7.81e-12		K10256//omega-6 fatty acid desaturase / acyl-lipid omega-6 desaturase (Delta-12 desaturase) [EC:1.14.19.6 1.14.19.22]+ko01100//Metabolic pathways+ko01212//Fatty acid metabolism+ko01040//Biosynthesis of unsaturated fatty acids;K10256//omega-6 fatty acid desaturase / acyl-lipid omega-6 desaturase (Delta-12 desaturase) [EC:1.14.19.6 1.14.19.22]+ko01100//Metabolic pathways+ko01212//Fatty acid metabol…	AEQ28964.1|7.4e-211|omega-6 desaturase [Linum grandiflorum]	GO:0008152//metabolic process;GO:0006629//lipid metabolic process;GO:0044238//primary metabolic process;GO:0071704//organic substance metabolic process;GO:0016021//integral component of membrane;GO:0016020//membrane;GO:0110165//cellular anatomical entity;GO:0031224//intrinsic component of membrane;GO:0016853//isomerase activity;GO:0016859//cis-trans isomerase activity;GO:0016717//oxidoreductase a…		184.42	145.8	144.66	319.53	300.46	422.38
Lus10004176	0.48	3.88	3.20064	0.026256	0.003011		K10256//omega-6 fatty acid desaturase / acyl-lipid omega-6 desaturase (Delta-12 desaturase) [EC:1.14.19.6 1.14.19.22]+ko01100//Metabolic pathways+ko01212//Fatty acid metabolism+ko01040//Biosynthesis of unsaturated fatty acids	AGJ01133.1|2.0e-168|fatty acid desaturase 2-1 [Linum usitatissimum]	GO:0006629//lipid metabolic process;GO:0008152//metabolic process;GO:0044238//primary metabolic process;GO:0071704//organic substance metabolic process;GO:0031224//intrinsic component of membrane;GO:0110165//cellular anatomical entity;GO:0016020//membrane;GO:0016021//integral component of membrane;GO:0016491//oxidoreductase activity;GO:0016859//cis-trans isomerase activity;GO:0016853//isomerase a…		0.37	0.47	0.6	1.44	9.9	0.3
Lus10004275	0.453	1.746	2.17122	0.015305	0.001532		K16224//senescence-induced receptor-like serine/threonine-protein kinase+ko04016//MAPK signaling pathway - plant+ko04626//Plant-pathogen interaction;K13416//brassinosteroid insensitive 1-associated receptor kinase 1 [EC:2.7.10.1 2.7.11.1]+ko04016//MAPK signaling pathway - plant+ko04626//Plant-pathogen interaction+ko04075//Plant hormone signal transduction;K16224//senescence-induced receptor-like …	XP_021629446.1|3.7e-245|nodulation receptor kinase-like [Manihot esculenta]	GO:0110165//cellular anatomical entity;GO:0031224//intrinsic component of membrane;GO:0016020//membrane;GO:0016021//integral component of membrane;GO:0032553//ribonucleotide binding;GO:0097159//organic cyclic compound binding;GO:0003824//catalytic activity;GO:0036094//small molecule binding;GO:0097367//carbohydrate derivative binding;GO:0035639//purine ribonucleoside triphosphate binding;GO:00431…		0.46	0.68	0.22	1.31	3.29	0.64
Lus10004280	0.086	13.986	7.4987	1.3e-06	3.44e-08		K00430//peroxidase [EC:1.11.1.7]+ko01100//Metabolic pathways+ko01110//Biosynthesis of secondary metabolites+ko00940//Phenylpropanoid biosynthesis;K01180//endo-1,3(4)-beta-glucanase [EC:3.2.1.6]	KAG5245025.1|5.0e-239|cysteine desulfurase [Salix suchowensis]			0.11	0	0.15	15.45	24.74	1.77
Lus10004289	217.086	629.776	1.68873	6.5e-05	2.62e-06			AHA50468.1|8.3e-19|defensin-like protein 2 [Citrullus lanatus]	GO:0050896//response to stimulus;GO:0044419//biological process involved in interspecies interaction between organisms;GO:0001906//cell killing;GO:0043207//response to external biotic stimulus;GO:0051707//response to other organism;GO:0006952//defense response;GO:0009620//response to fungus;GO:0009987//cellular process;GO:0009605//response to external stimulus;GO:0009607//response to biotic stimu…		194.26	291.71	165.29	747.69	398.7	742.94
Lus10004297	5.593	42.996	3.14531	0.003332	0.000246		K18812//cyclin D6, plant;K17592//sacsin	XP_021685134.1|4.1e-27|uncharacterized protein LOC110668267 [Hevea brasiliensis]			4.79	8.42	3.57	16.6	67.27	45.12
Lus10004300	2.51	13.92	2.62998	6.43e-13	6.42e-15			XP_008365931.1|3.2e-43|uncharacterized protein LOC103429558 [Malus domestica]			1.33	3.14	3.06	13.76	14.08	13.92
Lus10004327	2.703	0.26	-3.19698	0.01301	0.001254		K01051//pectinesterase [EC:3.1.1.11]+ko00040//Pentose and glucuronate interconversions+ko01100//Metabolic pathways	KAB5564392.1|7.0e-44|hypothetical protein DKX38_004446 [Salix brachista]	GO:0030234//enzyme regulator activity;GO:0004857//enzyme inhibitor activity;GO:0098772//molecular function regulator;		2.68	3.5	1.93	0	0.31	0.47
Lus10004335	2.35	0.63	-1.75173	0.009307	0.000835			KAG5249223.1|9.5e-155|IRK-interacting protein [Salix suchowensis]			2.06	1.61	3.38	0.76	0.43	0.7
Lus10004340	79.323	31.99	-1.15517	4.14e-07	9.9e-09		K01193//beta-fructofuranosidase [EC:3.2.1.26]+ko01100//Metabolic pathways+ko00052//Galactose metabolism+ko00500//Starch and sucrose metabolism+ko01110//Biosynthesis of secondary metabolites;K01193//beta-fructofuranosidase [EC:3.2.1.26]+ko01100//Metabolic pathways+ko00052//Galactose metabolism+ko00500//Starch and sucrose metabolism+ko01110//Biosynthesis of secondary metabolites	KAG6782660.1|1.3e-276|hypothetical protein POTOM_012070 [Populus tomentosa]	GO:0071704//organic substance metabolic process;GO:0005975//carbohydrate metabolic process;GO:0008152//metabolic process;GO:0044238//primary metabolic process;GO:0110165//cellular anatomical entity;GO:0005775//vacuolar lumen;GO:0005622//intracellular anatomical structure;GO:0043233//organelle lumen;GO:0043227//membrane-bounded organelle;GO:0043229//intracellular organelle;GO:0005773//vacuole;GO:0…		88	81.74	68.23	28.06	38.49	29.42
Lus10004344	21.73	9.186	-1.0619	0.013341	0.001294		K00759//adenine phosphoribosyltransferase [EC:2.4.2.7]+ko00230//Purine metabolism+ko01100//Metabolic pathways;K00759//adenine phosphoribosyltransferase [EC:2.4.2.7]+ko00230//Purine metabolism+ko01100//Metabolic pathways	XP_023911586.1|2.2e-88|adenine phosphoribosyltransferase 3-like [Quercus suber]	GO:0009156//ribonucleoside monophosphate biosynthetic process;GO:0009123//nucleoside monophosphate metabolic process;GO:0090407//organophosphate biosynthetic process;GO:0009058//biosynthetic process;GO:1901293//nucleoside phosphate biosynthetic process;GO:0032261//purine nucleotide salvage;GO:0043101//purine-containing compound salvage;GO:0042278//purine nucleoside metabolic process;GO:0006807//n…		22.46	14.2	28.53	7.53	9.76	10.27
Lus10004346	671.14	2264.33	1.91533	1.3e-11	1.54e-13		K11855//ubiquitin carboxyl-terminal hydrolase 36/42 [EC:3.4.19.12];K07151//dolichyl-diphosphooligosaccharide---protein glycosyltransferase [EC:2.4.99.18]+ko04141//Protein processing in endoplasmic reticulum+ko00513//Various types of N-glycan biosynthesis+ko00510//N-Glycan biosynthesis+ko01100//Metabolic pathways	APC63891.1|1.5e-70|lipid transfer protein T1 [Linum usitatissimum]			484.89	911.08	617.45	2013.03	2323.63	2456.34
Lus10004349	4.78	10.32	1.26079	0.048059	0.006453		K01051//pectinesterase [EC:3.1.1.11]+ko00040//Pentose and glucuronate interconversions+ko01100//Metabolic pathways;K00430//peroxidase [EC:1.11.1.7]+ko01100//Metabolic pathways+ko01110//Biosynthesis of secondary metabolites+ko00940//Phenylpropanoid biosynthesis	KAG5222073.1|8.9e-71|Bifunctional inhibitor/lipid-transfer protein/seed storage 2S albumin superfamily protein [Salix suchowensis]			7.08	4.9	2.36	9.02	10.34	11.6
Lus10004350	12.576	161.713	3.83313	5.13e-68	3.58e-71		K00016//L-lactate dehydrogenase [EC:1.1.1.27]+ko00010//Glycolysis / Gluconeogenesis+ko00640//Propanoate metabolism+ko01100//Metabolic pathways+ko01110//Biosynthesis of secondary metabolites+ko00620//Pyruvate metabolism+ko00270//Cysteine and methionine metabolism	OMO59677.1|2.2e-161|hypothetical protein CCACVL1_24669 [Corchorus capsularis]	GO:0009719//response to endogenous stimulus;GO:0010033//response to organic substance;GO:0019752//carboxylic acid metabolic process;GO:1901700//response to oxygen-containing compound;GO:0033993//response to lipid;GO:0044238//primary metabolic process;GO:0009987//cellular process;GO:0008152//metabolic process;GO:0097305//response to alcohol;GO:0042221//response to chemical;GO:0009737//response to …		11.94	14.96	10.83	165.76	126.85	192.53
Lus10004367	4.933	12.75	1.52506	3.87e-06	1.14e-07		K12180//COP9 signalosome complex subunit 7;K12180//COP9 signalosome complex subunit 7	XP_031114412.1|1.2e-71|COP9 signalosome complex subunit 7 isoform X1 [Ipomoea triloba]	GO:0005622//intracellular anatomical structure;GO:0043229//intracellular organelle;GO:0043226//organelle;GO:0008180//COP9 signalosome;GO:0140513//nuclear protein-containing complex;GO:0032991//protein-containing complex;GO:0043231//intracellular membrane-bounded organelle;GO:0005634//nucleus;GO:0043227//membrane-bounded organelle;GO:0110165//cellular anatomical entity;		5.13	6.21	3.46	14.63	12.4	11.22
Lus10004368	9.743	32.606	1.92056	1.72e-06	4.7e-08	Malus x domestica AP2 domain class transcription factor (AP2D43) mRNA, complete cds	K09286//EREBP-like factor	OMP04019.1|1.7e-85|hypothetical protein COLO4_10025 [Corchorus olitorius]	GO:0009873//ethylene-activated signaling pathway;GO:0000160//phosphorelay signal transduction system;GO:0050789//regulation of biological process;GO:0071495//cellular response to endogenous stimulus;GO:0009723//response to ethylene;GO:0070887//cellular response to chemical stimulus;GO:0009725//response to hormone;GO:0023052//signaling;GO:0010033//response to organic substance;GO:0009755//hormone-…	AP2-EREBP	7.2	10.05	11.98	22.41	46.2	29.21
Lus10004388	0.72	2.333	1.8596	0.001836	0.000122		K20181//vacuolar protein sorting-associated protein 18;K20181//vacuolar protein sorting-associated protein 18;K13428//LRR receptor-like serine/threonine-protein kinase EFR [EC:2.7.11.1]+ko04626//Plant-pathogen interaction	XP_021618059.1|5.4e-307|probable LRR receptor-like serine/threonine-protein kinase At3g47570 [Manihot esculenta]	GO:0008152//metabolic process;GO:0044260//cellular macromolecule metabolic process;GO:0044267//cellular protein metabolic process;GO:0016310//phosphorylation;GO:1901564//organonitrogen compound metabolic process;GO:0006807//nitrogen compound metabolic process;GO:0044237//cellular metabolic process;GO:0036211//protein modification process;GO:0043170//macromolecule metabolic process;GO:0006468//pro…		0.43	0.92	0.81	1.7	3.68	1.62
Lus10004392	12.303	29.646	1.41288	1.01e-14	8.39e-17		K00685//arginyl-tRNA---protein transferase [EC:2.3.2.8];K00685//arginyl-tRNA---protein transferase [EC:2.3.2.8];K00685//arginyl-tRNA---protein transferase [EC:2.3.2.8]	XP_025014485.1|2.3e-165|arginyl-tRNA--protein transferase 1 isoform X2 [Ricinus communis]	GO:1901565//organonitrogen compound catabolic process;GO:0044267//cellular protein metabolic process;GO:0008152//metabolic process;GO:0044238//primary metabolic process;GO:0043632//modification-dependent macromolecule catabolic process;GO:0016598//protein arginylation;GO:0071704//organic substance metabolic process;GO:0019941//modification-dependent protein catabolic process;GO:0044257//cellular …		11.76	11.32	13.83	32.12	31.82	25
Lus10004413	7.313	20.066	1.62129	6.51e-05	2.63e-06		K14709//solute carrier family 39 (zinc transporter), member 1/2/3	XP_021679183.1|3.7e-134|zinc transporter 11-like [Hevea brasiliensis]	GO:0009987//cellular process;GO:0051234//establishment of localization;GO:0030001//metal ion transport;GO:0098660//inorganic ion transmembrane transport;GO:0055085//transmembrane transport;GO:0051179//localization;GO:0006810//transport;GO:0006829//zinc ion transport;GO:0098662//inorganic cation transmembrane transport;GO:0071577//zinc ion transmembrane transport;GO:0006811//ion transport;GO:00000…		7.07	8.36	6.51	14.55	28.81	16.84
Lus10004446	7.493	1.753	-1.94445	0.028376	0.003314		K13210//far upstream element-binding protein	XP_021683921.1|4.8e-87|far upstream element-binding protein 1-like [Hevea brasiliensis]	GO:0019222//regulation of metabolic process;GO:0060255//regulation of macromolecule metabolic process;GO:0050789//regulation of biological process;GO:0065007//biological regulation;GO:0010468//regulation of gene expression;GO:0005634//nucleus;GO:0110165//cellular anatomical entity;GO:0043226//organelle;GO:0005737//cytoplasm;GO:0043227//membrane-bounded organelle;GO:0005622//intracellular anatomic…		10.01	4.28	8.19	0.79	3.55	0.92
Lus10004460	23.92	46.523	1.12094	0.000272	1.33e-05	TSA: Lactuca sativa Letassy_X1_3887 mRNA sequence	K10664//E3 ubiquitin-protein ligase ATL6/9/15/31/42/55 [EC:2.3.2.27]	XP_002512343.1|3.9e-130|E3 ubiquitin-protein ligase ATL6 [Ricinus communis]	GO:0031224//intrinsic component of membrane;GO:0110165//cellular anatomical entity;GO:0016021//integral component of membrane;GO:0016020//membrane;		23.2	25.81	22.75	32.5	58.46	48.61
Lus10004475	10.173	1.723	-2.4318	0.002281	0.000157		K01255//leucyl aminopeptidase [EC:3.4.11.1]+ko01100//Metabolic pathways+ko00480//Glutathione metabolism	XP_002512374.1|7.8e-53|cyclin-P3-1 [Ricinus communis]	GO:0050789//regulation of biological process;GO:0060255//regulation of macromolecule metabolic process;GO:0031399//regulation of protein modification process;GO:0051171//regulation of nitrogen compound metabolic process;GO:0001932//regulation of protein phosphorylation;GO:0050794//regulation of cellular process;GO:0032268//regulation of cellular protein metabolic process;GO:0045859//regulation of…		10.36	15.92	4.24	2.44	1.19	1.54
Lus10004496	2.073	6.643	1.82421	0.000564	3.08e-05		K05681//ATP-binding cassette, subfamily G (WHITE), member 2+ko02010//ABC transporters	XP_030940640.1|4.4e-219|ABC transporter G family member 5 [Quercus lobata]	GO:0016021//integral component of membrane;GO:0031224//intrinsic component of membrane;GO:0110165//cellular anatomical entity;GO:0016020//membrane;GO:0036094//small molecule binding;GO:0005215//transporter activity;GO:0017076//purine nucleotide binding;GO:0097159//organic cyclic compound binding;GO:0005524//ATP binding;GO:0032555//purine ribonucleotide binding;GO:0043168//anion binding;GO:0043167…		2.92	2.19	1.11	5.22	4.99	9.72
Lus10004519	1.02	0.173	-2.36734	0.042177	0.005457	PREDICTED: Vitis vinifera hypothetical protein LOC100262734 (LOC100262734), mRNA	K05658//ATP-binding cassette, subfamily B (MDR/TAP), member 1 [EC:7.6.2.2]+ko02010//ABC transporters	KOM58180.1|7.3e-184|hypothetical protein LR48_Vigan11g121400 [Vigna angularis]	GO:0051234//establishment of localization;GO:0006810//transport;GO:0051179//localization;GO:0055085//transmembrane transport;GO:0009987//cellular process;GO:0016021//integral component of membrane;GO:0110165//cellular anatomical entity;GO:0031224//intrinsic component of membrane;GO:0016020//membrane;GO:0022804//active transmembrane transporter activity;GO:0030554//adenyl nucleotide binding;GO:014…		0.47	1.48	1.11	0.18	0.17	0.17
Lus10004520	0.666	0.136	-2.61052	0.014909	0.001483	PREDICTED: Vitis vinifera hypothetical protein LOC100262734 (LOC100262734), mRNA	K05658//ATP-binding cassette, subfamily B (MDR/TAP), member 1 [EC:7.6.2.2]+ko02010//ABC transporters;K05658//ATP-binding cassette, subfamily B (MDR/TAP), member 1 [EC:7.6.2.2]+ko02010//ABC transporters	XP_021610632.1|0.0e+00|ABC transporter B family member 11-like [Manihot esculenta]	GO:0009987//cellular process;GO:0006810//transport;GO:0051234//establishment of localization;GO:0055085//transmembrane transport;GO:0051179//localization;GO:0031224//intrinsic component of membrane;GO:0016020//membrane;GO:0016021//integral component of membrane;GO:0110165//cellular anatomical entity;GO:0015399//primary active transmembrane transporter activity;GO:0000166//nucleotide binding;GO:00…		0.38	0.45	1.17	0.15	0.2	0.06
Lus10004564	52.11	98.456	1.06766	1.18e-05	3.91e-07		K16302//metal transporter CNNM	XP_021599576.1|2.4e-115|uncharacterized membrane protein At4g09580-like [Manihot esculenta]	GO:0016020//membrane;GO:0016021//integral component of membrane;GO:0031224//intrinsic component of membrane;GO:0110165//cellular anatomical entity;		59.18	57.95	39.2	106.15	89.29	99.93
Lus10004612	2.803	7.983	1.67124	0.004574	0.000357		K12835//ATP-dependent RNA helicase DDX42 [EC:3.6.4.13]+ko03040//Spliceosome;K13424//WRKY transcription factor 33+ko04016//MAPK signaling pathway - plant+ko04626//Plant-pathogen interaction	XP_002519733.1|1.9e-71|probable WRKY transcription factor 28 [Ricinus communis]	GO:0043229//intracellular organelle;GO:0043226//organelle;GO:0005622//intracellular anatomical structure;GO:0043231//intracellular membrane-bounded organelle;GO:0005634//nucleus;GO:0110165//cellular anatomical entity;GO:0043227//membrane-bounded organelle;GO:1901363//heterocyclic compound binding;GO:0003677//DNA binding;GO:0043565//sequence-specific DNA binding;GO:0003700//DNA-binding transcripti…	WRKY	1.81	4.05	2.55	10.68	8.19	5.08
Lus10004639	23.64	8.333	-1.34587	4.42e-05	1.71e-06			TXG56658.1|4.7e-40|hypothetical protein EZV62_017971 [Acer yangbiense]	GO:0071495//cellular response to endogenous stimulus;GO:0007154//cell communication;GO:0009719//response to endogenous stimulus;GO:0050794//regulation of cellular process;GO:0050896//response to stimulus;GO:0051716//cellular response to stimulus;GO:0071365//cellular response to auxin stimulus;GO:0042221//response to chemical;GO:0071310//cellular response to organic substance;GO:0070887//cellular …		25.16	16.39	29.37	7.4	7.33	10.27
Lus10004678	35.943	4.943	-2.72626	0.024366	0.002737			PRQ59313.1|2.9e-29|hypothetical protein RchiOBHm_Chr1g0368821 [Rosa chinensis]			21	24.16	62.67	4.13	1.18	9.52
Lus10004689	24.133	70.01	1.53634	5.34e-18	3.26e-20		K14684//solute carrier family 25 (mitochondrial phosphate transporter), member 23/24/25/41;K14684//solute carrier family 25 (mitochondrial phosphate transporter), member 23/24/25/41;K14684//solute carrier family 25 (mitochondrial phosphate transporter), member 23/24/25/41;K14684//solute carrier family 25 (mitochondrial phosphate transporter), member 23/24/25/41	XP_021683483.1|1.1e-160|mitochondrial substrate carrier family protein B-like isoform X1 [Hevea brasiliensis]	GO:0051234//establishment of localization;GO:0009987//cellular process;GO:0006810//transport;GO:0055085//transmembrane transport;GO:0051179//localization;GO:0031224//intrinsic component of membrane;GO:0110165//cellular anatomical entity;GO:0016021//integral component of membrane;GO:0016020//membrane;		25.29	26.88	20.23	72.92	60.75	76.36
Lus10004690	10.35	1.85	-2.35155	5.1e-06	1.53e-07			XP_025014034.1|4.1e-191|protein DA1-related 2 isoform X1 [Ricinus communis]	GO:0005515//protein binding;GO:0043167//ion binding;GO:0046872//metal ion binding;GO:0005488//binding;GO:0043130//ubiquitin binding;GO:0043169//cation binding;GO:0032182//ubiquitin-like protein binding;	LIM	11.16	8.59	11.3	2.8	0.64	2.11
Lus10004697	34.243	5.113	-2.58642	1.34e-12	1.38e-14		K12657//delta-1-pyrroline-5-carboxylate synthetase [EC:2.7.2.11 1.2.1.41]+ko00330//Arginine and proline metabolism+ko01230//Biosynthesis of amino acids+ko01100//Metabolic pathways+ko01110//Biosynthesis of secondary metabolites;K12657//delta-1-pyrroline-5-carboxylate synthetase [EC:2.7.2.11 1.2.1.41]+ko00330//Arginine and proline metabolism+ko01230//Biosynthesis of amino acids+ko01100//Metabolic p…	XP_041000445.1|4.7e-147|delta-1-pyrroline-5-carboxylate synthase [Juglans microcarpa x Juglans regia]	GO:0006082//organic acid metabolic process;GO:0006560//proline metabolic process;GO:0009084//glutamine family amino acid biosynthetic process;GO:1901564//organonitrogen compound metabolic process;GO:1901576//organic substance biosynthetic process;GO:0008152//metabolic process;GO:0019752//carboxylic acid metabolic process;GO:0044237//cellular metabolic process;GO:0044238//primary metabolic process…		36	34.39	32.34	2.6	6.88	5.86
Lus10004712	33.343	109.066	1.8698	2.2e-17	1.45e-19		K11982//E3 ubiquitin-protein ligase RNF115/126 [EC:2.3.2.27]	XP_024467099.1|6.2e-130|probable E3 ubiquitin-protein ligase RHC2A [Populus trichocarpa]	GO:0044237//cellular metabolic process;GO:0016567//protein ubiquitination;GO:0019538//protein metabolic process;GO:0071704//organic substance metabolic process;GO:0032446//protein modification by small protein conjugation;GO:0009987//cellular process;GO:0006807//nitrogen compound metabolic process;GO:0008152//metabolic process;GO:0070647//protein modification by small protein conjugation or remov…		31.25	35.59	33.19	97.54	135.53	94.13
Lus10004713	0.433	1.57	2.00727	0.031361	0.00375		K22683//aspartyl protease family protein [EC:3.4.23.-]	XP_021618959.1|1.6e-183|aspartic proteinase PCS1-like [Manihot esculenta]	GO:0070001//aspartic-type peptidase activity;GO:0003824//catalytic activity;GO:0004190//aspartic-type endopeptidase activity;GO:0008233//peptidase activity;GO:0004175//endopeptidase activity;GO:0016787//hydrolase activity;GO:0140096//catalytic activity, acting on a protein;		0.76	0.31	0.23	2.06	1.73	0.92
Lus10004717	5.056	12.46	1.46699	1.03e-05	3.35e-07		K22809//inositol phosphorylceramide glucuronosyltransferase 1 [EC:2.4.1.-];K22809//inositol phosphorylceramide glucuronosyltransferase 1 [EC:2.4.1.-]	XP_002528922.1|6.6e-220|putative glucuronosyltransferase PGSIP8 [Ricinus communis]	GO:0016020//membrane;GO:0016021//integral component of membrane;GO:0031224//intrinsic component of membrane;GO:0110165//cellular anatomical entity;GO:0016757//glycosyltransferase activity;GO:0003824//catalytic activity;GO:0016740//transferase activity;		5	5.69	4.48	17.04	8.39	11.95
Lus10004723	37.563	206.446	2.61248	7.46e-18	4.61e-20		K08235//xyloglucan:xyloglucosyl transferase [EC:2.4.1.207]	XP_034684920.1|2.5e-126|xyloglucan endotransglucosylase/hydrolase 2-like [Vitis riparia]	GO:0044085//cellular component biogenesis;GO:0043170//macromolecule metabolic process;GO:0010411//xyloglucan metabolic process;GO:0044264//cellular polysaccharide metabolic process;GO:0071704//organic substance metabolic process;GO:0044260//cellular macromolecule metabolic process;GO:0044262//cellular carbohydrate metabolic process;GO:0042546//cell wall biogenesis;GO:0010383//cell wall polysaccha…		28.5	52.59	31.6	163.08	221.61	234.65
Lus10004746	5.496	10.703	1.13192	0.000719	4.12e-05		K24028//salicylic acid 3-hydroxylase [EC:1.14.11.-]	ABK95132.1|1.7e-131|unknown [Populus trichocarpa]	GO:0043167//ion binding;GO:0003824//catalytic activity;GO:0043169//cation binding;GO:0005488//binding;GO:0046872//metal ion binding;GO:0016491//oxidoreductase activity;		6.41	4.5	5.58	9.36	10.5	12.25
Lus10004766	5.35	2.09	-1.2374	0.04205	0.005432			XP_018829772.1|9.2e-200|uncharacterized protein LOC108997838 [Juglans regia]			4.34	3.57	8.14	2.3	1.17	2.8
Lus10004770	24.6	8.373	-1.38866	0.003952	0.0003		K14209//solute carrier family 36 (proton-coupled amino acid transporter);K00679//phospholipid:diacylglycerol acyltransferase [EC:2.3.1.158]+ko01100//Metabolic pathways+ko00561//Glycerolipid metabolism;K10691//E3 ubiquitin-protein ligase UBR4 [EC:2.3.2.27];K01092//myo-inositol-1(or 4)-monophosphatase [EC:3.1.3.25]+ko01100//Metabolic pathways+ko01110//Biosynthesis of secondary metabolites+ko04070//…	KCW85325.1|1.7e-48|hypothetical protein EUGRSUZ_B02164 [Eucalyptus grandis]	GO:0016788//hydrolase activity, acting on ester bonds;GO:0016787//hydrolase activity;GO:0003824//catalytic activity;		24.06	12.14	37.6	8.42	9.63	7.07
Lus10004819	44.876	113.373	1.49163	1.98e-13	1.86e-15		K07300//Ca2+:H+ antiporter	PON51163.1|8.2e-188|Calcium/proton exchanger CAX [Parasponia andersonii]	GO:0005622//intracellular anatomical structure;GO:0043231//intracellular membrane-bounded organelle;GO:0031090//organelle membrane;GO:0016020//membrane;GO:0043227//membrane-bounded organelle;GO:0031224//intrinsic component of membrane;GO:0005737//cytoplasm;GO:0110165//cellular anatomical entity;GO:0005774//vacuolar membrane;GO:0043226//organelle;GO:0005773//vacuole;GO:0043229//intracellular organ…		49.26	47.86	37.51	97.3	123.6	119.22
Lus10004869	42.346	86.043	1.17991	1.66e-06	4.52e-08		K19891//glucan endo-1,3-beta-glucosidase 1/2/3 [EC:3.2.1.39]+ko01100//Metabolic pathways+ko00500//Starch and sucrose metabolism;K19892//glucan endo-1,3-beta-glucosidase 4 [EC:3.2.1.39]+ko01100//Metabolic pathways+ko00500//Starch and sucrose metabolism;K19891//glucan endo-1,3-beta-glucosidase 1/2/3 [EC:3.2.1.39]+ko01100//Metabolic pathways+ko00500//Starch and sucrose metabolism;K19892//glucan endo…	XP_021629008.1|1.4e-156|glucan endo-1,3-beta-glucosidase 14 [Manihot esculenta]	GO:0008152//metabolic process;GO:0005975//carbohydrate metabolic process;GO:0044238//primary metabolic process;GO:0071704//organic substance metabolic process;GO:0031225//anchored component of membrane;GO:0071944//cell periphery;GO:0031224//intrinsic component of membrane;GO:0046658//anchored component of plasma membrane;GO:0016020//membrane;GO:0005886//plasma membrane;GO:0031226//intrinsic compo…		41.23	46.49	39.32	75.14	108.56	74.43
Lus10004870	146.02	305.823	1.12343	0.000476	2.51e-05		K02639//ferredoxin+ko01100//Metabolic pathways+ko00195//Photosynthesis;K02639//ferredoxin+ko01100//Metabolic pathways+ko00195//Photosynthesis	XP_012084582.1|3.2e-48|ferredoxin, root R-B2 [Jatropha curcas]	GO:0043226//organelle;GO:0043229//intracellular organelle;GO:0005737//cytoplasm;GO:0009536//plastid;GO:0043231//intracellular membrane-bounded organelle;GO:0009507//chloroplast;GO:0110165//cellular anatomical entity;GO:0005622//intracellular anatomical structure;GO:0043227//membrane-bounded organelle;GO:0046872//metal ion binding;GO:0051536//iron-sulfur cluster binding;GO:0005488//binding;GO:0051…		113.69	161.5	162.87	268.74	425.2	223.53
Lus10004872	0.186	42.836	7.87249	6.84e-08	1.43e-09		K01166//ribonuclease T2 [EC:4.6.1.19];K00430//peroxidase [EC:1.11.1.7]+ko01100//Metabolic pathways+ko01110//Biosynthesis of secondary metabolites+ko00940//Phenylpropanoid biosynthesis;K15174//RNA polymerase II-associated factor 1	XP_005786418.1|9.5e-11|hypothetical protein EMIHUDRAFT_122810, partial [Emiliania huxleyi CCMP1516]	GO:0031224//intrinsic component of membrane;GO:0110165//cellular anatomical entity;GO:0016020//membrane;GO:0016021//integral component of membrane;		0.56	0	0	30.71	67.47	30.33
Lus10004886	106.426	32.37	-1.56301	2.5e-06	7.07e-08		K06910//phosphatidylethanolamine-binding protein;K06910//phosphatidylethanolamine-binding protein;K06910//phosphatidylethanolamine-binding protein	XP_022756650.1|3.5e-73|CEN-like protein 2 isoform X1 [Durio zibethinus]	GO:0009791//post-embryonic development;GO:0000003//reproduction;GO:0051239//regulation of multicellular organismal process;GO:0051093//negative regulation of developmental process;GO:2000242//negative regulation of reproductive process;GO:0061458//reproductive system development;GO:0048831//regulation of shoot system development;GO:0032502//developmental process;GO:0007275//multicellular organism…		106.45	70.55	142.28	29.48	43	24.63
Lus10004887	45.483	13.166	-1.64538	5.75e-07	1.42e-08		K12309//beta-galactosidase [EC:3.2.1.23]+ko00600//Sphingolipid metabolism+ko00604//Glycosphingolipid biosynthesis - ganglio series+ko00531//Glycosaminoglycan degradation+ko00511//Other glycan degradation+ko01100//Metabolic pathways+ko00052//Galactose metabolism;K09228//KRAB domain-containing zinc finger protein	XP_011045037.1|1.4e-113|PREDICTED: zinc finger protein WIP3 isoform X1 [Populus euphratica]	GO:0019222//regulation of metabolic process;GO:0048856//anatomical structure development;GO:0010468//regulation of gene expression;GO:0065007//biological regulation;GO:0050789//regulation of biological process;GO:0060255//regulation of macromolecule metabolic process;GO:0032502//developmental process;GO:0005634//nucleus;GO:0005622//intracellular anatomical structure;GO:0043231//intracellular memb…	C2H2	38.92	58.08	39.45	14.93	8.61	15.96
Lus10004896	17.1	6.57	-1.22422	2.34e-08	4.51e-10	PREDICTED: Vitis vinifera hypothetical protein LOC100262734 (LOC100262734), mRNA	K05665//ATP-binding cassette, subfamily C (CFTR/MRP), member 1 [EC:7.6.2.3]+ko02010//ABC transporters;K05665//ATP-binding cassette, subfamily C (CFTR/MRP), member 1 [EC:7.6.2.3]+ko02010//ABC transporters;K05665//ATP-binding cassette, subfamily C (CFTR/MRP), member 1 [EC:7.6.2.3]+ko02010//ABC transporters	XP_011007082.1|0.0e+00|PREDICTED: ABC transporter C family member 8 isoform X2 [Populus euphratica]	GO:0051179//localization;GO:0006810//transport;GO:0009987//cellular process;GO:0051234//establishment of localization;GO:0055085//transmembrane transport;GO:0043229//intracellular organelle;GO:0043227//membrane-bounded organelle;GO:0098588//bounding membrane of organelle;GO:0005622//intracellular anatomical structure;GO:0110165//cellular anatomical entity;GO:0043226//organelle;GO:0031224//intrins…		18.13	17.23	15.94	5.65	7.93	6.13
Lus10004907	9.933	20.1	1.14999	0.036614	0.004554		K23806//alpha-guaiene 2-oxidase;K23806//alpha-guaiene 2-oxidase;K15472//premnaspirodiene oxygenase [EC:1.14.14.151]+ko00909//Sesquiterpenoid and triterpenoid biosynthesis+ko01110//Biosynthesis of secondary metabolites	XP_021636766.1|2.8e-148|uncharacterized protein LOC110632749 [Hevea brasiliensis]	GO:0016021//integral component of membrane;GO:0031224//intrinsic component of membrane;GO:0016020//membrane;GO:0110165//cellular anatomical entity;GO:0016491//oxidoreductase activity;GO:1901363//heterocyclic compound binding;GO:0020037//heme binding;GO:0004497//monooxygenase activity;GO:0005506//iron ion binding;GO:0016705//oxidoreductase activity, acting on paired donors, with incorporation or r…		10.65	12.1	7.05	18.42	31.22	10.66
Lus10004913	25.7	9.553	-1.28582	0.002965	0.000214		K18787//thermospermine synthase [EC:2.5.1.79]	XP_023925998.1|6.4e-158|thermospermine synthase ACAULIS5-like [Quercus suber]	GO:0006807//nitrogen compound metabolic process;GO:0006596//polyamine biosynthetic process;GO:0009309//amine biosynthetic process;GO:0009058//biosynthetic process;GO:1901564//organonitrogen compound metabolic process;GO:0034641//cellular nitrogen compound metabolic process;GO:0006595//polyamine metabolic process;GO:1901566//organonitrogen compound biosynthetic process;GO:0044249//cellular biosynt…		23.31	22.09	31.7	13.37	5.15	10.14
Lus10004914	121.876	48.7	-1.16713	1.04e-05	3.38e-07		K07025//putative hydrolase of the HAD superfamily	XP_034911507.1|2.5e-117|uncharacterized protein C24B11.05-like [Populus alba]	GO:0016787//hydrolase activity;GO:0003824//catalytic activity;		136.06	95.22	134.35	44.55	39.38	62.17
Lus10004917	3.373	10.443	1.79167	3.05e-07	7.15e-09		K07195//exocyst complex component 7	XP_021660365.1|2.4e-214|exocyst complex component EXO70H1-like [Hevea brasiliensis]	GO:0008104//protein localization;GO:0015031//protein transport;GO:0045184//establishment of protein localization;GO:0032940//secretion by cell;GO:0016192//vesicle-mediated transport;GO:0046903//secretion;GO:0033036//macromolecule localization;GO:0071705//nitrogen compound transport;GO:0006887//exocytosis;GO:0140352//export from cell;GO:0051234//establishment of localization;GO:0051179//localizati…		3.67	3.28	3.17	8.66	14.51	8.16
Lus10004931	1.296	9.993	3.13606	0.025844	0.002948			XP_037494924.1|1.1e-16|uncharacterized protein LOC119370576 [Jatropha curcas]	GO:0016021//integral component of membrane;GO:0031224//intrinsic component of membrane;GO:0110165//cellular anatomical entity;GO:0016020//membrane;		0.74	2.35	0.8	6.7	16.72	6.56
Lus10004936	7.343	14.113	1.11448	0.001419	9.1e-05		K08956//AFG3 family protein [EC:3.4.24.-];K19073//divinyl chlorophyllide a 8-vinyl-reductase [EC:1.3.1.75]+ko00860//Porphyrin metabolism+ko01100//Metabolic pathways+ko01110//Biosynthesis of secondary metabolites;K01256//aminopeptidase N [EC:3.4.11.2]+ko01100//Metabolic pathways+ko00480//Glutathione metabolism	XP_007211656.1|3.2e-111|uncharacterized protein At2g34460, chloroplastic [Prunus persica]			6.28	8.01	7.74	11.02	17.16	14.16
Lus10004954	86.936	191.786	1.29052	0.000782	4.53e-05		K13513//lysocardiolipin and lysophospholipid acyltransferase [EC:2.3.1.- 2.3.1.51]+ko01100//Metabolic pathways+ko01110//Biosynthesis of secondary metabolites+ko00564//Glycerophospholipid metabolism+ko00561//Glycerolipid metabolism;K12173//BRCA1-A complex subunit BRE+ko03440//Homologous recombination;K00430//peroxidase [EC:1.11.1.7]+ko01100//Metabolic pathways+ko01110//Biosynthesis of secondary me…	XP_031268223.1|1.5e-103|osmotin-like protein [Pistacia vera]	GO:0050896//response to stimulus;GO:0006952//defense response;GO:0006950//response to stress;GO:0110165//cellular anatomical entity;GO:0005576//extracellular region;		105.1	65.98	89.73	199.52	110.1	265.74
Lus10004968	3.786	7.796	1.20073	0.043234	0.005642		K14494//DELLA protein+ko04075//Plant hormone signal transduction	XP_021622937.1|9.6e-204|scarecrow-like protein 33 [Manihot esculenta]	GO:0010200//response to chitin;GO:1901698//response to nitrogen compound;GO:0042221//response to chemical;GO:0010556//regulation of macromolecule biosynthetic process;GO:0050896//response to stimulus;GO:1903506//regulation of nucleic acid-templated transcription;GO:0019222//regulation of metabolic process;GO:0060255//regulation of macromolecule metabolic process;GO:0006355//regulation of transcri…	GRAS	3.6	5.27	2.49	7.27	11.61	4.51
Lus10005048	0.936	387.263	8.84451	#######	#######		K01568//pyruvate decarboxylase [EC:4.1.1.1]+ko00010//Glycolysis / Gluconeogenesis+ko01100//Metabolic pathways+ko01110//Biosynthesis of secondary metabolites	XP_016725356.1|0.0e+00|pyruvate decarboxylase 2 [Gossypium hirsutum]	GO:0005622//intracellular anatomical structure;GO:0110165//cellular anatomical entity;GO:0005737//cytoplasm;GO:0005829//cytosol;GO:0016829//lyase activity;GO:1901681//sulfur compound binding;GO:1901363//heterocyclic compound binding;GO:0030976//thiamine pyrophosphate binding;GO:0000287//magnesium ion binding;GO:0016831//carboxy-lyase activity;GO:0097159//organic cyclic compound binding;GO:0004737…		1.46	0.9	0.45	400.25	466.01	295.53
Lus10005072	20.6	3.756	-2.25052	6.81e-11	8.93e-13		K10736//minichromosome maintenance protein 10;K10736//minichromosome maintenance protein 10;K10736//minichromosome maintenance protein 10;K10736//minichromosome maintenance protein 10	XP_031265724.1|1.6e-87|protein MCM10 homolog isoform X1 [Pistacia vera]	GO:0006139//nucleobase-containing compound metabolic process;GO:0046483//heterocycle metabolic process;GO:0006807//nitrogen compound metabolic process;GO:0044238//primary metabolic process;GO:0090304//nucleic acid metabolic process;GO:1901576//organic substance biosynthetic process;GO:0044237//cellular metabolic process;GO:0034645//cellular macromolecule biosynthetic process;GO:0034641//cellular …		25.48	22.96	13.36	3.48	2.94	4.85
Lus10005086	54.726	551.716	3.48517	5.81e-30	1.58e-32		K18667//activating signal cointegrator complex subunit 2;K15559//regulator of Ty1 transposition protein 103	KAG6743022.1|1.3e-63|hypothetical protein POTOM_053967 [Populus tomentosa]			71.38	60.13	32.67	466.24	596.5	592.41
Lus10005185	13.753	25.9	1.06086	2.18e-12	2.29e-14		K20823//N-alpha-acetyltransferase 35, NatC auxiliary subunit;K20823//N-alpha-acetyltransferase 35, NatC auxiliary subunit;K20823//N-alpha-acetyltransferase 35, NatC auxiliary subunit;K20823//N-alpha-acetyltransferase 35, NatC auxiliary subunit;K20823//N-alpha-acetyltransferase 35, NatC auxiliary subunit;K20823//N-alpha-acetyltransferase 35, NatC auxiliary subunit	KDP30242.1|0.0e+00|hypothetical protein JCGZ_17024 [Jatropha curcas]	GO:0009987//cellular process;GO:0031365//N-terminal protein amino acid modification;GO:0043543//protein acylation;GO:0019538//protein metabolic process;GO:0006464//cellular protein modification process;GO:0017196//N-terminal peptidyl-methionine acetylation;GO:0051604//protein maturation;GO:0044267//cellular protein metabolic process;GO:0044237//cellular metabolic process;GO:0043412//macromolecule…		11.96	14.59	14.71	27.79	24.7	25.21
Lus10005201	54.92	98.78	1.01082	0.007159	0.000608		K13035//beta-cyano-L-alanine hydratase/nitrilase [EC:3.5.5.4 4.2.1.65]+ko01100//Metabolic pathways+ko01110//Biosynthesis of secondary metabolites+ko00460//Cyanoamino acid metabolism	PON65237.1|4.8e-172|Nitrilase/cyanide hydratase [Trema orientale]	GO:0008152//metabolic process;GO:0006807//nitrogen compound metabolic process;GO:0016815//hydrolase activity, acting on carbon-nitrogen (but not peptide) bonds, in nitriles;GO:0047427//cyanoalanine nitrilase activity;GO:0000257//nitrilase activity;GO:0003824//catalytic activity;GO:0016810//hydrolase activity, acting on carbon-nitrogen (but not peptide) bonds;GO:0016787//hydrolase activity;		57.83	59.3	47.63	71.78	141.83	82.73
Lus10005221	13.63	4.616	-1.39457	0.000692	3.93e-05		K05391//cyclic nucleotide gated channel, plant+ko04626//Plant-pathogen interaction	XP_021604378.1|2.5e-221|cyclic nucleotide-gated ion channel 2-like [Manihot esculenta]	GO:0110165//cellular anatomical entity;GO:0016021//integral component of membrane;GO:0016020//membrane;GO:0031224//intrinsic component of membrane;GO:0015318//inorganic molecular entity transmembrane transporter activity;GO:0022857//transmembrane transporter activity;GO:0015075//ion transmembrane transporter activity;GO:0022803//passive transmembrane transporter activity;GO:0005216//ion channel a…		12.91	11.81	16.17	4.2	6.63	3.02
Lus10005228	4.093	0.803	-2.32312	1.6e-07	3.59e-09		K08819//cyclin-dependent kinase 12/13 [EC:2.7.11.22 2.7.11.23];K08819//cyclin-dependent kinase 12/13 [EC:2.7.11.22 2.7.11.23]	XP_021678813.1|7.0e-175|probable serine/threonine-protein kinase At1g54610 isoform X1 [Hevea brasiliensis]	GO:0016772//transferase activity, transferring phosphorus-containing groups;GO:0097367//carbohydrate derivative binding;GO:0032559//adenyl ribonucleotide binding;GO:0097159//organic cyclic compound binding;GO:0000166//nucleotide binding;GO:0003824//catalytic activity;GO:1901363//heterocyclic compound binding;GO:0005488//binding;GO:0035639//purine ribonucleoside triphosphate binding;GO:0032555//pu…		4.03	2.75	5.5	1.03	0.52	0.86
Lus10005229	1.476	0.103	-3.64885	0.016523	0.00168		K22128//piezo-type mechanosensitive ion channel component 1/2	TYI86251.1|2.5e-43|hypothetical protein E1A91_D04G051900v1 [Gossypium mustelinum]	GO:0031225//anchored component of membrane;GO:0016021//integral component of membrane;GO:0005886//plasma membrane;GO:0016020//membrane;GO:0110165//cellular anatomical entity;GO:0031226//intrinsic component of plasma membrane;GO:0031224//intrinsic component of membrane;GO:0071944//cell periphery;GO:0046658//anchored component of plasma membrane;GO:0003824//catalytic activity;GO:0009055//electron t…		1.76	0.88	1.79	0	0.21	0.1
Lus10005242	18.06	7.393	-1.14169	1.5e-06	4.03e-08		K15174//RNA polymerase II-associated factor 1;K15601//[histone H3]-dimethyl-L-lysine9 demethylase [EC:1.14.11.65]	GAV58099.1|2.0e-95|ZF-HD_dimer domain-containing protein [Cephalotus follicularis]	GO:0031326//regulation of cellular biosynthetic process;GO:0009889//regulation of biosynthetic process;GO:0050794//regulation of cellular process;GO:0051252//regulation of RNA metabolic process;GO:0051171//regulation of nitrogen compound metabolic process;GO:0006355//regulation of transcription, DNA-templated;GO:0010556//regulation of macromolecule biosynthetic process;GO:0065007//biological regu…	zf-HD	16.59	17.56	20.03	8.06	7.51	6.61
Lus10005244	23.363	8.856	-1.24454	4.97e-07	1.21e-08		K15601//[histone H3]-dimethyl-L-lysine9 demethylase [EC:1.14.11.65]	XP_021889726.1|1.0e-69|zinc-finger homeodomain protein 9-like [Carica papaya]	GO:0043229//intracellular organelle;GO:0005634//nucleus;GO:0016020//membrane;GO:0110165//cellular anatomical entity;GO:0031224//intrinsic component of membrane;GO:0043231//intracellular membrane-bounded organelle;GO:0016021//integral component of membrane;GO:0043227//membrane-bounded organelle;GO:0043226//organelle;GO:0005622//intracellular anatomical structure;GO:0016757//glycosyltransferase act…	zf-HD	22.83	21.78	25.48	8.84	8.2	9.53
Lus10005263	12.393	22.606	1.01806	1.24e-08	2.31e-10		K13024//inositol-hexakisphosphate/diphosphoinositol-pentakisphosphate 1-kinase [EC:2.7.4.24]+ko04070//Phosphatidylinositol signaling system;K13024//inositol-hexakisphosphate/diphosphoinositol-pentakisphosphate 1-kinase [EC:2.7.4.24]+ko04070//Phosphatidylinositol signaling system;K13024//inositol-hexakisphosphate/diphosphoinositol-pentakisphosphate 1-kinase [EC:2.7.4.24]+ko04070//Phosphatidylinosi…	XP_038725481.1|0.0e+00|inositol hexakisphosphate and diphosphoinositol-pentakisphosphate kinase VIP1-like isoform X4 [Tripterygium wilfordii]	GO:0005622//intracellular anatomical structure;GO:0005829//cytosol;GO:0110165//cellular anatomical entity;GO:0005737//cytoplasm;GO:0032555//purine ribonucleotide binding;GO:0000166//nucleotide binding;GO:0036094//small molecule binding;GO:0043167//ion binding;GO:0016776//phosphotransferase activity, phosphate group as acceptor;GO:0000827//inositol-1,3,4,5,6-pentakisphosphate kinase activity;GO:19…		12.92	12.81	11.45	23.18	18.85	25.79
Lus10005271	39.226	14.63	-1.25459	0.024221	0.002717		K11253//histone H3	KAG5114821.1|3.3e-68|hypothetical protein JHK82_038090 [Glycine max]	GO:0044815//DNA packaging complex;GO:0043232//intracellular non-membrane-bounded organelle;GO:0043229//intracellular organelle;GO:0032991//protein-containing complex;GO:0005622//intracellular anatomical structure;GO:0043226//organelle;GO:0032993//protein-DNA complex;GO:0043228//non-membrane-bounded organelle;GO:0000786//nucleosome;GO:0000785//chromatin;GO:0005694//chromosome;GO:0110165//cellular …		52.93	27.09	37.66	10.12	18.8	14.97
Lus10005272	0.196	1.96	3.67801	0.020238	0.002162	LRR and NB-ARC domains-containing disease resistance protein (best arabidopsis hit)	K22736//vacuolar iron transporter family protein	XP_002519623.1|9.2e-76|uncharacterized protein LOC8262255 [Ricinus communis]	GO:0016020//membrane;GO:0110165//cellular anatomical entity;GO:0016021//integral component of membrane;GO:0031224//intrinsic component of membrane;		0.16	0.22	0.21	0.51	4.84	0.53
Lus10005280	7.13	17.82	1.48875	0.010562	0.000978		K00679//phospholipid:diacylglycerol acyltransferase [EC:2.3.1.158]+ko01100//Metabolic pathways+ko00561//Glycerolipid metabolism;K10691//E3 ubiquitin-protein ligase UBR4 [EC:2.3.2.27];K14209//solute carrier family 36 (proton-coupled amino acid transporter);K05909//laccase [EC:1.10.3.2];K00679//phospholipid:diacylglycerol acyltransferase [EC:2.3.1.158]+ko01100//Metabolic pathways+ko00561//Glyceroli…	XP_021692454.1|1.6e-115|GDSL esterase/lipase At5g45960-like [Hevea brasiliensis]	GO:0016788//hydrolase activity, acting on ester bonds;GO:0016787//hydrolase activity;GO:0003824//catalytic activity;		5.79	9.51	6.09	11.63	30.36	11.47
Lus10005315	1.306	0.26	-2.15246	0.016857	0.001721			EEF49620.1|3.3e-90|conserved hypothetical protein [Ricinus communis]			1.27	0.66	1.99	0.26	0.24	0.28
Lus10005317	2.84	0.766	-1.84539	3.02e-05	1.12e-06		K00279//cytokinin dehydrogenase [EC:1.5.99.12]+ko00908//Zeatin biosynthesis+ko01110//Biosynthesis of secondary metabolites;K00279//cytokinin dehydrogenase [EC:1.5.99.12]+ko00908//Zeatin biosynthesis+ko01110//Biosynthesis of secondary metabolites	XP_002304773.2|2.3e-170|cytokinin dehydrogenase 6 [Populus trichocarpa]	GO:0009308//amine metabolic process;GO:0006725//cellular aromatic compound metabolic process;GO:0065007//biological regulation;GO:0065008//regulation of biological quality;GO:0009690//cytokinin metabolic process;GO:0034754//cellular hormone metabolic process;GO:0071704//organic substance metabolic process;GO:0009987//cellular process;GO:0046483//heterocycle metabolic process;GO:0010817//regulatio…		3.07	2.1	3.35	0.66	0.8	0.84
Lus10005326	24.436	144.756	2.7226	1.4e-27	4.32e-30			GAV81623.1|5.1e-67|DUF793 domain-containing protein [Cephalotus follicularis]			26.28	27.98	19.05	113.61	164.42	156.24
Lus10005342	8.46	27.16	1.84214	3.69e-07	8.76e-09		K10406//kinesin family member C2/C3	XP_021890642.1|2.9e-60|uncharacterized protein LOC110809197 [Carica papaya]			10.18	8.19	7.01	20.22	31.18	30.08
Lus10005346	25.663	314.856	3.77074	#######	#######		K22827//calcium uptake protein 1, mitochondrial	GAV60557.1|2.7e-168|efhand domain-containing protein/EF_hand_3 domain-containing protein/EF_hand_6 domain-containing protein [Cephalotus follicularis]	GO:0006816//calcium ion transport;GO:0050801//ion homeostasis;GO:0072507//divalent inorganic cation homeostasis;GO:0048878//chemical homeostasis;GO:0006874//cellular calcium ion homeostasis;GO:0006811//ion transport;GO:0055080//cation homeostasis;GO:0098771//inorganic ion homeostasis;GO:0072503//cellular divalent inorganic cation homeostasis;GO:1990542//mitochondrial transmembrane transport;GO:00…		25.57	27.51	23.91	279.35	316.13	349.09
Lus10005358	0.773	62.146	6.48955	6.17e-08	1.28e-09		K13065//shikimate O-hydroxycinnamoyltransferase [EC:2.3.1.133]+ko01100//Metabolic pathways+ko01110//Biosynthesis of secondary metabolites+ko00940//Phenylpropanoid biosynthesis+ko00941//Flavonoid biosynthesis+ko00945//Stilbenoid, diarylheptanoid and gingerol biosynthesis	KAF9827545.1|7.5e-149|hypothetical protein H0E87_017064 [Populus deltoides]	GO:0016747//acyltransferase activity, transferring groups other than amino-acyl groups;GO:0016740//transferase activity;GO:0003824//catalytic activity;GO:0016746//acyltransferase activity;		0.84	1.31	0.17	42.79	126.82	16.83
Lus10005390	26.296	76.85	1.70065	3.05e-10	4.39e-12		K01904//4-coumarate--CoA ligase [EC:6.2.1.12]+ko00130//Ubiquinone and other terpenoid-quinone biosynthesis+ko01100//Metabolic pathways+ko01110//Biosynthesis of secondary metabolites+ko00940//Phenylpropanoid biosynthesis	AGO50638.1|1.6e-275|4-coumarate-CoA ligase [Linum usitatissimum]	GO:0016874//ligase activity;GO:0016405//CoA-ligase activity;GO:0016491//oxidoreductase activity;GO:0016877//ligase activity, forming carbon-sulfur bonds;GO:0003824//catalytic activity;		25.47	33.03	20.39	83.94	85.9	60.71
Lus10005393	6.166	24.166	2.10609	0.002784	0.000199		K00422//polyphenol oxidase [EC:1.10.3.1]+ko00350//Tyrosine metabolism+ko01100//Metabolic pathways+ko00950//Isoquinoline alkaloid biosynthesis+ko01110//Biosynthesis of secondary metabolites	TKR74270.1|5.5e-110|hypothetical protein D5086_0000296710 [Populus alba]	GO:0008152//metabolic process;GO:0046148//pigment biosynthetic process;GO:0042440//pigment metabolic process;GO:0005488//binding;GO:0016682//oxidoreductase activity, acting on diphenols and related substances as donors, oxygen as acceptor;GO:0004497//monooxygenase activity;GO:0016679//oxidoreductase activity, acting on diphenols and related substances as donors;GO:0046872//metal ion binding;GO:00…		8.28	4.62	5.6	45.06	6.53	20.91
Lus10005394	12.65	42.72	1.8731	0.034772	0.00427		K00422//polyphenol oxidase [EC:1.10.3.1]+ko00350//Tyrosine metabolism+ko01100//Metabolic pathways+ko00950//Isoquinoline alkaloid biosynthesis+ko01110//Biosynthesis of secondary metabolites	KAF2303370.1|7.0e-30|hypothetical protein GH714_017514 [Hevea brasiliensis]	GO:0008152//metabolic process;GO:0042440//pigment metabolic process;GO:0046148//pigment biosynthetic process;GO:0004097//catechol oxidase activity;GO:0046872//metal ion binding;GO:0043169//cation binding;GO:0004497//monooxygenase activity;GO:0016682//oxidoreductase activity, acting on diphenols and related substances as donors, oxygen as acceptor;GO:0043167//ion binding;GO:0003824//catalytic acti…		14.84	12.11	11	80.25	11.23	36.68
Lus10005395	149.49	290.086	1.11207	7.19e-07	1.82e-08		K00430//peroxidase [EC:1.11.1.7]+ko01100//Metabolic pathways+ko01110//Biosynthesis of secondary metabolites+ko00940//Phenylpropanoid biosynthesis;K14306//nuclear pore complex protein Nup62+ko03013//Nucleocytoplasmic transport	AIU47274.1|8.2e-125|amaranthin-like lectin [Linum usitatissimum]	GO:0005488//binding;GO:0030246//carbohydrate binding;		174.56	126.11	147.8	350.25	281.66	238.35
Lus10005397	8.146	19.45	1.44102	0.026089	0.002983		K00430//peroxidase [EC:1.11.1.7]+ko01100//Metabolic pathways+ko01110//Biosynthesis of secondary metabolites+ko00940//Phenylpropanoid biosynthesis	AIU47274.1|4.0e-116|amaranthin-like lectin [Linum usitatissimum]	GO:0030246//carbohydrate binding;GO:0005488//binding;		6.92	4.67	12.85	24.97	22.88	10.5
Lus10005400	264.65	524.173	1.14838	6.31e-06	1.95e-07		K20802//(R)-mandelonitrile lyase [EC:4.1.2.10]+ko01100//Metabolic pathways+ko01110//Biosynthesis of secondary metabolites+ko00460//Cyanoamino acid metabolism;K13033//(S)-hydroxynitrile lyase [EC:4.1.2.47]+ko01100//Metabolic pathways+ko01110//Biosynthesis of secondary metabolites+ko00460//Cyanoamino acid metabolism	XP_011039240.1|7.4e-77|PREDICTED: salicylic acid-binding protein 2-like [Populus euphratica]			293.74	220.46	279.75	559.24	623.05	390.23
Lus10005412	0.076	0.356	2.40617	0.01852	0.001928		K16055//trehalose 6-phosphate synthase/phosphatase [EC:2.4.1.15 3.1.3.12]+ko01100//Metabolic pathways+ko00500//Starch and sucrose metabolism+ko01110//Biosynthesis of secondary metabolites;K16055//trehalose 6-phosphate synthase/phosphatase [EC:2.4.1.15 3.1.3.12]+ko01100//Metabolic pathways+ko00500//Starch and sucrose metabolism+ko01110//Biosynthesis of secondary metabolites	XP_002522296.2|0.0e+00|alpha,alpha-trehalose-phosphate synthase [UDP-forming] 1 isoform X2 [Ricinus communis]	GO:0009311//oligosaccharide metabolic process;GO:0005975//carbohydrate metabolic process;GO:0005991//trehalose metabolic process;GO:0009987//cellular process;GO:0044238//primary metabolic process;GO:0005984//disaccharide metabolic process;GO:0009058//biosynthetic process;GO:0044249//cellular biosynthetic process;GO:1901576//organic substance biosynthetic process;GO:0008152//metabolic process;GO:0…		0.07	0.09	0.07	0.45	0.22	0.4
Lus10005436	0.38	2.05	2.58788	0.000486	2.57e-05		K07195//exocyst complex component 7	XP_021660365.1|2.1e-218|exocyst complex component EXO70H1-like [Hevea brasiliensis]	GO:0015031//protein transport;GO:0046903//secretion;GO:0140352//export from cell;GO:0045184//establishment of protein localization;GO:0051234//establishment of localization;GO:0032940//secretion by cell;GO:0009987//cellular process;GO:0016192//vesicle-mediated transport;GO:0006887//exocytosis;GO:0008104//protein localization;GO:0071702//organic substance transport;GO:0051179//localization;GO:0033…		0.42	0.53	0.19	1.73	3.2	1.22
Lus10005456	2.79	5.563	1.32862	0.002278	0.000157			XP_010106447.1|2.3e-36|uncharacterized protein LOC21407911 [Morus notabilis]	GO:0031224//intrinsic component of membrane;GO:0110165//cellular anatomical entity;GO:0016021//integral component of membrane;GO:0016020//membrane;		1.72	3.65	3	4.63	4.48	7.58
Lus10005467	147.096	1048.83	2.90856	1.95e-11	2.35e-13		K11968//ariadne-1 [EC:2.3.2.31];K11968//ariadne-1 [EC:2.3.2.31];K11968//ariadne-1 [EC:2.3.2.31]	XP_011004825.1|1.3e-65|PREDICTED: uncharacterized protein LOC105111212 [Populus euphratica]	GO:0046872//metal ion binding;GO:0140104//molecular carrier activity;GO:0005344//oxygen carrier activity;GO:0097159//organic cyclic compound binding;GO:0046906//tetrapyrrole binding;GO:0005488//binding;GO:0043169//cation binding;GO:0043167//ion binding;GO:1901363//heterocyclic compound binding;GO:0036094//small molecule binding;GO:0019825//oxygen binding;GO:0020037//heme binding;		156.31	211.4	73.58	1391.93	898.31	856.24
Lus10005478	1.296	0	-5.53937	0.010007	0.000913			XP_021664355.1|7.0e-37|uncharacterized protein LOC110653045 [Hevea brasiliensis]			0.67	2.13	1.09	0	0	0
Lus10005523	4.666	21.283	2.37564	0.002301	0.000159						4.28	5.54	4.18	12.75	41.21	9.89
Lus10005524	50.923	14.57	-1.67034	1.46e-08	2.75e-10		K15174//RNA polymerase II-associated factor 1;K13098//RNA-binding protein FUS+ko03040//Spliceosome+ko03015//mRNA surveillance pathway;K01180//endo-1,3(4)-beta-glucanase [EC:3.2.1.6]	GAV66767.1|2.8e-68|SSXT domain-containing protein [Cephalotus follicularis]	GO:0048366//leaf development;GO:0032501//multicellular organismal process;GO:0061458//reproductive system development;GO:0009891//positive regulation of biosynthetic process;GO:0010604//positive regulation of macromolecule metabolic process;GO:0051173//positive regulation of nitrogen compound metabolic process;GO:0045944//positive regulation of transcription by RNA polymerase II;GO:0031325//posit…		59.69	32.58	60.5	16.35	15.47	11.89
Lus10005527	9.97	3.31	-1.47366	5.24e-05	2.07e-06		K11844//ubiquitin carboxyl-terminal hydrolase 16/45 [EC:3.4.19.12];K06268//serine/threonine-protein phosphatase 2B regulatory subunit;K11844//ubiquitin carboxyl-terminal hydrolase 16/45 [EC:3.4.19.12];K11844//ubiquitin carboxyl-terminal hydrolase 16/45 [EC:3.4.19.12]	XP_021620590.1|1.8e-148|myosin-binding protein 1-like [Manihot esculenta]	GO:0016020//membrane;GO:0110165//cellular anatomical entity;GO:0016021//integral component of membrane;GO:0031224//intrinsic component of membrane;GO:0043167//ion binding;GO:0008092//cytoskeletal protein binding;GO:0046872//metal ion binding;GO:0005515//protein binding;GO:0046914//transition metal ion binding;GO:0017022//myosin binding;GO:0005488//binding;GO:0043169//cation binding;GO:0008270//zi…		10.22	13.46	6.23	3.16	3.58	3.19
Lus10005543	19.366	6.046	-1.53915	0.001042	6.32e-05		K09285//AP2-like factor, ANT lineage	XP_012458197.1|1.1e-50|PREDICTED: VQ motif-containing protein 19 [Gossypium raimondii]	GO:0043226//organelle;GO:0110165//cellular anatomical entity;GO:0043227//membrane-bounded organelle;GO:0043231//intracellular membrane-bounded organelle;GO:0005622//intracellular anatomical structure;GO:0043229//intracellular organelle;GO:0005634//nucleus;		18.46	23.1	16.54	7.48	3.04	7.62
Lus10005556	15.916	6.933	-1.04831	2.66e-07	6.15e-09		K22048//mechanosensitive ion channel protein 4/5/6/7/8/9/10	KAF9839427.1|1.6e-265|hypothetical protein H0E87_007379 [Populus deltoides]	GO:0006811//ion transport;GO:0006820//anion transport;GO:0051234//establishment of localization;GO:0009987//cellular process;GO:0051179//localization;GO:0006810//transport;GO:0055085//transmembrane transport;GO:0031224//intrinsic component of membrane;GO:0071944//cell periphery;GO:0016020//membrane;GO:0110165//cellular anatomical entity;GO:0005886//plasma membrane;GO:0016021//integral component o…		17.37	16.33	14.05	7.43	6.37	7
Lus10005603	0.303	0	-5.01798	0.033414	0.004062		K14638//solute carrier family 15 (peptide/histidine transporter), member 3/4	XP_021661114.1|3.9e-192|protein NRT1/ PTR FAMILY 5.9-like [Hevea brasiliensis]	GO:0031224//intrinsic component of membrane;GO:0016021//integral component of membrane;GO:0110165//cellular anatomical entity;GO:0016020//membrane;GO:0005215//transporter activity;GO:0022857//transmembrane transporter activity;		0.36	0.19	0.36	0	0	0
Lus10005611	11.733	1.49	-2.80205	1.27e-08	2.37e-10		K00083//cinnamyl-alcohol dehydrogenase [EC:1.1.1.195]+ko01100//Metabolic pathways+ko01110//Biosynthesis of secondary metabolites+ko00940//Phenylpropanoid biosynthesis	DAC74035.1|1.0e-201|TPA_exp: cinnamyl-alcohol dehydrogenase [Linum usitatissimum]	GO:0009987//cellular process;GO:0008152//metabolic process;GO:0009699//phenylpropanoid biosynthetic process;GO:1901362//organic cyclic compound biosynthetic process;GO:0006725//cellular aromatic compound metabolic process;GO:0044237//cellular metabolic process;GO:1901576//organic substance biosynthetic process;GO:0044550//secondary metabolite biosynthetic process;GO:0019748//secondary metabolic p…		9.72	9.16	16.32	1	2.31	1.16
Lus10005617	3.233	40.593	3.8043	1.63e-12	1.7e-14		K19037//E3 ubiquitin-protein ligase ATL23 [EC:2.3.2.27]	OMO87353.1|2.6e-37|Zinc finger, RING-type [Corchorus capsularis]	GO:0031224//intrinsic component of membrane;GO:0110165//cellular anatomical entity;GO:0016020//membrane;GO:0016021//integral component of membrane;GO:0019787//ubiquitin-like protein transferase activity;GO:0016740//transferase activity;GO:0004842//ubiquitin-protein transferase activity;GO:0003824//catalytic activity;GO:0140096//catalytic activity, acting on a protein;		4.09	2.48	3.13	48.02	37.37	36.39
Lus10005618	12	25.243	1.20248	0.004324	0.000335		K17609//nucleoredoxin [EC:1.8.1.8];K17609//nucleoredoxin [EC:1.8.1.8]	XP_015574530.1|1.4e-162|probable nucleoredoxin 2 isoform X3 [Ricinus communis]	GO:0065007//biological regulation;GO:0050896//response to stimulus;GO:0051716//cellular response to stimulus;GO:0035556//intracellular signal transduction;GO:0009987//cellular process;GO:0023052//signaling;GO:0050794//regulation of cellular process;GO:0007154//cell communication;GO:0007165//signal transduction;GO:0050789//regulation of biological process;		10.26	15.91	9.83	15.6	32.77	27.36
Lus10005620	8.66	73.956	3.25557	#######	#######		K00472//prolyl 4-hydroxylase [EC:1.14.11.2]+ko00330//Arginine and proline metabolism+ko01100//Metabolic pathways;K00472//prolyl 4-hydroxylase [EC:1.14.11.2]+ko00330//Arginine and proline metabolism+ko01100//Metabolic pathways	KAF2297989.1|1.0e-136|hypothetical protein GH714_006865 [Hevea brasiliensis]	GO:0044237//cellular metabolic process;GO:0044260//cellular macromolecule metabolic process;GO:0019511//peptidyl-proline hydroxylation;GO:0043412//macromolecule modification;GO:0044267//cellular protein metabolic process;GO:0036211//protein modification process;GO:0006464//cellular protein modification process;GO:0043170//macromolecule metabolic process;GO:0018401//peptidyl-proline hydroxylation …		7.57	8.72	9.69	72.38	73.74	75.75
Lus10005631	1.143	0	-5.4955	0.015575	0.001564		K22048//mechanosensitive ion channel protein 4/5/6/7/8/9/10	OMO88619.1|2.8e-71|Mechanosensitive ion channel MscS [Corchorus capsularis]	GO:0006810//transport;GO:0051179//localization;GO:0009987//cellular process;GO:0055085//transmembrane transport;GO:0051234//establishment of localization;GO:0016020//membrane;GO:0031224//intrinsic component of membrane;GO:0005886//plasma membrane;GO:0016021//integral component of membrane;GO:0071944//cell periphery;GO:0110165//cellular anatomical entity;		1.86	0.43	1.14	0	0	0
Lus10005632	2.763	0.206	-3.84691	8.57e-08	1.83e-09		K22048//mechanosensitive ion channel protein 4/5/6/7/8/9/10;K22048//mechanosensitive ion channel protein 4/5/6/7/8/9/10	XP_034215208.1|2.5e-57|mechanosensitive ion channel protein 6-like isoform X3 [Prunus dulcis]	GO:0009987//cellular process;GO:0051179//localization;GO:0055085//transmembrane transport;GO:0006810//transport;GO:0051234//establishment of localization;GO:0016021//integral component of membrane;GO:0110165//cellular anatomical entity;GO:0071944//cell periphery;GO:0005886//plasma membrane;GO:0016020//membrane;GO:0031224//intrinsic component of membrane;		2.2	4.61	1.48	0.24	0.14	0.24
Lus10005640	118.466	296.69	1.49942	1.63e-05	5.62e-07		K24997//ganglioside-induced differentiation-associated protein 2	XP_024032865.1|3.7e-71|ganglioside-induced differentiation-associated protein 2 [Morus notabilis]			110.56	108.46	136.38	242.85	434.22	213
Lus10005652	149.633	20.24	-2.72264	0.022879	0.002528			PHT85020.1|3.2e-35|hypothetical protein T459_13463 [Capsicum annuum]	GO:0009631//cold acclimation;GO:0001101//response to acid chemical;GO:0009628//response to abiotic stimulus;GO:0009725//response to hormone;GO:0006950//response to stress;GO:0009266//response to temperature stimulus;GO:1901700//response to oxygen-containing compound;GO:0097305//response to alcohol;GO:0050896//response to stimulus;GO:0009414//response to water deprivation;GO:0042221//response to c…		183.28	216.98	48.64	16.07	37.88	6.77
Lus10005670	0	1.406	6.00854	0.001079	6.6e-05		K11644//paired amphipathic helix protein Sin3a				0	0	0	1.67	1.27	1.28
Lus10005682	91.853	212.823	1.36702	8.59e-10	1.34e-11		K00326//cytochrome-b5 reductase [EC:1.6.2.2]+ko00520//Amino sugar and nucleotide sugar metabolism	XP_021624205.1|2.3e-145|NADH--cytochrome b5 reductase 1 [Manihot esculenta]	GO:0022900//electron transport chain;GO:0008152//metabolic process;GO:0044237//cellular metabolic process;GO:0009987//cellular process;GO:0006091//generation of precursor metabolites and energy;GO:0043229//intracellular organelle;GO:0005737//cytoplasm;GO:0071944//cell periphery;GO:0110165//cellular anatomical entity;GO:0043231//intracellular membrane-bounded organelle;GO:0043227//membrane-bounded…		115.73	86.7	73.13	208.31	216.51	213.65
Lus10005693	4.336	8.996	1.20588	0.000246	1.18e-05		K15216//RNA polymerase I-specific transcription initiation factor RRN3;K15216//RNA polymerase I-specific transcription initiation factor RRN3	XP_021654195.1|3.6e-129|RNA polymerase I-specific transcription initiation factor RRN3-like isoform X2 [Hevea brasiliensis]	GO:0018130//heterocycle biosynthetic process;GO:0044237//cellular metabolic process;GO:0044238//primary metabolic process;GO:1901362//organic cyclic compound biosynthetic process;GO:0034654//nucleobase-containing compound biosynthetic process;GO:0009058//biosynthetic process;GO:0006807//nitrogen compound metabolic process;GO:1901360//organic cyclic compound metabolic process;GO:0006139//nucleobas…		5.8	3.63	3.58	10.49	8.06	8.44
Lus10005816	0	8.933	8.18804	4.91e-07	1.2e-08		K19040//E3 ubiquitin-protein ligase ATL10/75/76/77/78 [EC:2.3.2.27]	XP_019197724.1|4.9e-44|PREDICTED: RING-H2 finger protein ATL78-like [Ipomoea nil]	GO:0016567//protein ubiquitination;GO:0044260//cellular macromolecule metabolic process;GO:0008152//metabolic process;GO:0044238//primary metabolic process;GO:0044237//cellular metabolic process;GO:0071704//organic substance metabolic process;GO:0032446//protein modification by small protein conjugation;GO:0043170//macromolecule metabolic process;GO:0019538//protein metabolic process;GO:0043412//…		0	0	0	4.02	17.66	5.12
Lus10005822	11.983	2.99	-1.87752	0.004495	0.000351		K18801//glucuronoxylan 4-O-methyltransferase [EC:2.1.1.112]	KAB5529871.1|6.9e-124|hypothetical protein DKX38_019952 [Salix brachista]	GO:0044038//cell wall macromolecule biosynthetic process;GO:0010410//hemicellulose metabolic process;GO:0044238//primary metabolic process;GO:0044260//cellular macromolecule metabolic process;GO:0044085//cellular component biogenesis;GO:0071554//cell wall organization or biogenesis;GO:1901576//organic substance biosynthetic process;GO:0033692//cellular polysaccharide biosynthetic process;GO:00705…		13.76	11.98	10.21	2.71	1.05	5.21
Lus10005858	1.14	52.48	5.69746	4.29e-17	2.87e-19		K08726//soluble epoxide hydrolase / lipid-phosphate phosphatase [EC:3.3.2.10 3.1.3.76]+ko04146//Peroxisome+ko00590//Arachidonic acid metabolism+ko01100//Metabolic pathways	XP_002317224.2|5.2e-117|uncharacterized protein LOC7485447 isoform X1 [Populus trichocarpa]	GO:0003824//catalytic activity;GO:0016787//hydrolase activity;		1.58	0.99	0.85	49.39	94.51	13.54
Lus10005859	22.326	39.856	1.00285	0.002019	0.000136			XP_031271180.1|2.5e-108|E3 ubiquitin-protein ligase AIRP2 [Pistacia vera]	GO:0071704//organic substance metabolic process;GO:0070647//protein modification by small protein conjugation or removal;GO:0016567//protein ubiquitination;GO:0006464//cellular protein modification process;GO:0009987//cellular process;GO:0043412//macromolecule modification;GO:0044238//primary metabolic process;GO:0008152//metabolic process;GO:0044260//cellular macromolecule metabolic process;GO:0…		18.64	21.62	26.72	38.33	49.5	31.74
Lus10005884	9.433	2.36	-1.85456	6.56e-05	2.65e-06			XP_012064970.2|2.6e-55|uncharacterized protein LOC105628207 [Jatropha curcas]			9.08	8.8	10.42	3.23	1.41	2.44
Lus10005885	6.653	0.953	-2.66021	0.007696	0.000664		K09873//aquaporin TIP	XP_023761055.1|1.8e-125|probable aquaporin TIP1-2 [Lactuca sativa]	GO:0016020//membrane;GO:0110165//cellular anatomical entity;GO:0016021//integral component of membrane;GO:0031224//intrinsic component of membrane;GO:1901265//nucleoside phosphate binding;GO:0032553//ribonucleotide binding;GO:0035639//purine ribonucleoside triphosphate binding;GO:0043167//ion binding;GO:0140657//ATP-dependent activity;GO:0005488//binding;GO:0043168//anion binding;GO:0030554//aden…		5.9	12.37	1.69	0.83	1.01	1.02
Lus10005920	1.48	5.303	1.98754	0.001484	9.57e-05			XP_006493333.1|3.1e-15|uncharacterized protein At4g00950 isoform X1 [Citrus sinensis]			1.41	1.94	1.09	4.64	3.13	8.14
Lus10005937	24.34	3.293	-2.77121	0.002599	0.000183		K03676//glutaredoxin 3	XP_021671124.1|1.1e-36|monothiol glutaredoxin-S9-like [Hevea brasiliensis]	GO:0043229//intracellular organelle;GO:0043227//membrane-bounded organelle;GO:0005622//intracellular anatomical structure;GO:0110165//cellular anatomical entity;GO:0043231//intracellular membrane-bounded organelle;GO:0043226//organelle;GO:0005737//cytoplasm;GO:0005634//nucleus;GO:0015035//protein-disulfide reductase activity;GO:0016667//oxidoreductase activity, acting on a sulfur group of donors;…		25.66	22.32	25.04	6.27	0.9	2.71
Lus10005951	3.84	23.516	2.79024	0.038116	0.004795		K08237//hydroquinone glucosyltransferase [EC:2.4.1.218]	AFJ52927.1|5.0e-273|UDP-glycosyltransferase 1 [Linum usitatissimum]	GO:0046148//pigment biosynthetic process;GO:0071704//organic substance metabolic process;GO:1901576//organic substance biosynthetic process;GO:0009058//biosynthetic process;GO:0046283//anthocyanin-containing compound metabolic process;GO:0042440//pigment metabolic process;GO:0008152//metabolic process;GO:0009813//flavonoid biosynthetic process;GO:0009812//flavonoid metabolic process;GO:0009718//a…		3.69	5.61	2.22	9.99	54.23	6.33
Lus10005956	6.583	1.53	-1.96794	7.78e-06	2.44e-07		K20043//clathrin coat assembly protein AP180;K16222//Dof zinc finger protein DOF5.5+ko04712//Circadian rhythm - plant;K20043//clathrin coat assembly protein AP180;K16222//Dof zinc finger protein DOF5.5+ko04712//Circadian rhythm - plant;K20043//clathrin coat assembly protein AP180;K16222//Dof zinc finger protein DOF5.5+ko04712//Circadian rhythm - plant	XP_039067401.1|2.2e-60|dof zinc finger protein DOF3.6-like isoform X2 [Hibiscus syriacus]	GO:0080090//regulation of primary metabolic process;GO:0009889//regulation of biosynthetic process;GO:0051171//regulation of nitrogen compound metabolic process;GO:0060255//regulation of macromolecule metabolic process;GO:0031323//regulation of cellular metabolic process;GO:0050794//regulation of cellular process;GO:0019222//regulation of metabolic process;GO:0031326//regulation of cellular biosy…	C2C2-Dof	5.68	6.45	7.62	1.59	0.88	2.12
Lus10005978	11.433	34.573	1.7772	1.28e-41	2.06e-44		K18195//rhamnogalacturonan endolyase [EC:4.2.2.23];K18195//rhamnogalacturonan endolyase [EC:4.2.2.23];K18195//rhamnogalacturonan endolyase [EC:4.2.2.23];K18195//rhamnogalacturonan endolyase [EC:4.2.2.23];K18195//rhamnogalacturonan endolyase [EC:4.2.2.23]	XP_021642365.1|2.4e-206|uncharacterized protein LOC110636827 [Hevea brasiliensis]	GO:0071704//organic substance metabolic process;GO:0008152//metabolic process;GO:0044238//primary metabolic process;GO:0005975//carbohydrate metabolic process;GO:0005576//extracellular region;GO:0110165//cellular anatomical entity;GO:0016837//carbon-oxygen lyase activity, acting on polysaccharides;GO:0030246//carbohydrate binding;GO:0003824//catalytic activity;GO:0016829//lyase activity;GO:000548…		11	11.95	11.35	35.28	35.23	33.21
Lus10005990	68.086	134.06	1.12897	2.08e-06	5.79e-08		K07904//Ras-related protein Rab-11A+ko04144//Endocytosis;K07904//Ras-related protein Rab-11A+ko04144//Endocytosis	XP_028955522.1|1.9e-58|ras-related protein RABA3-like [Malus domestica]	GO:0097159//organic cyclic compound binding;GO:0036094//small molecule binding;GO:0005488//binding;GO:0032555//purine ribonucleotide binding;GO:1901265//nucleoside phosphate binding;GO:0032553//ribonucleotide binding;GO:0035639//purine ribonucleoside triphosphate binding;GO:0000166//nucleotide binding;GO:0016462//pyrophosphatase activity;GO:0017076//purine nucleotide binding;GO:0043167//ion bindi…		63.88	63.3	77.08	140.65	97.04	164.49
Lus10005991	0.91	5.45	2.6421	8.74e-07	2.25e-08		K08900//mitochondrial chaperone BCS1;K08900//mitochondrial chaperone BCS1	XP_012083138.1|1.0e-188|AAA-ATPase At2g46620 [Jatropha curcas]	GO:0032555//purine ribonucleotide binding;GO:0097367//carbohydrate derivative binding;GO:0030554//adenyl nucleotide binding;GO:0032553//ribonucleotide binding;GO:0043168//anion binding;GO:0017076//purine nucleotide binding;GO:0000166//nucleotide binding;GO:0035639//purine ribonucleoside triphosphate binding;GO:0036094//small molecule binding;GO:0005488//binding;GO:0032559//adenyl ribonucleotide b…		0.31	1.43	0.99	5.04	5.03	6.28
Lus10005995	23.643	7.12	-1.52895	0.000351	1.78e-05		K20619//cytochrome P450 family 78 subfamily A;K20619//cytochrome P450 family 78 subfamily A;K20619//cytochrome P450 family 78 subfamily A	XP_021619568.1|1.1e-209|cytochrome P450 78A9-like [Manihot esculenta]	GO:0031224//intrinsic component of membrane;GO:0110165//cellular anatomical entity;GO:0016021//integral component of membrane;GO:0016020//membrane;GO:0005506//iron ion binding;GO:0003824//catalytic activity;GO:0020037//heme binding;GO:0046906//tetrapyrrole binding;GO:0004497//monooxygenase activity;GO:0016705//oxidoreductase activity, acting on paired donors, with incorporation or reduction of mo…		28.94	22.87	19.12	8.71	3.62	9.03
Lus10005999	5.57	1.443	-1.79525	0.000178	8.14e-06		K13422//transcription factor MYC2+ko04016//MAPK signaling pathway - plant+ko04075//Plant hormone signal transduction	TXG63085.1|2.4e-147|hypothetical protein EZV62_010079 [Acer yangbiense]	GO:0051252//regulation of RNA metabolic process;GO:0009889//regulation of biosynthetic process;GO:0065007//biological regulation;GO:0050794//regulation of cellular process;GO:0031323//regulation of cellular metabolic process;GO:0019222//regulation of metabolic process;GO:0060255//regulation of macromolecule metabolic process;GO:0010468//regulation of gene expression;GO:0080090//regulation of prim…	bHLH	7.6	4.36	4.75	1.21	1.17	1.95
Lus10006000	3.353	0.876	-1.74065	0.007462	0.000641		K09184//GATA-binding protein, other eukaryote;K09184//GATA-binding protein, other eukaryote;K00020//3-hydroxyisobutyrate dehydrogenase [EC:1.1.1.31]+ko00280//Valine, leucine and isoleucine degradation+ko01100//Metabolic pathways	XP_025012279.1|6.5e-43|GATA transcription factor 21 [Ricinus communis]	GO:0010556//regulation of macromolecule biosynthetic process;GO:0019222//regulation of metabolic process;GO:0065007//biological regulation;GO:0051171//regulation of nitrogen compound metabolic process;GO:0019219//regulation of nucleobase-containing compound metabolic process;GO:0006355//regulation of transcription, DNA-templated;GO:0031323//regulation of cellular metabolic process;GO:2001141//reg…	C2C2-GATA	3.52	1.63	4.91	1.11	0.85	0.67
Lus10006009	130.906	21.136	-2.48587	1.53e-10	2.1e-12		K12309//beta-galactosidase [EC:3.2.1.23]+ko00600//Sphingolipid metabolism+ko00604//Glycosphingolipid biosynthesis - ganglio series+ko00531//Glycosaminoglycan degradation+ko00511//Other glycan degradation+ko01100//Metabolic pathways+ko00052//Galactose metabolism	AEG76892.1|0.0e+00|putative beta-galactosidase [Linum usitatissimum]	GO:0044238//primary metabolic process;GO:0071704//organic substance metabolic process;GO:0008152//metabolic process;GO:0005975//carbohydrate metabolic process;GO:0005737//cytoplasm;GO:0005622//intracellular anatomical structure;GO:0043229//intracellular organelle;GO:0071944//cell periphery;GO:0110165//cellular anatomical entity;GO:0043231//intracellular membrane-bounded organelle;GO:0048046//apop…		135.88	102.08	154.76	33.34	11.02	19.05
Lus10006011	8.85	2.913	-1.48882	0.005801	0.000475		K12259//spermine oxidase [EC:1.5.3.16 1.5.3.-]+ko00410//beta-Alanine metabolism+ko00330//Arginine and proline metabolism+ko01100//Metabolic pathways	KAF2302696.1|1.7e-70|hypothetical protein GH714_001222 [Hevea brasiliensis]	GO:0046592//polyamine oxidase activity;GO:0016491//oxidoreductase activity;GO:0016647//oxidoreductase activity, acting on the CH-NH group of donors, oxygen as acceptor;GO:0016645//oxidoreductase activity, acting on the CH-NH group of donors;GO:0003824//catalytic activity;		10.65	7.92	7.98	4.1	1.72	2.92
Lus10006012	23.28	8.486	-1.30291	6.11e-05	2.45e-06		K12259//spermine oxidase [EC:1.5.3.16 1.5.3.-]+ko00410//beta-Alanine metabolism+ko00330//Arginine and proline metabolism+ko01100//Metabolic pathways	KAF9680475.1|6.0e-92|hypothetical protein SADUNF_Sadunf06G0124900 [Salix dunnii]	GO:0016491//oxidoreductase activity;GO:0003824//catalytic activity;		28.11	20.1	21.63	8.23	6.76	10.47
Lus10006025	1.766	3.306	1.06712	0.001026	6.19e-05		K10581//ubiquitin-conjugating enzyme E2 O [EC:2.3.2.24]+ko04120//Ubiquitin mediated proteolysis	XP_021640026.1|0.0e+00|uncharacterized protein LOC110635122 [Hevea brasiliensis]	GO:0016021//integral component of membrane;GO:0005622//intracellular anatomical structure;GO:0043227//membrane-bounded organelle;GO:0043226//organelle;GO:0031224//intrinsic component of membrane;GO:0043231//intracellular membrane-bounded organelle;GO:0016020//membrane;GO:0043229//intracellular organelle;GO:0110165//cellular anatomical entity;		1.71	1.7	1.89	3.1	2.66	4.16
Lus10006028	39.533	85.163	1.25852	3.77e-28	1.12e-30		K00924//kinase [EC:2.7.1.-]	XP_002516533.1|0.0e+00|receptor-like protein kinase HSL1 [Ricinus communis]	GO:0016021//integral component of membrane;GO:0031224//intrinsic component of membrane;GO:0110165//cellular anatomical entity;GO:0016020//membrane;GO:0035639//purine ribonucleoside triphosphate binding;GO:0000166//nucleotide binding;GO:0016627//oxidoreductase activity, acting on the CH-CH group of donors;GO:0016740//transferase activity;GO:0030554//adenyl nucleotide binding;GO:0016301//kinase act…		39.23	42.39	36.98	87.11	82.75	85.63
Lus10006032	7.18	48.306	2.88491	2.05e-78	9.91e-82		K00850//6-phosphofructokinase 1 [EC:2.7.1.11]+ko00010//Glycolysis / Gluconeogenesis+ko00030//Pentose phosphate pathway+ko01230//Biosynthesis of amino acids+ko03018//RNA degradation+ko01100//Metabolic pathways+ko00052//Galactose metabolism+ko00051//Fructose and mannose metabolism+ko01110//Biosynthesis of secondary metabolites+ko01200//Carbon metabolism;K00850//6-phosphofructokinase 1 [EC:2.7.1.11]…	XP_021683465.1|2.6e-223|ATP-dependent 6-phosphofructokinase 6-like isoform X1 [Hevea brasiliensis]	GO:0006793//phosphorus metabolic process;GO:0006002//fructose 6-phosphate metabolic process;GO:0071704//organic substance metabolic process;GO:0006796//phosphate-containing compound metabolic process;GO:0009987//cellular process;GO:0008152//metabolic process;GO:0019637//organophosphate metabolic process;GO:1901135//carbohydrate derivative metabolic process;GO:0044237//cellular metabolic process;G…		6.52	7.23	7.79	45.58	53.35	45.99
Lus10006046	6.786	1.276	-2.41802	1.9e-13	1.78e-15		K05681//ATP-binding cassette, subfamily G (WHITE), member 2+ko02010//ABC transporters;K05681//ATP-binding cassette, subfamily G (WHITE), member 2+ko02010//ABC transporters	XP_010105155.1|1.0e-131|ABC transporter G family member 25 [Morus notabilis]	GO:0031224//intrinsic component of membrane;GO:0110165//cellular anatomical entity;GO:0016021//integral component of membrane;GO:0016020//membrane;GO:0140657//ATP-dependent activity;GO:0030554//adenyl nucleotide binding;GO:0042626//ATPase-coupled transmembrane transporter activity;GO:0022804//active transmembrane transporter activity;GO:0043167//ion binding;GO:0005215//transporter activity;GO:009…		6.7	5.83	7.83	1.5	0.95	1.38
Lus10006058	3.106	8.533	1.5631	1.18e-06	3.11e-08		K04713//sphinganine C4-monooxygenase [EC:1.14.18.5]+ko00600//Sphingolipid metabolism+ko01100//Metabolic pathways;K04713//sphinganine C4-monooxygenase [EC:1.14.18.5]+ko00600//Sphingolipid metabolism+ko01100//Metabolic pathways;K04713//sphinganine C4-monooxygenase [EC:1.14.18.5]+ko00600//Sphingolipid metabolism+ko01100//Metabolic pathways;K07897//Ras-related protein Rab-7A+ko04144//Endocytosis+ko04…	XP_015074361.1|3.7e-25|uncharacterized protein LOC107018404 isoform X3 [Solanum pennellii]	GO:0006629//lipid metabolic process;GO:0008610//lipid biosynthetic process;GO:0008152//metabolic process;GO:0044238//primary metabolic process;GO:0071704//organic substance metabolic process;GO:0009058//biosynthetic process;GO:1901576//organic substance biosynthetic process;GO:0016020//membrane;GO:0016021//integral component of membrane;GO:0110165//cellular anatomical entity;GO:0031224//intrinsic…		2.36	3.68	3.28	8.36	7.12	10.12
Lus10006090	7.463	14.663	1.13797	0.000533	2.86e-05		K08332//vacuolar protein 8	XP_012089699.1|6.4e-290|U-box domain-containing protein 16 [Jatropha curcas]	GO:0010033//response to organic substance;GO:0042221//response to chemical;GO:1901700//response to oxygen-containing compound;GO:1901698//response to nitrogen compound;GO:0010200//response to chitin;GO:0050896//response to stimulus;GO:0010243//response to organonitrogen compound;GO:0003824//catalytic activity;GO:0019787//ubiquitin-like protein transferase activity;GO:0016740//transferase activity…		7.51	8.43	6.45	12.84	19.41	11.74
Lus10006091	2.936	17.986	2.80825	0.003436	0.000254			KAG6744362.1|7.9e-06|hypothetical protein POTOM_053082 [Populus tomentosa]			0.92	3.88	4.01	18.81	18.92	16.23
Lus10006102	39.336	16.256	-1.14653	0.001068	6.51e-05			XP_021683553.1|9.3e-78|protein MARD1-like [Hevea brasiliensis]	GO:0009605//response to external stimulus;GO:0042221//response to chemical;GO:0009991//response to extracellular stimulus;GO:0042594//response to starvation;GO:0034284//response to monosaccharide;GO:0006950//response to stress;GO:0009744//response to sucrose;GO:0034285//response to disaccharide;GO:0010033//response to organic substance;GO:0009743//response to carbohydrate;GO:1901700//response to …		36.47	51.64	29.9	15.97	19.29	13.51
Lus10006107	46.973	8.19	-2.33689	0.000138	6.09e-06			XP_012069655.1|1.1e-44|uncharacterized protein LOC105632006 [Jatropha curcas]			39.61	27.49	73.82	7.66	4.81	12.1
Lus10006130	3.706	8.073	1.28786	0.014515	0.001433		K16292//KDEL-tailed cysteine endopeptidase [EC:3.4.22.-];K16290//xylem cysteine proteinase [EC:3.4.22.-]	XP_002307688.3|1.7e-182|zingipain-2 [Populus trichocarpa]	GO:0019538//protein metabolic process;GO:1901575//organic substance catabolic process;GO:0044248//cellular catabolic process;GO:0071704//organic substance metabolic process;GO:0006508//proteolysis;GO:0044267//cellular protein metabolic process;GO:0044238//primary metabolic process;GO:0044260//cellular macromolecule metabolic process;GO:0043170//macromolecule metabolic process;GO:0044257//cellular…		3.8	4.36	2.96	6.31	12.21	5.7
Lus10006140	8.92	23.133	1.5247	0.001058	6.43e-05		K25380//zinc metalloprotease EGY, chloroplastic [EC:3.4.24.-]	XP_002522110.1|1.2e-251|probable zinc metallopeptidase EGY3, chloroplastic [Ricinus communis]	GO:0031224//intrinsic component of membrane;GO:0016021//integral component of membrane;GO:0110165//cellular anatomical entity;GO:0016020//membrane;GO:0008233//peptidase activity;GO:0016787//hydrolase activity;GO:0003824//catalytic activity;GO:0140096//catalytic activity, acting on a protein;		7.86	10.06	8.84	13.68	17.58	38.14
Lus10006161	35.09	69.56	1.11389	9.31e-08	2e-09	Hordeum vulgare subsp. vulgare mRNA for predicted protein, complete cds, clone: NIASHv2059P21	K10999//cellulose synthase A [EC:2.4.1.12];K10999//cellulose synthase A [EC:2.4.1.12]	AHL45028.1|0.0e+00|cellulose synthase 6B [Linum usitatissimum]	GO:0044262//cellular carbohydrate metabolic process;GO:0030243//cellulose metabolic process;GO:0034645//cellular macromolecule biosynthetic process;GO:1901576//organic substance biosynthetic process;GO:0045229//external encapsulating structure organization;GO:0016043//cellular component organization;GO:0030244//cellulose biosynthetic process;GO:0009987//cellular process;GO:0008152//metabolic proc…		33.57	34.66	37.04	74.52	52.07	82.09
Lus10006171	11.76	1.796	-2.5796	2.17e-09	3.55e-11		K03327//multidrug resistance protein, MATE family;K03327//multidrug resistance protein, MATE family	KAB1210947.1|2.3e-166|MATE efflux family protein 7 [Morella rubra]	GO:0016020//membrane;GO:0016021//integral component of membrane;GO:0031224//intrinsic component of membrane;GO:0110165//cellular anatomical entity;GO:0015291//secondary active transmembrane transporter activity;GO:0042910//xenobiotic transmembrane transporter activity;GO:0015297//antiporter activity;GO:0022857//transmembrane transporter activity;GO:0022804//active transmembrane transporter activi…		16.94	9.34	9	2.35	1.95	1.09
Lus10006290	2.226	15.393	3.00679	0.015681	0.001578			XP_021682744.1|9.2e-24|uncharacterized protein LOC110666538 [Hevea brasiliensis]			1.01	2.5	3.17	6.71	35.8	3.67
Lus10006328	30.73	81.02	1.5678	0.000108	4.61e-06			XP_002509707.2|1.2e-63|BAG family molecular chaperone regulator 1 [Ricinus communis]	GO:0031647//regulation of protein stability;GO:0065007//biological regulation;GO:0065008//regulation of biological quality;GO:0050821//protein stabilization;GO:0005622//intracellular anatomical structure;GO:0110165//cellular anatomical entity;GO:0005737//cytoplasm;GO:0000774//adenyl-nucleotide exchange factor activity;GO:0031072//heat shock protein binding;GO:0097159//organic cyclic compound bind…		26.37	35.26	30.56	64.59	122.95	55.52
Lus10006347	1.583	11.036	2.95645	1.15e-33	2.57e-36		K22048//mechanosensitive ion channel protein 4/5/6/7/8/9/10	XP_020536305.1|7.9e-260|mechanosensitive ion channel protein 10-like isoform X1 [Jatropha curcas]	GO:0006811//ion transport;GO:0009605//response to external stimulus;GO:0050982//detection of mechanical stimulus;GO:0009628//response to abiotic stimulus;GO:0009582//detection of abiotic stimulus;GO:0051179//localization;GO:0051234//establishment of localization;GO:0009987//cellular process;GO:0009581//detection of external stimulus;GO:0050896//response to stimulus;GO:0055085//transmembrane trans…		1.42	1.51	1.82	12.47	11.39	9.25
Lus10006356	8.676	2.32	-1.81304	4.29e-05	1.65e-06		K12742//isoprene synthase [EC:4.2.3.27]+ko00900//Terpenoid backbone biosynthesis+ko01110//Biosynthesis of secondary metabolites;K12742//isoprene synthase [EC:4.2.3.27]+ko00900//Terpenoid backbone biosynthesis+ko01110//Biosynthesis of secondary metabolites;K12742//isoprene synthase [EC:4.2.3.27]+ko00900//Terpenoid backbone biosynthesis+ko01110//Biosynthesis of secondary metabolites;K12742//isopren…	KAA8532359.1|1.3e-135|hypothetical protein F0562_032386 [Nyssa sinensis]	GO:0008299//isoprenoid biosynthetic process;GO:0016101//diterpenoid metabolic process;GO:0044238//primary metabolic process;GO:0006720//isoprenoid metabolic process;GO:0008152//metabolic process;GO:0006721//terpenoid metabolic process;GO:0006629//lipid metabolic process;GO:0016102//diterpenoid biosynthetic process;GO:0071704//organic substance metabolic process;GO:0009987//cellular process;GO:001…		5.26	8.19	12.58	1.46	2.77	2.73
Lus10006375	7.983	1.573	-2.17663	0.02616	0.002995			EEF30686.1|1.4e-21|hypothetical protein RCOM_0483300 [Ricinus communis]			11.47	7.02	5.46	1.45	2.83	0.44
Lus10006391	26.046	59.59	1.34482	1.21e-08	2.25e-10		K13680//beta-mannan synthase [EC:2.4.1.32];K14492//two-component response regulator ARR-A family+ko04075//Plant hormone signal transduction	XP_002534396.2|6.1e-151|LOW QUALITY PROTEIN: fasciclin-like arabinogalactan protein 2 [Ricinus communis]	GO:0031225//anchored component of membrane;GO:0016020//membrane;GO:0110165//cellular anatomical entity;GO:0005886//plasma membrane;GO:0071944//cell periphery;GO:0031224//intrinsic component of membrane;		26.34	25.52	26.28	60.36	43.12	75.29
Lus10006401	1828.3	533.946	-1.6376	0.002119	0.000144		K11323//histone arginine demethylase JMJD6 [EC:1.14.11.-];K14306//nuclear pore complex protein Nup62+ko03013//Nucleocytoplasmic transport	CAE7583420.1|3.9e-15|unnamed protein product [Symbiodinium natans]			2112.99	2578.13	793.77	429.99	393.19	778.66
Lus10006411	19.293	7.44	-1.17414	6.73e-08	1.41e-09		K13415//protein brassinosteroid insensitive 1 [EC:2.7.10.1 2.7.11.1]+ko04075//Plant hormone signal transduction;K20641//Rho GTPase-activating protein 20;K13415//protein brassinosteroid insensitive 1 [EC:2.7.10.1 2.7.11.1]+ko04075//Plant hormone signal transduction;K20641//Rho GTPase-activating protein 20;K13415//protein brassinosteroid insensitive 1 [EC:2.7.10.1 2.7.11.1]+ko04075//Plant hormone s…	XP_021632695.1|3.2e-84|squamosa promoter-binding-like protein 2 [Manihot esculenta]	GO:0005622//intracellular anatomical structure;GO:0110165//cellular anatomical entity;GO:0043231//intracellular membrane-bounded organelle;GO:0043227//membrane-bounded organelle;GO:0043229//intracellular organelle;GO:0005634//nucleus;GO:0043226//organelle;GO:0003677//DNA binding;GO:0097159//organic cyclic compound binding;GO:0043169//cation binding;GO:0043167//ion binding;GO:1901363//heterocyclic…	SBP	21.15	19.34	17.39	7.76	6.34	8.22
Lus10006412	15.503	46.636	1.79249	1.34e-14	1.15e-16			XP_015894266.1|5.3e-141|ranBP2-type zinc finger protein At1g67325 [Ziziphus jujuba]	GO:0016020//membrane;GO:0031224//intrinsic component of membrane;GO:0016021//integral component of membrane;GO:0110165//cellular anatomical entity;GO:0043169//cation binding;GO:0046872//metal ion binding;GO:0005488//binding;GO:0043167//ion binding;		13.99	15.84	16.68	43.04	57.82	39.05
Lus10006429	6.093	16.633	1.59862	4.17e-06	1.24e-07		K00454//lipoxygenase [EC:1.13.11.12]+ko00591//Linoleic acid metabolism+ko00592//alpha-Linolenic acid metabolism+ko01100//Metabolic pathways+ko01110//Biosynthesis of secondary metabolites	XP_021647483.1|0.0e+00|lipoxygenase 6, chloroplastic [Hevea brasiliensis]	GO:0009058//biosynthetic process;GO:0016053//organic acid biosynthetic process;GO:0044281//small molecule metabolic process;GO:0008610//lipid biosynthetic process;GO:0031407//oxylipin metabolic process;GO:0006633//fatty acid biosynthetic process;GO:0046394//carboxylic acid biosynthetic process;GO:0019752//carboxylic acid metabolic process;GO:0044255//cellular lipid metabolic process;GO:0031408//o…		4.04	8.57	5.67	19.88	15.95	14.07
Lus10006456	6.336	13.813	1.28246	0.010861	0.00101		K01728//pectate lyase [EC:4.2.2.2]+ko00040//Pentose and glucuronate interconversions+ko01100//Metabolic pathways	XP_031122264.1|4.8e-200|probable pectate lyase 5 [Ipomoea triloba]	GO:0009056//catabolic process;GO:0005976//polysaccharide metabolic process;GO:0009057//macromolecule catabolic process;GO:0044238//primary metabolic process;GO:0005975//carbohydrate metabolic process;GO:0010393//galacturonan metabolic process;GO:0045490//pectin catabolic process;GO:0000272//polysaccharide catabolic process;GO:0045488//pectin metabolic process;GO:0008152//metabolic process;GO:0043…		9.54	4.14	5.33	13.14	9.68	18.62
Lus10006460	3.906	16.403	2.22023	1.76e-08	3.37e-10		K10260//F-box and WD-40 domain protein 7+ko04120//Ubiquitin mediated proteolysis	CAB4264249.1|1.1e-127|unnamed protein product [Prunus armeniaca]	GO:0005886//plasma membrane;GO:0071944//cell periphery;GO:0110165//cellular anatomical entity;GO:0016020//membrane;		5.15	3.94	2.63	12.46	14.48	22.27
Lus10006479	4.823	15.283	1.82917	1.18e-05	3.89e-07			PON71402.1|2.1e-59|hypothetical protein TorRG33x02_254690 [Trema orientale]			4.81	4.89	4.77	14.13	21.38	10.34
Lus10006493	19.426	60.003	1.78728	1.47e-19	7.6e-22	PREDICTED: Vitis vinifera hypothetical protein LOC100250803 (LOC100250803), mRNA	K19038//E3 ubiquitin-protein ligase ATL41 [EC:2.3.2.27]	XP_012083978.1|2.3e-82|RING-H2 finger protein ATL2 [Jatropha curcas]	GO:0043412//macromolecule modification;GO:0044237//cellular metabolic process;GO:0006807//nitrogen compound metabolic process;GO:0006464//cellular protein modification process;GO:0044267//cellular protein metabolic process;GO:0032446//protein modification by small protein conjugation;GO:1901564//organonitrogen compound metabolic process;GO:0071704//organic substance metabolic process;GO:0036211//…		19.89	18.97	19.42	52.4	68.82	58.79
Lus10006499	10.566	85.013	3.18901	5.08e-17	3.41e-19			KAF9842710.1|1.9e-19|hypothetical protein H0E87_011587 [Populus deltoides]			10.33	8.96	12.41	63.9	118.89	72.25
Lus10006519	3.42	7.023	1.16759	6.79e-07	1.7e-08			KAF9673356.1|1.9e-176|hypothetical protein SADUNF_Sadunf10G0015500 [Salix dunnii]	GO:0005634//nucleus;GO:0043227//membrane-bounded organelle;GO:0005622//intracellular anatomical structure;GO:0110165//cellular anatomical entity;GO:0043226//organelle;GO:0043229//intracellular organelle;GO:0043231//intracellular membrane-bounded organelle;GO:0140297//DNA-binding transcription factor binding;GO:0003714//transcription corepressor activity;GO:0140110//transcription regulator activit…		3.61	3.67	2.98	6.46	8.12	6.49
Lus10006534	1.78	7.203	2.15383	0.004916	0.000389		K00430//peroxidase [EC:1.11.1.7]+ko01100//Metabolic pathways+ko01110//Biosynthesis of secondary metabolites+ko00940//Phenylpropanoid biosynthesis	XP_021275379.1|8.4e-131|peroxidase P7-like [Herrania umbratica]	GO:0006979//response to oxidative stress;GO:0009987//cellular process;GO:0044237//cellular metabolic process;GO:0042744//hydrogen peroxide catabolic process;GO:0042743//hydrogen peroxide metabolic process;GO:0044248//cellular catabolic process;GO:0050896//response to stimulus;GO:0006950//response to stress;GO:0072593//reactive oxygen species metabolic process;GO:0008152//metabolic process;GO:0009…		2.98	1.63	0.73	11.76	5.19	4.66
Lus10006535	22.58	59.05	1.53444	0.010021	0.000915	Leucine-rich repeat protein kinase family protein (best arabidopsis hit)	K00430//peroxidase [EC:1.11.1.7]+ko01100//Metabolic pathways+ko01110//Biosynthesis of secondary metabolites+ko00940//Phenylpropanoid biosynthesis;K00430//peroxidase [EC:1.11.1.7]+ko01100//Metabolic pathways+ko01110//Biosynthesis of secondary metabolites+ko00940//Phenylpropanoid biosynthesis	XP_017433445.1|2.7e-74|PREDICTED: peroxidase P7-like [Vigna angularis]	GO:0044237//cellular metabolic process;GO:0072593//reactive oxygen species metabolic process;GO:0044248//cellular catabolic process;GO:0008152//metabolic process;GO:0006979//response to oxidative stress;GO:0042744//hydrogen peroxide catabolic process;GO:0009987//cellular process;GO:0050896//response to stimulus;GO:0009056//catabolic process;GO:0006950//response to stress;GO:0042743//hydrogen pero…		39.54	16.44	11.76	86.62	50.94	39.59
Lus10006569	6.063	15.53	1.53518	0.048059	0.006455			XP_034908121.1|2.5e-12|uncharacterized protein LOC118044069 [Populus alba]	GO:0019219//regulation of nucleobase-containing compound metabolic process;GO:0051171//regulation of nitrogen compound metabolic process;GO:0051091//positive regulation of DNA-binding transcription factor activity;GO:2001141//regulation of RNA biosynthetic process;GO:0065007//biological regulation;GO:0010556//regulation of macromolecule biosynthetic process;GO:0051090//regulation of DNA-binding t…		6.35	7.23	4.61	9.01	27.1	10.48
Lus10006611	0.66	4.02	2.7442	4.69e-05	1.83e-06		K10747//DNA ligase 1 [EC:6.5.1.1 6.5.1.6 6.5.1.7]+ko03420//Nucleotide excision repair+ko03030//DNA replication+ko03410//Base excision repair+ko03430//Mismatch repair	XP_010050506.2|8.3e-147|LOW QUALITY PROTEIN: leucine-rich repeat extensin-like protein 4 [Eucalyptus grandis]			0.58	0.75	0.65	6.85	2.56	2.65
Lus10006612	22.016	1.416	-3.7976	1.64e-13	1.53e-15		K17471//sulfate transporter 3	XP_021636776.1|3.2e-307|sulfate transporter 3.1-like [Hevea brasiliensis]	GO:0043226//organelle;GO:0009536//plastid;GO:0016021//integral component of membrane;GO:0031226//intrinsic component of plasma membrane;GO:0043227//membrane-bounded organelle;GO:0016020//membrane;GO:0043229//intracellular organelle;GO:0110165//cellular anatomical entity;GO:0005887//integral component of plasma membrane;GO:0005737//cytoplasm;GO:0005622//intracellular anatomical structure;GO:004323…		25.74	27.43	12.88	0.65	2.37	1.23
Lus10006618	1.606	5.36	1.91932	7.77e-05	3.21e-06		K09419//heat shock transcription factor, other eukaryote	TXG72123.1|9.3e-108|hypothetical protein EZV62_000702 [Acer yangbiense]	GO:0006357//regulation of transcription by RNA polymerase II;GO:1903506//regulation of nucleic acid-templated transcription;GO:0050896//response to stimulus;GO:0019219//regulation of nucleobase-containing compound metabolic process;GO:0009408//response to heat;GO:0031323//regulation of cellular metabolic process;GO:0009266//response to temperature stimulus;GO:0009628//response to abiotic stimulus…	HSF	1.47	2.03	1.32	4.33	4.35	7.4
Lus10006622	1.836	4.24	1.36386	0.009448	0.000852		K02335//DNA polymerase I [EC:2.7.7.7]+ko03420//Nucleotide excision repair+ko03030//DNA replication+ko03440//Homologous recombination+ko03410//Base excision repair	KAF2297439.1|1.0e-130|hypothetical protein GH714_023533 [Hevea brasiliensis]	GO:0006725//cellular aromatic compound metabolic process;GO:0044238//primary metabolic process;GO:0044249//cellular biosynthetic process;GO:0006974//cellular response to DNA damage stimulus;GO:0043170//macromolecule metabolic process;GO:0009058//biosynthetic process;GO:0090304//nucleic acid metabolic process;GO:0033554//cellular response to stress;GO:0050896//response to stimulus;GO:0006139//nucl…		1.53	2.58	1.4	4.18	4.96	3.58
Lus10006669	0.073	0.806	3.62794	0.009916	0.000902		K14652//3,4-dihydroxy 2-butanone 4-phosphate synthase / GTP cyclohydrolase II [EC:4.1.99.12 3.5.4.25]+ko01240//Biosynthesis of cofactors+ko00740//Riboflavin metabolism+ko01100//Metabolic pathways+ko00790//Folate biosynthesis+ko01110//Biosynthesis of secondary metabolites	XP_021629311.1|4.6e-141|bifunctional riboflavin biosynthesis protein RIBA 1, chloroplastic-like isoform X1 [Manihot esculenta]	GO:1901564//organonitrogen compound metabolic process;GO:1901576//organic substance biosynthetic process;GO:0046483//heterocycle metabolic process;GO:0006807//nitrogen compound metabolic process;GO:0006771//riboflavin metabolic process;GO:0006767//water-soluble vitamin metabolic process;GO:0042364//water-soluble vitamin biosynthetic process;GO:0018130//heterocycle biosynthetic process;GO:0044281/…		0.16	0.06	0	0.68	0.53	1.21
Lus10006671	46.943	131.65	1.71712	4.69e-36	8.95e-39			XP_021635502.1|3.6e-61|zinc finger A20 and AN1 domain-containing stress-associated protein 1-like [Hevea brasiliensis]	GO:0044265//cellular macromolecule catabolic process;GO:0006508//proteolysis;GO:0019941//modification-dependent protein catabolic process;GO:0043170//macromolecule metabolic process;GO:0019538//protein metabolic process;GO:0009987//cellular process;GO:0009057//macromolecule catabolic process;GO:0044248//cellular catabolic process;GO:0006807//nitrogen compound metabolic process;GO:0030163//protein…		49.2	46.26	45.37	123.15	128.11	143.69
Lus10006701	67.78	678.096	3.50521	8.72e-05	3.65e-06			XP_006487496.1|1.0e-65|universal stress protein PHOS34-like isoform X2 [Citrus sinensis]			74.82	85.26	43.26	381.81	1348.01	304.47
Lus10006731	0.633	2.4	2.08029	0.0019	0.000127		K17871//NADH:ubiquinone reductase (non-electrogenic) [EC:1.6.5.9]	AFN53705.1|6.1e-283|putative rotenone-insensitive NADH-ubiquinone oxidoreductase [Linum usitatissimum]	GO:0003824//catalytic activity;GO:0016491//oxidoreductase activity;		0.65	0.64	0.61	2.05	3.75	1.4
Lus10006742	0.32	1.2	2.02546	0.000255	1.23e-05		K04733//interleukin-1 receptor-associated kinase 4 [EC:2.7.11.1];K24104//GPN-loop GTPase;K20606//mitogen-activated protein kinase kinase kinase ANP1 [EC:2.7.11.25]+ko04016//MAPK signaling pathway - plant;K04733//interleukin-1 receptor-associated kinase 4 [EC:2.7.11.1];K24104//GPN-loop GTPase;K20606//mitogen-activated protein kinase kinase kinase ANP1 [EC:2.7.11.25]+ko04016//MAPK signaling pathway…	XP_021602467.1|5.2e-260|G-type lectin S-receptor-like serine/threonine-protein kinase B120 isoform X4 [Manihot esculenta]	GO:0008152//metabolic process;GO:0044267//cellular protein metabolic process;GO:0036211//protein modification process;GO:0007154//cell communication;GO:0048544//recognition of pollen;GO:1901564//organonitrogen compound metabolic process;GO:0046777//protein autophosphorylation;GO:0006464//cellular protein modification process;GO:0043170//macromolecule metabolic process;GO:0006468//protein phosphor…		0.28	0.3	0.38	1.46	0.76	1.38
Lus10006757	7.916	17.613	1.22039	0.002028	0.000137			XP_002518540.1|4.9e-38|uncharacterized protein LOC8267382 isoform X2 [Ricinus communis]	GO:0016021//integral component of membrane;GO:0016020//membrane;GO:0031224//intrinsic component of membrane;GO:0110165//cellular anatomical entity;		8.99	8.36	6.4	11.78	25.05	16.01
Lus10006786	0.066	54.363	9.76914	1.15e-12	1.17e-14	RING/U-box superfamily protein (best arabidopsis hit)	K19040//E3 ubiquitin-protein ligase ATL10/75/76/77/78 [EC:2.3.2.27]	KAE9449772.1|1.1e-45|hypothetical protein C3L33_18323, partial [Rhododendron williamsianum]	GO:0006807//nitrogen compound metabolic process;GO:0044238//primary metabolic process;GO:0016567//protein ubiquitination;GO:0071704//organic substance metabolic process;GO:0070647//protein modification by small protein conjugation or removal;GO:0044260//cellular macromolecule metabolic process;GO:0044237//cellular metabolic process;GO:0044267//cellular protein metabolic process;GO:0008152//metabo…		0	0.2	0	40.18	88.06	34.85
Lus10006787	18.213	45.846	1.48882	0.004212	0.000324	PREDICTED: Vitis vinifera hypothetical protein LOC100250803 (LOC100250803), mRNA	K19040//E3 ubiquitin-protein ligase ATL10/75/76/77/78 [EC:2.3.2.27]	KAG6396686.1|1.5e-43|hypothetical protein SASPL_142841 [Salvia splendens]	GO:0044267//cellular protein metabolic process;GO:0043412//macromolecule modification;GO:0019538//protein metabolic process;GO:0071704//organic substance metabolic process;GO:0036211//protein modification process;GO:0009987//cellular process;GO:0043170//macromolecule metabolic process;GO:0008152//metabolic process;GO:0044238//primary metabolic process;GO:0044260//cellular macromolecule metabolic …		9.18	17.47	27.99	52.97	29.52	55.05
Lus10006788	8.803	23.113	1.55516	0.001401	8.94e-05	RING/U-box superfamily protein (best arabidopsis hit)	K19040//E3 ubiquitin-protein ligase ATL10/75/76/77/78 [EC:2.3.2.27]	PON31687.1|1.0e-58|43kDa postsynaptic protein [Parasponia andersonii]	GO:0009987//cellular process;GO:0043170//macromolecule metabolic process;GO:0044267//cellular protein metabolic process;GO:0032446//protein modification by small protein conjugation;GO:0019538//protein metabolic process;GO:0044238//primary metabolic process;GO:0044237//cellular metabolic process;GO:0006464//cellular protein modification process;GO:0036211//protein modification process;GO:1901564/…		9.95	4	12.46	25.49	19.81	24.04
Lus10006796	0.113	2.953	4.88623	2.96e-06	8.52e-08	Malus x domestica AP2 domain class transcription factor (AP2D43) mRNA, complete cds	K12900//serine/arginine-rich splicing factor 10+ko03040//Spliceosome;K09286//EREBP-like factor	XP_002532770.1|1.1e-35|ethylene-responsive transcription factor ERF110 [Ricinus communis]	GO:0065007//biological regulation;GO:0007154//cell communication;GO:0050789//regulation of biological process;GO:0023052//signaling;GO:0009755//hormone-mediated signaling pathway;GO:0009873//ethylene-activated signaling pathway;GO:0009719//response to endogenous stimulus;GO:0009987//cellular process;GO:0050896//response to stimulus;GO:0071495//cellular response to endogenous stimulus;GO:0006950//…	AP2-EREBP	0	0.26	0.08	3.4	3.37	2.09
Lus10006925	0.02	1.41	6.32634	4.9e-06	1.47e-07		K04120//ent-copalyl diphosphate synthase [EC:5.5.1.13]+ko00904//Diterpenoid biosynthesis+ko01100//Metabolic pathways+ko01110//Biosynthesis of secondary metabolites;K04120//ent-copalyl diphosphate synthase [EC:5.5.1.13]+ko00904//Diterpenoid biosynthesis+ko01100//Metabolic pathways+ko01110//Biosynthesis of secondary metabolites	XP_021612241.1|3.7e-284|ent-copalyl diphosphate synthase, chloroplastic [Manihot esculenta]	GO:0006721//terpenoid metabolic process;GO:1901576//organic substance biosynthetic process;GO:0006629//lipid metabolic process;GO:0016101//diterpenoid metabolic process;GO:0044238//primary metabolic process;GO:0044281//small molecule metabolic process;GO:0016102//diterpenoid biosynthetic process;GO:0044283//small molecule biosynthetic process;GO:0071704//organic substance metabolic process;GO:000…		0.03	0.03	0	2.09	0.57	1.57
Lus10006968	29.893	80.433	1.50306	1.46e-08	2.75e-10		K08900//mitochondrial chaperone BCS1;K08900//mitochondrial chaperone BCS1	KAF9828325.1|2.3e-120|hypothetical protein H0E87_017630 [Populus deltoides]	GO:0005524//ATP binding;GO:0097159//organic cyclic compound binding;GO:0017076//purine nucleotide binding;GO:1901363//heterocyclic compound binding;GO:0043168//anion binding;GO:0032555//purine ribonucleotide binding;GO:0000166//nucleotide binding;GO:0030554//adenyl nucleotide binding;GO:0032559//adenyl ribonucleotide binding;GO:1901265//nucleoside phosphate binding;GO:0097367//carbohydrate deriva…		28.69	24.42	36.57	87.3	98.37	55.63
Lus10006981	136.493	295.573	1.27129	0.00157	0.000102		K13449//pathogenesis-related protein 1+ko04016//MAPK signaling pathway - plant+ko04626//Plant-pathogen interaction+ko04075//Plant hormone signal transduction	XP_007014136.1|8.6e-83|PREDICTED: pathogenesis-related protein PR-1 [Theobroma cacao]	GO:0050896//response to stimulus;GO:0006952//defense response;GO:0006950//response to stress;GO:0009607//response to biotic stimulus;GO:0005576//extracellular region;GO:0110165//cellular anatomical entity;GO:0005615//extracellular space;		179.54	141.08	88.86	203.05	320.04	363.63
Lus10006984	1.77	4.07	1.36265	0.000235	1.12e-05	Arabidopsis thaliana mRNA for ADR1, complete cds, clone: RAFL15-45-C23	K01662//1-deoxy-D-xylulose-5-phosphate synthase [EC:2.2.1.7]+ko00900//Terpenoid backbone biosynthesis+ko01100//Metabolic pathways+ko01110//Biosynthesis of secondary metabolites+ko00730//Thiamine metabolism;K01662//1-deoxy-D-xylulose-5-phosphate synthase [EC:2.2.1.7]+ko00900//Terpenoid backbone biosynthesis+ko01100//Metabolic pathways+ko01110//Biosynthesis of secondary metabolites+ko00730//Thiamin…	XP_012065282.1|0.0e+00|probable 1-deoxy-D-xylulose-5-phosphate synthase 2, chloroplastic [Jatropha curcas]	GO:0019637//organophosphate metabolic process;GO:0044271//cellular nitrogen compound biosynthetic process;GO:0009987//cellular process;GO:0006066//alcohol metabolic process;GO:0006796//phosphate-containing compound metabolic process;GO:0044272//sulfur compound biosynthetic process;GO:0006721//terpenoid metabolic process;GO:0006725//cellular aromatic compound metabolic process;GO:0016114//terpenoi…		2.27	1.36	1.68	4.33	4.72	3.16
Lus10006986	45.18	141.563	1.83036	5.13e-05	2.02e-06		K13128//zinc finger CCHC domain-containing protein 8	XP_021614921.1|2.0e-41|protein GLUTAMINE DUMPER 2 [Manihot esculenta]	GO:0065007//biological regulation;GO:0051049//regulation of transport;GO:0032879//regulation of localization;GO:0050794//regulation of cellular process;GO:0050789//regulation of biological process;GO:0080143//regulation of amino acid export;GO:1903789//regulation of amino acid transmembrane transport;GO:0032890//regulation of organic acid transport;GO:0034762//regulation of transmembrane transpor…		46.93	37.31	51.3	107.48	229.43	87.78
Lus10006995	7.646	3.713	-1.18989	0.010119	0.000925			XP_015385175.1|5.2e-30|uncharacterized protein At4g22758 [Citrus sinensis]			8.55	6.72	7.67	2.85	2.95	5.34
Lus10007006	1.043	0.05	-4.1764	0.002928	0.000211		K03327//multidrug resistance protein, MATE family	XP_034888329.1|4.7e-197|protein DETOXIFICATION 56-like [Populus alba]	GO:0110165//cellular anatomical entity;GO:0016021//integral component of membrane;GO:0031224//intrinsic component of membrane;GO:0016020//membrane;GO:0015291//secondary active transmembrane transporter activity;GO:0022857//transmembrane transporter activity;GO:0022804//active transmembrane transporter activity;GO:0015297//antiporter activity;GO:0042910//xenobiotic transmembrane transporter activi…		1.02	1.19	0.92	0	0.15	0
Lus10007015	45.463	88.933	1.29335	7.37e-09	1.32e-10			XP_021635502.1|1.2e-59|zinc finger A20 and AN1 domain-containing stress-associated protein 1-like [Hevea brasiliensis]	GO:0044267//cellular protein metabolic process;GO:0006511//ubiquitin-dependent protein catabolic process;GO:0044260//cellular macromolecule metabolic process;GO:1901564//organonitrogen compound metabolic process;GO:0019941//modification-dependent protein catabolic process;GO:0044265//cellular macromolecule catabolic process;GO:0009057//macromolecule catabolic process;GO:0044257//cellular protein …		35.85	55.73	44.81	76.64	107.35	82.81
Lus10007017	14.846	0	-5.99805	0.000937	5.58e-05			RQO88223.1|1.0e-18|hypothetical protein POPTR_003G117200 [Populus trichocarpa]			17.48	15.03	12.03	0	0	0
Lus10007043	176.496	1208.07	2.95037	0.000502	2.67e-05			XP_006487496.1|5.2e-65|universal stress protein PHOS34-like isoform X2 [Citrus sinensis]			190.03	222.89	116.57	830.64	2216.21	577.36
Lus10007050	4.836	13.803	1.65968	3.64e-05	1.38e-06		K00430//peroxidase [EC:1.11.1.7]+ko01100//Metabolic pathways+ko01110//Biosynthesis of secondary metabolites+ko00940//Phenylpropanoid biosynthesis;K00430//peroxidase [EC:1.11.1.7]+ko01100//Metabolic pathways+ko01110//Biosynthesis of secondary metabolites+ko00940//Phenylpropanoid biosynthesis	KAG6745321.1|4.8e-78|hypothetical protein POTOM_051973 [Populus tomentosa]	GO:0072593//reactive oxygen species metabolic process;GO:0042744//hydrogen peroxide catabolic process;GO:0009987//cellular process;GO:0044237//cellular metabolic process;GO:0042743//hydrogen peroxide metabolic process;GO:0008152//metabolic process;GO:0009056//catabolic process;GO:0050896//response to stimulus;GO:0006979//response to oxidative stress;GO:0044248//cellular catabolic process;GO:00069…		6.73	4.55	3.23	18.41	11.39	11.61
Lus10007051	18.813	45.396	1.41574	0.003399	0.000251		K00430//peroxidase [EC:1.11.1.7]+ko01100//Metabolic pathways+ko01110//Biosynthesis of secondary metabolites+ko00940//Phenylpropanoid biosynthesis	XP_012082633.1|4.5e-132|peroxidase N1 [Jatropha curcas]	GO:0050896//response to stimulus;GO:0009056//catabolic process;GO:0044237//cellular metabolic process;GO:0072593//reactive oxygen species metabolic process;GO:0006979//response to oxidative stress;GO:0009987//cellular process;GO:0042744//hydrogen peroxide catabolic process;GO:0008152//metabolic process;GO:0006950//response to stress;GO:0044248//cellular catabolic process;GO:0042743//hydrogen pero…		26.03	19.84	10.57	64.84	39.2	32.15
Lus10007052	13.4	48.036	1.97106	3.34e-12	3.63e-14		K00430//peroxidase [EC:1.11.1.7]+ko01100//Metabolic pathways+ko01110//Biosynthesis of secondary metabolites+ko00940//Phenylpropanoid biosynthesis;K00430//peroxidase [EC:1.11.1.7]+ko01100//Metabolic pathways+ko01110//Biosynthesis of secondary metabolites+ko00940//Phenylpropanoid biosynthesis	XP_012082633.1|1.4e-130|peroxidase N1 [Jatropha curcas]	GO:0006950//response to stress;GO:0042743//hydrogen peroxide metabolic process;GO:0042744//hydrogen peroxide catabolic process;GO:0050896//response to stimulus;GO:0009056//catabolic process;GO:0072593//reactive oxygen species metabolic process;GO:0008152//metabolic process;GO:0044248//cellular catabolic process;GO:0009987//cellular process;GO:0044237//cellular metabolic process;GO:0006979//respon…		15.47	13.88	10.85	62.04	33.24	48.83
Lus10007101	1.523	0.22	-2.76989	0.006147	0.000509		K13422//transcription factor MYC2+ko04016//MAPK signaling pathway - plant+ko04075//Plant hormone signal transduction	XP_021617232.1|3.3e-118|transcription factor bHLH91-like [Manihot esculenta]	GO:0005634//nucleus;GO:0110165//cellular anatomical entity;GO:0043227//membrane-bounded organelle;GO:0005622//intracellular anatomical structure;GO:0043229//intracellular organelle;GO:0043231//intracellular membrane-bounded organelle;GO:0043226//organelle;GO:0005515//protein binding;GO:0005488//binding;GO:0046983//protein dimerization activity;	bHLH	1.66	1.05	1.86	0.16	0.34	0.16
Lus10007126	5.373	11.82	1.31012	0.028078	0.003272		K06689//ubiquitin-conjugating enzyme E2 D [EC:2.3.2.23]+ko04141//Protein processing in endoplasmic reticulum+ko04120//Ubiquitin mediated proteolysis	EXC16958.1|3.0e-42|Ubiquitin-conjugating enzyme E2 5A [Morus notabilis]	GO:0071704//organic substance metabolic process;GO:0036211//protein modification process;GO:0019538//protein metabolic process;GO:0009057//macromolecule catabolic process;GO:0044260//cellular macromolecule metabolic process;GO:1901565//organonitrogen compound catabolic process;GO:0043632//modification-dependent macromolecule catabolic process;GO:0032446//protein modification by small protein conj…		6.65	5.29	4.18	12.49	14.75	8.22
Lus10007139	1.086	0.106	-3.16026	0.021016	0.002267		K20558//transcription factor SPEECHLESS+ko04016//MAPK signaling pathway - plant;K20558//transcription factor SPEECHLESS+ko04016//MAPK signaling pathway - plant	TXG72571.1|4.9e-94|hypothetical protein EZV62_001150 [Acer yangbiense]	GO:0010468//regulation of gene expression;GO:0051252//regulation of RNA metabolic process;GO:0090627//plant epidermal cell differentiation;GO:0080090//regulation of primary metabolic process;GO:0065007//biological regulation;GO:0032501//multicellular organismal process;GO:0031323//regulation of cellular metabolic process;GO:0010557//positive regulation of macromolecule biosynthetic process;GO:000…	bHLH	0.93	0.4	1.93	0.07	0.05	0.2
Lus10007147	29.413	8.583	-1.62047	1.03e-14	8.63e-17		K15601//[histone H3]-dimethyl-L-lysine9 demethylase [EC:1.14.11.65];K14779//ATP-dependent RNA helicase DDX52/ROK1 [EC:3.6.4.13]	XP_002306871.1|9.8e-90|zinc-finger homeodomain protein 5 [Populus trichocarpa]	GO:0009889//regulation of biosynthetic process;GO:0010468//regulation of gene expression;GO:0051171//regulation of nitrogen compound metabolic process;GO:0080090//regulation of primary metabolic process;GO:0065007//biological regulation;GO:0050794//regulation of cellular process;GO:0019219//regulation of nucleobase-containing compound metabolic process;GO:2001141//regulation of RNA biosynthetic p…	zf-HD	32.18	24.86	31.2	8.59	8.75	8.41
Lus10007198	8.47	3.213	-1.24065	0.006919	0.000585			XP_021614108.1|8.4e-63|uncharacterized protein LOC110616094 [Manihot esculenta]			10.46	6.01	8.94	3.24	3.32	3.08
Lus10007201	2.373	11.953	2.51098	1.49e-12	1.56e-14	PREDICTED: Vitis vinifera hypothetical protein LOC100252764 (LOC100252764), mRNA	K08869//aarF domain-containing kinase;K08869//aarF domain-containing kinase;K08869//aarF domain-containing kinase	XP_002515159.1|4.7e-247|protein ABC transporter 1, mitochondrial [Ricinus communis]	GO:0042181//ketone biosynthetic process;GO:0009987//cellular process;GO:0008152//metabolic process;GO:0042180//cellular ketone metabolic process;GO:0006743//ubiquinone metabolic process;GO:1901661//quinone metabolic process;GO:0044249//cellular biosynthetic process;GO:0006744//ubiquinone biosynthetic process;GO:0044281//small molecule metabolic process;GO:0044237//cellular metabolic process;GO:00…		2.34	2.33	2.45	9.38	17.17	9.31
Lus10007205	0.733	21.443	5.01065	4.38e-12	4.86e-14		K20628//expansin	XP_010474645.1|4.7e-119|PREDICTED: putative expansin-A17 [Camelina sativa]	GO:0071840//cellular component organization or biogenesis;GO:0071554//cell wall organization or biogenesis;GO:0045229//external encapsulating structure organization;GO:0009987//cellular process;GO:0016043//cellular component organization;GO:0009664//plant-type cell wall organization;GO:0071669//plant-type cell wall organization or biogenesis;GO:0071555//cell wall organization;GO:0005576//extracel…		0.47	1.37	0.36	24.51	7.79	32.03
Lus10007239	91.733	260.563	1.61153	1.93e-10	2.68e-12			XP_021651781.1|1.6e-18|uncharacterized protein LOC110643628 [Hevea brasiliensis]	GO:0016021//integral component of membrane;GO:0110165//cellular anatomical entity;GO:0016020//membrane;GO:0031224//intrinsic component of membrane;		102.42	93.46	79.32	268.61	181.18	331.9
Lus10007247	3.056	0.646	-2.08647	0.000237	1.13e-05		K00826//branched-chain amino acid aminotransferase [EC:2.6.1.42]+ko00290//Valine, leucine and isoleucine biosynthesis+ko01240//Biosynthesis of cofactors+ko00280//Valine, leucine and isoleucine degradation+ko00770//Pantothenate and CoA biosynthesis+ko01230//Biosynthesis of amino acids+ko00966//Glucosinolate biosynthesis+ko01100//Metabolic pathways+ko01110//Biosynthesis of secondary metabolites+ko0…	XP_021664001.1|3.8e-160|branched-chain-amino-acid aminotransferase 2, chloroplastic-like [Hevea brasiliensis]	GO:0044283//small molecule biosynthetic process;GO:0071704//organic substance metabolic process;GO:0044237//cellular metabolic process;GO:0016053//organic acid biosynthetic process;GO:0006520//cellular amino acid metabolic process;GO:1901576//organic substance biosynthetic process;GO:0008152//metabolic process;GO:0043436//oxoacid metabolic process;GO:1901566//organonitrogen compound biosynthetic …		1.91	3.01	4.25	0.55	0.65	0.74
Lus10007258	0.26	3.54	4.4922	0.038276	0.004818			EEF33619.1|9.7e-49|conserved hypothetical protein [Ricinus communis]	GO:0016021//integral component of membrane;GO:0031224//intrinsic component of membrane;GO:0110165//cellular anatomical entity;GO:0016020//membrane;		0	0.78	0	2.32	3.73	4.57
Lus10007294	1.813	0.48	-1.76835	0.019275	0.002024		K13420//LRR receptor-like serine/threonine-protein kinase FLS2 [EC:2.7.11.1]+ko04016//MAPK signaling pathway - plant+ko04626//Plant-pathogen interaction	XP_012091810.1|3.7e-174|receptor-like protein 51 [Jatropha curcas]	GO:0031224//intrinsic component of membrane;GO:0016021//integral component of membrane;GO:0110165//cellular anatomical entity;GO:0016020//membrane;		1.71	1.82	1.91	0.72	0.24	0.48
Lus10007299	1.776	11.63	2.88273	1.93e-05	6.75e-07		K01051//pectinesterase [EC:3.1.1.11]+ko00040//Pentose and glucuronate interconversions+ko01100//Metabolic pathways	XP_023751865.1|3.4e-12|vegetative cell wall protein gp1-like [Lactuca sativa]	GO:0016020//membrane;GO:0110165//cellular anatomical entity;GO:0031224//intrinsic component of membrane;GO:0016021//integral component of membrane;GO:0016772//transferase activity, transferring phosphorus-containing groups;GO:0097367//carbohydrate derivative binding;GO:0043168//anion binding;GO:0000166//nucleotide binding;GO:0003824//catalytic activity;GO:0140096//catalytic activity, acting on a …		2.1	2.23	1	6.66	18.94	9.29
Lus10007317	7.03	14.323	1.17322	4.36e-07	1.05e-08	PREDICTED: Vitis vinifera hypothetical protein LOC100249092 (LOC100249092), mRNA	K08332//vacuolar protein 8;K10260//F-box and WD-40 domain protein 7+ko04120//Ubiquitin mediated proteolysis;K08332//vacuolar protein 8	OMO65468.1|1.6e-310|Armadillo [Corchorus olitorius]	GO:0043229//intracellular organelle;GO:0005737//cytoplasm;GO:0043231//intracellular membrane-bounded organelle;GO:0043226//organelle;GO:0005634//nucleus;GO:0043227//membrane-bounded organelle;GO:0005622//intracellular anatomical structure;GO:0110165//cellular anatomical entity;GO:0016740//transferase activity;GO:0004842//ubiquitin-protein transferase activity;GO:0019787//ubiquitin-like protein tr…		6.26	7.44	7.39	13.41	16.81	12.75
Lus10007333	1.723	4.36	1.77089	0.000137	6.03e-06			XP_022759894.1|3.0e-83|cytochrome b561 domain-containing protein At2g30890-like [Durio zibethinus]	GO:0016020//membrane;GO:0016021//integral component of membrane;GO:0110165//cellular anatomical entity;GO:0031224//intrinsic component of membrane;GO:0097159//organic cyclic compound binding;GO:1901363//heterocyclic compound binding;GO:0046906//tetrapyrrole binding;GO:0003824//catalytic activity;GO:0005488//binding;GO:0016491//oxidoreductase activity;GO:0020037//heme binding;		1.9	1.16	2.11	5.47	3.93	3.68
Lus10007335	2.62	8.673	1.87655	3.72e-06	1.1e-07		K22683//aspartyl protease family protein [EC:3.4.23.-]	PNT37733.1|7.1e-223|hypothetical protein POPTR_005G204600 [Populus trichocarpa]	GO:0004175//endopeptidase activity;GO:0004190//aspartic-type endopeptidase activity;GO:0016787//hydrolase activity;GO:0008233//peptidase activity;GO:0070001//aspartic-type peptidase activity;GO:0140096//catalytic activity, acting on a protein;GO:0003824//catalytic activity;		2.33	3.61	1.92	9.41	10.31	6.3
Lus10007336	15.316	35.306	1.36284	1.12e-11	1.3e-13		K17725//sulfur dioxygenase [EC:1.13.11.18]+ko00920//Sulfur metabolism+ko01100//Metabolic pathways;K17725//sulfur dioxygenase [EC:1.13.11.18]+ko00920//Sulfur metabolism+ko01100//Metabolic pathways	XP_009356603.1|2.8e-110|PREDICTED: persulfide dioxygenase ETHE1 homolog, mitochondrial-like [Pyrus x bretschneideri]	GO:1901564//organonitrogen compound metabolic process;GO:0071704//organic substance metabolic process;GO:0006518//peptide metabolic process;GO:0006807//nitrogen compound metabolic process;GO:0006575//cellular modified amino acid metabolic process;GO:0034641//cellular nitrogen compound metabolic process;GO:0006790//sulfur compound metabolic process;GO:0008152//metabolic process;GO:0043603//cellula…		17.24	16.38	12.33	36.65	32.47	36.8
Lus10007348	9.986	191.383	4.36649	1.1e-23	4.1e-26		K08235//xyloglucan:xyloglucosyl transferase [EC:2.4.1.207];K08235//xyloglucan:xyloglucosyl transferase [EC:2.4.1.207]	XP_012077892.1|3.0e-110|xyloglucan endotransglucosylase/hydrolase 2 [Jatropha curcas]	GO:0044260//cellular macromolecule metabolic process;GO:0044238//primary metabolic process;GO:0010383//cell wall polysaccharide metabolic process;GO:0005975//carbohydrate metabolic process;GO:0042546//cell wall biogenesis;GO:0044036//cell wall macromolecule metabolic process;GO:0009987//cellular process;GO:0006073//cellular glucan metabolic process;GO:0043170//macromolecule metabolic process;GO:0…	MYB	5.02	17.85	7.09	193.02	222.2	158.93
Lus10007349	9.633	64.703	2.89548	3.99e-14	3.54e-16		K08235//xyloglucan:xyloglucosyl transferase [EC:2.4.1.207]	XP_012077892.1|1.1e-126|xyloglucan endotransglucosylase/hydrolase 2 [Jatropha curcas]	GO:0008152//metabolic process;GO:0010410//hemicellulose metabolic process;GO:0071555//cell wall organization;GO:0044042//glucan metabolic process;GO:0005975//carbohydrate metabolic process;GO:0016043//cellular component organization;GO:0009987//cellular process;GO:0044085//cellular component biogenesis;GO:0043170//macromolecule metabolic process;GO:0044238//primary metabolic process;GO:0042546//c…		5.27	14.48	9.15	79.57	53.63	60.91
Lus10007351	28.7	12.133	-1.05242	0.019882	0.002107		K14709//solute carrier family 39 (zinc transporter), member 1/2/3	XP_002520383.1|1.2e-86|protodermal factor 1 [Ricinus communis]	GO:0110165//cellular anatomical entity;GO:0016020//membrane;GO:0016021//integral component of membrane;GO:0031224//intrinsic component of membrane;		22.21	20.42	43.47	14.41	12.73	9.26
Lus10007364	0.656	3.276	2.46574	0.020629	0.002213		K04077//chaperonin GroEL+ko03018//RNA degradation	XP_034929852.1|1.5e-83|NDR1/HIN1-like protein 6 [Populus alba]	GO:0110165//cellular anatomical entity;GO:0016020//membrane;GO:0016021//integral component of membrane;GO:0031224//intrinsic component of membrane;		0.9	0.84	0.23	2.42	5.74	1.67
Lus10007370	106.34	278.9	1.52962	2.21e-06	6.19e-08		K00963//UTP--glucose-1-phosphate uridylyltransferase [EC:2.7.7.9]+ko01250//Biosynthesis of nucleotide sugars+ko01240//Biosynthesis of cofactors+ko00520//Amino sugar and nucleotide sugar metabolism+ko00040//Pentose and glucuronate interconversions+ko01100//Metabolic pathways+ko00052//Galactose metabolism+ko00500//Starch and sucrose metabolism+ko01110//Biosynthesis of secondary metabolites;K00963//…	XP_012074723.1|8.6e-234|UTP--glucose-1-phosphate uridylyltransferase [Jatropha curcas]	GO:0044281//small molecule metabolic process;GO:0006139//nucleobase-containing compound metabolic process;GO:0006011//UDP-glucose metabolic process;GO:0044237//cellular metabolic process;GO:0006807//nitrogen compound metabolic process;GO:0006793//phosphorus metabolic process;GO:0009225//nucleotide-sugar metabolic process;GO:0006725//cellular aromatic compound metabolic process;GO:1901360//organic…		141.29	114.83	62.9	289.54	288.02	259.14
Lus10007378	28.75	75.736	1.54766	0.033751	0.004121			XP_012077108.1|6.0e-29|uncharacterized protein LOC105638015 [Jatropha curcas]	GO:0031224//intrinsic component of membrane;GO:0016020//membrane;GO:0016021//integral component of membrane;GO:0110165//cellular anatomical entity;		40.59	37.77	7.89	61.04	102.54	63.63
Lus10007394	11.81	27.713	1.39853	3.88e-18	2.34e-20		K20478//golgin subfamily B member 1	XP_038704355.1|1.8e-157|auxilin-like protein 1 [Tripterygium wilfordii]	GO:0071840//cellular component organization or biogenesis;GO:0016192//vesicle-mediated transport;GO:0072319//vesicle uncoating;GO:0051261//protein depolymerization;GO:0006810//transport;GO:0006898//receptor-mediated endocytosis;GO:0009987//cellular process;GO:0072318//clathrin coat disassembly;GO:0016043//cellular component organization;GO:0051179//localization;GO:0072583//clathrin-dependent endo…		11.13	13.37	10.93	27.17	29.17	26.8
Lus10007409	3.993	1.22	-1.50077	0.039525	0.00501		K12309//beta-galactosidase [EC:3.2.1.23]+ko00600//Sphingolipid metabolism+ko00604//Glycosphingolipid biosynthesis - ganglio series+ko00531//Glycosaminoglycan degradation+ko00511//Other glycan degradation+ko01100//Metabolic pathways+ko00052//Galactose metabolism;K03549//KUP system potassium uptake protein;K09228//KRAB domain-containing zinc finger protein;K09553//stress-induced-phosphoprotein 1;K1…	XP_021681109.1|9.1e-113|protein indeterminate-domain 9-like [Hevea brasiliensis]	GO:0043226//organelle;GO:0005634//nucleus;GO:0110165//cellular anatomical entity;GO:0005622//intracellular anatomical structure;GO:0043227//membrane-bounded organelle;GO:0043231//intracellular membrane-bounded organelle;GO:0043229//intracellular organelle;GO:0140110//transcription regulator activity;GO:0046872//metal ion binding;GO:0005488//binding;GO:0003700//DNA-binding transcription factor act…	C2H2	4.3	1.52	6.16	0.77	1.74	1.15
Lus10007448	16.843	113.463	2.90903	1.99e-62	1.71e-65		K07198//5'-AMP-activated protein kinase, catalytic alpha subunit [EC:2.7.11.11]	XP_031279559.1|1.7e-201|CBL-interacting serine/threonine-protein kinase 5-like [Pistacia vera]	GO:0050789//regulation of biological process;GO:0007165//signal transduction;GO:0023052//signaling;GO:0050794//regulation of cellular process;GO:0007154//cell communication;GO:0065007//biological regulation;GO:0009987//cellular process;GO:0050896//response to stimulus;GO:0051716//cellular response to stimulus;GO:0016021//integral component of membrane;GO:0016020//membrane;GO:0031224//intrinsic co…		17.43	17.37	15.73	104.4	130.69	105.3
Lus10007466	0.34	2.7	3.21514	2.42e-06	6.81e-08		K22683//aspartyl protease family protein [EC:3.4.23.-]	XP_021605309.1|2.5e-211|probable aspartyl protease At4g16563 [Manihot esculenta]	GO:0030312//external encapsulating structure;GO:0071944//cell periphery;GO:0110165//cellular anatomical entity;GO:0009505//plant-type cell wall;GO:0005618//cell wall;GO:0005576//extracellular region;GO:0004190//aspartic-type endopeptidase activity;GO:0140096//catalytic activity, acting on a protein;GO:0070001//aspartic-type peptidase activity;GO:0016787//hydrolase activity;GO:0003824//catalytic a…		0.1	0.55	0.37	2.11	3.35	2.64
Lus10007493	61.423	112.14	1.03591	0.000131	5.72e-06		K23047//E3 ubiquitin-protein ligase UNKL [EC:2.3.2.27];K23047//E3 ubiquitin-protein ligase UNKL [EC:2.3.2.27]	XP_021670068.1|5.9e-277|zinc finger CCCH domain-containing protein 29-like [Hevea brasiliensis]	GO:0046872//metal ion binding;GO:0043169//cation binding;GO:0005488//binding;GO:0043167//ion binding;	C3H	59.47	77.2	47.6	116.48	126.38	93.56
Lus10007505	1.883	0.12	-3.86238	0.029673	0.003492						1.71	2.36	1.58	0.19	0	0.17
Lus10007525	0.233	2.61	3.65468	0.011678	0.001099		K13944//LOB domain-containing protein 16;K14486//auxin response factor+ko04075//Plant hormone signal transduction	XP_031109994.1|1.5e-52|LOB domain-containing protein 12-like [Ipomoea triloba]		LOB	0.23	0.24	0.23	2.71	3.11	2.01
Lus10007530	20.573	124.026	2.75775	1.25e-18	7.29e-21		K14496//abscisic acid receptor PYR/PYL family+ko04016//MAPK signaling pathway - plant+ko04075//Plant hormone signal transduction	XP_010087541.1|1.2e-60|abscisic acid receptor PYL4 [Morus notabilis]	GO:1901701//cellular response to oxygen-containing compound;GO:0071215//cellular response to abscisic acid stimulus;GO:0071495//cellular response to endogenous stimulus;GO:0043666//regulation of phosphoprotein phosphatase activity;GO:0065009//regulation of molecular function;GO:0033993//response to lipid;GO:0031399//regulation of protein modification process;GO:0065007//biological regulation;GO:0…		22.22	21.6	17.9	90.82	130.83	150.43
Lus10007536	8.446	32.09	2.08233	0.000354	1.8e-05		K02183//calmodulin+ko04016//MAPK signaling pathway - plant+ko04626//Plant-pathogen interaction+ko04070//Phosphatidylinositol signaling system	KAG6741750.1|3.7e-39|hypothetical protein POTOM_055028 [Populus tomentosa]	GO:0005488//binding;GO:0046872//metal ion binding;GO:0043167//ion binding;GO:0043169//cation binding;GO:0005509//calcium ion binding;		7.38	13.54	4.42	30.14	44.92	21.21
Lus10007632	12.16	22.44	1.0385	0.023038	0.002551		K04733//interleukin-1 receptor-associated kinase 4 [EC:2.7.11.1];K24104//GPN-loop GTPase;K20606//mitogen-activated protein kinase kinase kinase ANP1 [EC:2.7.11.25]+ko04016//MAPK signaling pathway - plant;K04733//interleukin-1 receptor-associated kinase 4 [EC:2.7.11.1];K24104//GPN-loop GTPase;K20606//mitogen-activated protein kinase kinase kinase ANP1 [EC:2.7.11.25]+ko04016//MAPK signaling pathway…	XP_021676450.1|1.9e-220|putative receptor-like protein kinase At4g00960 [Hevea brasiliensis]	GO:0006807//nitrogen compound metabolic process;GO:0006796//phosphate-containing compound metabolic process;GO:0046777//protein autophosphorylation;GO:0044260//cellular macromolecule metabolic process;GO:0016310//phosphorylation;GO:0019538//protein metabolic process;GO:0008152//metabolic process;GO:0043170//macromolecule metabolic process;GO:0006464//cellular protein modification process;GO:00434…		11.2	17.38	7.9	22.2	28.65	16.47
Lus10007646	294.343	70.246	-1.90264	2.45e-05	8.85e-07		K03146//cysteine-dependent adenosine diphosphate thiazole synthase [EC:2.4.2.60]+ko01240//Biosynthesis of cofactors+ko01100//Metabolic pathways+ko00730//Thiamine metabolism	KAD5318077.1|3.8e-20|hypothetical protein E3N88_18023 [Mikania micrantha]	GO:0051234//establishment of localization;GO:0055085//transmembrane transport;GO:0006810//transport;GO:0051179//localization;GO:0009987//cellular process;GO:0016021//integral component of membrane;GO:0016020//membrane;GO:0031224//intrinsic component of membrane;GO:0110165//cellular anatomical entity;		348.49	338.48	196.06	43.27	111.57	55.9
Lus10007650	9.626	3.59	-1.24853	0.032005	0.003841		K09338//homeobox-leucine zipper protein;K09338//homeobox-leucine zipper protein	XP_007026002.1|0.0e+00|PREDICTED: homeobox-leucine zipper protein MERISTEM L1 [Theobroma cacao]	GO:0016043//cellular component organization;GO:0010215//cellulose microfibril organization;GO:0071668//plant-type cell wall assembly;GO:0070726//cell wall assembly;GO:0071555//cell wall organization;GO:0009664//plant-type cell wall organization;GO:0009832//plant-type cell wall biogenesis;GO:0030198//extracellular matrix organization;GO:0071669//plant-type cell wall organization or biogenesis;GO:0…		7.68	5.38	15.82	4.26	4.14	2.37
Lus10007655	12.063	2.02	-2.36649	1.16e-11	1.37e-13		K05350//beta-glucosidase [EC:3.2.1.21]+ko00999//Biosynthesis of various plant secondary metabolites+ko01100//Metabolic pathways+ko00500//Starch and sucrose metabolism+ko01110//Biosynthesis of secondary metabolites+ko00460//Cyanoamino acid metabolism;K05350//beta-glucosidase [EC:3.2.1.21]+ko00999//Biosynthesis of various plant secondary metabolites+ko01100//Metabolic pathways+ko00500//Starch and s…	XP_034928155.1|1.9e-212|beta-glucosidase 47-like [Populus alba]	GO:0071704//organic substance metabolic process;GO:0044238//primary metabolic process;GO:0005975//carbohydrate metabolic process;GO:0008152//metabolic process;GO:0110165//cellular anatomical entity;GO:0016020//membrane;GO:0016021//integral component of membrane;GO:0031224//intrinsic component of membrane;GO:0004553//hydrolase activity, hydrolyzing O-glycosyl compounds;GO:0016787//hydrolase activi…		13.43	11.93	10.83	2.46	2.41	1.19
Lus10007656	19.16	41.56	1.26694	2.2e-06	6.14e-08		K05350//beta-glucosidase [EC:3.2.1.21]+ko00999//Biosynthesis of various plant secondary metabolites+ko01100//Metabolic pathways+ko00500//Starch and sucrose metabolism+ko01110//Biosynthesis of secondary metabolites+ko00460//Cyanoamino acid metabolism	XP_034928142.1|1.2e-211|beta-glucosidase 46-like [Populus alba]	GO:0071704//organic substance metabolic process;GO:0005975//carbohydrate metabolic process;GO:0008152//metabolic process;GO:0044238//primary metabolic process;GO:0003824//catalytic activity;GO:0016798//hydrolase activity, acting on glycosyl bonds;GO:0015926//glucosidase activity;GO:0008422//beta-glucosidase activity;GO:0016787//hydrolase activity;GO:0004553//hydrolase activity, hydrolyzing O-glyc…		14	23.23	20.25	42.35	34.45	47.88
Lus10007709	0.303	1.003	2.54035	0.017852	0.00184		K07297//adiponectin receptor;K07297//adiponectin receptor	PON99314.1|7.9e-07|AdipoR/hemolysin-III-related [Trema orientale]	GO:0016021//integral component of membrane;GO:0031224//intrinsic component of membrane;GO:0110165//cellular anatomical entity;GO:0016020//membrane;		0.28	0.32	0.31	0.98	0.91	1.12
Lus10007714	7.916	0.543	-3.68107	8.14e-06	2.57e-07		K01762//1-aminocyclopropane-1-carboxylate synthase [EC:4.4.1.14]+ko01100//Metabolic pathways+ko01110//Biosynthesis of secondary metabolites+ko00270//Cysteine and methionine metabolism	KAG6784412.1|5.4e-173|hypothetical protein POTOM_010104 [Populus tomentosa]	GO:0008152//metabolic process;GO:0009058//biosynthetic process;GO:0043168//anion binding;GO:1901363//heterocyclic compound binding;GO:0070279//vitamin B6 binding;GO:0097159//organic cyclic compound binding;GO:0043167//ion binding;GO:0036094//small molecule binding;GO:0005488//binding;GO:0030170//pyridoxal phosphate binding;GO:0003824//catalytic activity;GO:0019842//vitamin binding;		7.61	3.31	12.83	0.26	1.13	0.24
Lus10007718	20.18	47.72	1.4003	4.17e-10	6.17e-12		K00511//squalene monooxygenase [EC:1.14.14.17]+ko00909//Sesquiterpenoid and triterpenoid biosynthesis+ko01100//Metabolic pathways+ko01110//Biosynthesis of secondary metabolites+ko00100//Steroid biosynthesis	XP_021601427.1|2.3e-258|squalene monooxygenase-like [Manihot esculenta]	GO:0008152//metabolic process;GO:0044238//primary metabolic process;GO:0006694//steroid biosynthetic process;GO:1901617//organic hydroxy compound biosynthetic process;GO:1901615//organic hydroxy compound metabolic process;GO:0006629//lipid metabolic process;GO:1901576//organic substance biosynthetic process;GO:0016126//sterol biosynthetic process;GO:0009058//biosynthetic process;GO:0008610//lipid…		22.46	19.94	18.14	41.18	57.47	44.51
Lus10007728	5.713	24.553	2.26565	1.06e-12	1.08e-14		K22389//phospholipase A1 [EC:3.1.1.32]+ko00592//alpha-Linolenic acid metabolism+ko01100//Metabolic pathways+ko01110//Biosynthesis of secondary metabolites+ko00564//Glycerophospholipid metabolism	TXG52555.1|1.4e-165|hypothetical protein EZV62_021724 [Acer yangbiense]	GO:0044238//primary metabolic process;GO:0006629//lipid metabolic process;GO:0008152//metabolic process;GO:0071704//organic substance metabolic process;GO:0016298//lipase activity;GO:0008374//O-acyltransferase activity;GO:0016747//acyltransferase activity, transferring groups other than amino-acyl groups;GO:0016740//transferase activity;GO:0016788//hydrolase activity, acting on ester bonds;GO:001…		4.17	5.19	7.78	25.28	29	19.38
Lus10007729	5.533	54.096	3.48368	1.97e-43	3.06e-46			XP_022765949.1|7.7e-26|uncharacterized protein LOC111310821 [Durio zibethinus]			4.65	6.18	5.77	53.09	54.95	54.25
Lus10007742	22.343	56.466	1.49929	2.27e-09	3.73e-11		K10570//DNA excision repair protein ERCC-8+ko03420//Nucleotide excision repair+ko04120//Ubiquitin mediated proteolysis	XP_021676513.1|5.6e-199|DNA excision repair protein ERCC-8-like [Hevea brasiliensis]	GO:0043170//macromolecule metabolic process;GO:0051716//cellular response to stimulus;GO:0006508//proteolysis;GO:0048584//positive regulation of response to stimulus;GO:1901565//organonitrogen compound catabolic process;GO:0051054//positive regulation of DNA metabolic process;GO:0006807//nitrogen compound metabolic process;GO:0006950//response to stress;GO:0009056//catabolic process;GO:0080135//r…		20.38	23.82	22.83	53.53	71.14	44.73
Lus10007746	2.46	5.643	1.35884	0.006331	0.000529			XP_021675481.1|2.6e-44|uncharacterized protein LOC110661214 [Hevea brasiliensis]	GO:0016020//membrane;GO:0110165//cellular anatomical entity;GO:0031224//intrinsic component of membrane;GO:0016021//integral component of membrane;		2.88	1.68	2.82	4.41	6.26	6.26
Lus10007758	5.056	0.84	-2.51706	0.000321	1.61e-05		K07025//putative hydrolase of the HAD superfamily;K07025//putative hydrolase of the HAD superfamily	XP_012068238.1|1.3e-64|LOB domain-containing protein 38 [Jatropha curcas]	GO:0019222//regulation of metabolic process;GO:0010468//regulation of gene expression;GO:0065007//biological regulation;GO:0060255//regulation of macromolecule metabolic process;GO:0050789//regulation of biological process;	LOB	4.92	4.66	5.59	0.59	1.43	0.5
Lus10007795	3.983	1.473	-1.28375	0.010116	0.000924		K00103//L-gulonolactone oxidase [EC:1.1.3.8]+ko01240//Biosynthesis of cofactors+ko01100//Metabolic pathways+ko00053//Ascorbate and aldarate metabolism	XP_002530650.1|7.1e-188|uncharacterized protein LOC8267714 isoform X1 [Ricinus communis]			4.21	2.38	5.36	1.85	1.27	1.3
Lus10007812	1.67	0.65	-1.23966	0.025676	0.002922		K08852//serine/threonine-protein kinase/endoribonuclease IRE1 [EC:2.7.11.1 3.1.26.-]+ko04141//Protein processing in endoplasmic reticulum;K00695//sucrose synthase [EC:2.4.1.13]+ko01100//Metabolic pathways+ko00500//Starch and sucrose metabolism+ko01110//Biosynthesis of secondary metabolites;K10406//kinesin family member C2/C3;K16226//disease resistance protein RPS4+ko04626//Plant-pathogen interact…	ACS91452.1|1.3e-265|M1 [Linum usitatissimum]	GO:0006950//response to stress;GO:0065007//biological regulation;GO:0050789//regulation of biological process;GO:0009987//cellular process;GO:0050896//response to stimulus;GO:0023052//signaling;GO:0007154//cell communication;GO:0006952//defense response;GO:0007165//signal transduction;GO:0050794//regulation of cellular process;GO:0051716//cellular response to stimulus;GO:0016021//integral compone…		1.42	1.66	1.93	0.74	0.31	0.9
Lus10007816	24.226	7.026	-1.64016	0.029763	0.003508	Glycine max cv Williams 82 BAC clone Gm_ISb001_091_F11, complete sequence.	K02183//calmodulin+ko04016//MAPK signaling pathway - plant+ko04626//Plant-pathogen interaction+ko04070//Phosphatidylinositol signaling system	KAB5568639.1|6.9e-44|hypothetical protein DKX38_002432 [Salix brachista]	GO:0005488//binding;GO:0043167//ion binding;GO:0043169//cation binding;GO:0005509//calcium ion binding;GO:0046872//metal ion binding;		21.33	26.85	24.5	4.67	2.89	13.52
Lus10007818	0	4.1	21.6974	1.09e-06	2.83e-08		K13229//2,4-dihydroxy-1,4-benzoxazin-3-one-glucoside dioxygenase [EC:1.14.11.59]+ko00402//Benzoxazinoid biosynthesis+ko01110//Biosynthesis of secondary metabolites	XP_002525989.1|4.9e-135|1-aminocyclopropane-1-carboxylate oxidase homolog 4 [Ricinus communis]	GO:0043167//ion binding;GO:0046872//metal ion binding;GO:0016491//oxidoreductase activity;GO:0016706//2-oxoglutarate-dependent dioxygenase activity;GO:0005488//binding;GO:0050590//desacetoxyvindoline 4-hydroxylase activity;GO:0051213//dioxygenase activity;GO:0016705//oxidoreductase activity, acting on paired donors, with incorporation or reduction of molecular oxygen;GO:0003824//catalytic activit…		0	0	0	0	12.3	0
Lus10007849	21.576	5.573	-1.76597	0.045326	0.005991		K09338//homeobox-leucine zipper protein	XP_021605768.1|1.4e-101|homeobox-leucine zipper protein HAT4 [Manihot esculenta]	GO:0005634//nucleus;GO:0043229//intracellular organelle;GO:0005622//intracellular anatomical structure;GO:0043226//organelle;GO:0043231//intracellular membrane-bounded organelle;GO:0043227//membrane-bounded organelle;GO:0110165//cellular anatomical entity;GO:0005488//binding;GO:0097159//organic cyclic compound binding;GO:0003677//DNA binding;GO:0000981//DNA-binding transcription factor activity, …		11.25	7.34	46.14	4.57	7.95	4.2
Lus10007856	2.32	0.716	-1.52719	0.011947	0.001132		K00889//1-phosphatidylinositol-4-phosphate 5-kinase [EC:2.7.1.68]+ko04144//Endocytosis+ko01100//Metabolic pathways+ko04070//Phosphatidylinositol signaling system+ko00562//Inositol phosphate metabolism	KAG6749583.1|1.9e-79|hypothetical protein POTOM_046635 [Populus tomentosa]	GO:1901265//nucleoside phosphate binding;GO:0016773//phosphotransferase activity, alcohol group as acceptor;GO:0005488//binding;GO:0032559//adenyl ribonucleotide binding;GO:0032553//ribonucleotide binding;GO:0035639//purine ribonucleoside triphosphate binding;GO:0005524//ATP binding;GO:0016307//phosphatidylinositol phosphate kinase activity;GO:0016308//1-phosphatidylinositol-4-phosphate 5-kinase …		2.34	2.37	2.25	0.71	0.59	0.85
Lus10007877	6.923	2.623	-1.15638	0.042834	0.005568		K18368//caffeoylshikimate esterase [EC:3.1.1.-]+ko01100//Metabolic pathways+ko01110//Biosynthesis of secondary metabolites+ko00940//Phenylpropanoid biosynthesis;K18368//caffeoylshikimate esterase [EC:3.1.1.-]+ko01100//Metabolic pathways+ko01110//Biosynthesis of secondary metabolites+ko00940//Phenylpropanoid biosynthesis	XP_012082772.1|7.7e-149|caffeoylshikimate esterase [Jatropha curcas]	GO:0016020//membrane;GO:0110165//cellular anatomical entity;GO:0052689//carboxylic ester hydrolase activity;GO:0047372//acylglycerol lipase activity;GO:0016788//hydrolase activity, acting on ester bonds;GO:0016787//hydrolase activity;GO:0003824//catalytic activity;GO:0016298//lipase activity;		4.83	5.37	10.57	2.64	3.33	1.9
Lus10007910	1.9	16.23	3.23175	1.24e-08	2.31e-10		K20772//1-aminocyclopropane-1-carboxylate synthase 1/2/6 [EC:4.4.1.14]+ko04016//MAPK signaling pathway - plant+ko01100//Metabolic pathways+ko01110//Biosynthesis of secondary metabolites+ko00270//Cysteine and methionine metabolism	XP_021644099.1|7.3e-206|1-aminocyclopropane-1-carboxylate synthase 1 [Hevea brasiliensis]	GO:0009058//biosynthetic process;GO:0008152//metabolic process;GO:0043167//ion binding;GO:0036094//small molecule binding;GO:0097159//organic cyclic compound binding;GO:1901363//heterocyclic compound binding;GO:0003824//catalytic activity;GO:0019842//vitamin binding;GO:0070279//vitamin B6 binding;GO:0043168//anion binding;GO:0005488//binding;GO:0030170//pyridoxal phosphate binding;		1.12	2.59	1.99	20.25	6.01	22.43
Lus10007912	6.266	2.323	-1.29503	0.033537	0.00408			KDP28566.1|4.5e-121|hypothetical protein JCGZ_14337 [Jatropha curcas]	GO:0031224//intrinsic component of membrane;GO:0016021//integral component of membrane;GO:0016020//membrane;GO:0110165//cellular anatomical entity;		6.61	8.38	3.81	1.88	2.73	2.36
Lus10007919	45.756	83.97	1.03351	0.000735	4.22e-05		K01180//endo-1,3(4)-beta-glucanase [EC:3.2.1.6];K04733//interleukin-1 receptor-associated kinase 4 [EC:2.7.11.1];K13430//serine/threonine-protein kinase PBS1 [EC:2.7.11.1]+ko04626//Plant-pathogen interaction;K04733//interleukin-1 receptor-associated kinase 4 [EC:2.7.11.1];K13430//serine/threonine-protein kinase PBS1 [EC:2.7.11.1]+ko04626//Plant-pathogen interaction	KAF2291156.1|2.3e-225|hypothetical protein GH714_020410 [Hevea brasiliensis]	GO:0016020//membrane;GO:0031224//intrinsic component of membrane;GO:0110165//cellular anatomical entity;GO:0016021//integral component of membrane;GO:0005524//ATP binding;GO:0097159//organic cyclic compound binding;GO:0032555//purine ribonucleotide binding;GO:0035639//purine ribonucleoside triphosphate binding;GO:1901363//heterocyclic compound binding;GO:0043168//anion binding;GO:0032559//adenyl …		40.48	49.87	46.92	64.89	115.38	71.64
Lus10007929	13.95	5.13	-1.28413	0.000975	5.86e-05		K19891//glucan endo-1,3-beta-glucosidase 1/2/3 [EC:3.2.1.39]+ko01100//Metabolic pathways+ko00500//Starch and sucrose metabolism;K19891//glucan endo-1,3-beta-glucosidase 1/2/3 [EC:3.2.1.39]+ko01100//Metabolic pathways+ko00500//Starch and sucrose metabolism	XP_015580035.1|1.7e-230|glucan endo-1,3-beta-glucosidase 3 [Ricinus communis]	GO:0071704//organic substance metabolic process;GO:0044238//primary metabolic process;GO:0005975//carbohydrate metabolic process;GO:0008152//metabolic process;GO:0016020//membrane;GO:0005886//plasma membrane;GO:0110165//cellular anatomical entity;GO:0031226//intrinsic component of plasma membrane;GO:0016021//integral component of membrane;GO:0031225//anchored component of membrane;GO:0046658//anc…		12.44	8.92	20.49	5.95	4.74	4.7
Lus10007960	4.46	14.95	1.90876	2.11e-05	7.49e-07		K03327//multidrug resistance protein, MATE family	KAG6764241.1|2.1e-55|hypothetical protein POTOM_031702 [Populus tomentosa]			2.77	6.07	4.54	13.46	15.66	15.73
Lus10007986	39.963	83.506	1.20878	1.57e-05	5.38e-07			XP_021616430.1|2.0e-239|protein COBRA-like [Manihot esculenta]	GO:0043062//extracellular structure organization;GO:0030198//extracellular matrix organization;GO:0009059//macromolecule biosynthetic process;GO:0071555//cell wall organization;GO:0030244//cellulose biosynthetic process;GO:0016043//cellular component organization;GO:0000271//polysaccharide biosynthetic process;GO:0044237//cellular metabolic process;GO:0044262//cellular carbohydrate metabolic proc…		38.58	46.92	34.39	93.68	57.47	99.37
Lus10007998	7.943	1.486	-2.25885	6.66e-07	1.66e-08		K16297//serine carboxypeptidase-like clade II [EC:3.4.16.-];K14306//nuclear pore complex protein Nup62+ko03013//Nucleocytoplasmic transport	XP_021608029.1|4.5e-122|tetraspanin-2-like [Manihot esculenta]	GO:0030054//cell junction;GO:0070161//anchoring junction;GO:0016020//membrane;GO:0005886//plasma membrane;GO:0055044//symplast;GO:0009506//plasmodesma;GO:0016021//integral component of membrane;GO:0031224//intrinsic component of membrane;GO:0071944//cell periphery;GO:0110165//cellular anatomical entity;GO:0005911//cell-cell junction;		7.57	7.02	9.24	1.53	1.64	1.29
Lus10008004	3.636	15.136	2.23032	0.000383	1.97e-05			XP_021628271.1|1.4e-40|BON1-associated protein 2-like [Manihot esculenta]	GO:0050896//response to stimulus;GO:0006952//defense response;GO:0006950//response to stress;		3.47	3.88	3.56	13.03	24.35	8.03
Lus10008035	8.413	3.583	-1.09358	3.1e-05	1.15e-06		K24926//tetratricopeptide repeat protein 1;K24926//tetratricopeptide repeat protein 1;K24926//tetratricopeptide repeat protein 1	XP_012081138.1|6.3e-245|protein PHOX1 [Jatropha curcas]			6.59	9.27	9.38	3.58	3.04	4.13
Lus10008038	17.86	59.766	1.89808	1.99e-16	1.42e-18		K07964//heparanase [EC:3.2.1.166]+ko00531//Glycosaminoglycan degradation+ko01100//Metabolic pathways	XP_021634701.1|1.3e-229|heparanase-like protein 3 [Manihot esculenta]	GO:0009505//plant-type cell wall;GO:0005618//cell wall;GO:0071944//cell periphery;GO:0016020//membrane;GO:0030312//external encapsulating structure;GO:0110165//cellular anatomical entity;GO:0004566//beta-glucuronidase activity;GO:0003824//catalytic activity;GO:0016787//hydrolase activity;GO:0016798//hydrolase activity, acting on glycosyl bonds;GO:0004553//hydrolase activity, hydrolyzing O-glycosy…		22.17	17.02	14.39	52.09	58.77	68.44
Lus10008048	125.463	280.923	1.30822	0.031794	0.003813		K03715//1,2-diacylglycerol 3-beta-galactosyltransferase [EC:2.4.1.46]+ko01100//Metabolic pathways+ko00561//Glycerolipid metabolism	XP_002530758.2|6.6e-241|monogalactosyldiacylglycerol synthase 2, chloroplastic [Ricinus communis]	GO:0044249//cellular biosynthetic process;GO:0044238//primary metabolic process;GO:0006629//lipid metabolic process;GO:0009987//cellular process;GO:1901576//organic substance biosynthetic process;GO:1903509//liposaccharide metabolic process;GO:0046467//membrane lipid biosynthetic process;GO:0008610//lipid biosynthetic process;GO:1901135//carbohydrate derivative metabolic process;GO:0008152//metab…		178.2	158.49	39.7	291.02	292.32	259.43
Lus10008068	14.07	6.3	-1.00855	1.39e-08	2.6e-10		K01514//exopolyphosphatase [EC:3.6.1.11]+ko00230//Purine metabolism+ko01100//Metabolic pathways	XP_021596730.1|5.4e-146|exopolyphosphatase PRUNE1-like isoform X1 [Manihot esculenta]	GO:0009056//catabolic process;GO:0044248//cellular catabolic process;GO:0044281//small molecule metabolic process;GO:0008152//metabolic process;GO:0009987//cellular process;GO:0071704//organic substance metabolic process;GO:0006797//polyphosphate metabolic process;GO:0043436//oxoacid metabolic process;GO:0044237//cellular metabolic process;GO:0006082//organic acid metabolic process;GO:0006793//ph…		14.05	15.06	13.1	6.66	5.88	6.36
Lus10008165	5.43	0.64	-2.95099	2.55e-05	9.25e-07			XP_006372297.1|7.9e-19|uncharacterized protein LOC18106397 [Populus trichocarpa]			3.77	6.79	5.73	1.22	0.21	0.49
Lus10008172	0.373	1.613	2.25621	0.001977	0.000133		K24940//CWF19-like protein 2	KHG20656.1|4.7e-157|cwf19l2 [Gossypium arboreum]			0.36	0.55	0.21	2.06	1.29	1.49
Lus10008173	8.086	58.316	3.01787	2.89e-07	6.76e-09		K00430//peroxidase [EC:1.11.1.7]+ko01100//Metabolic pathways+ko01110//Biosynthesis of secondary metabolites+ko00940//Phenylpropanoid biosynthesis	AAB47602.1|1.8e-203|peroxidase [Linum usitatissimum]	GO:0006979//response to oxidative stress;GO:0042743//hydrogen peroxide metabolic process;GO:0008152//metabolic process;GO:0042744//hydrogen peroxide catabolic process;GO:0072593//reactive oxygen species metabolic process;GO:0009056//catabolic process;GO:0009987//cellular process;GO:0044237//cellular metabolic process;GO:0050896//response to stimulus;GO:0006950//response to stress;GO:0044248//cell…		9.99	6.71	7.56	64.88	93.22	16.85
Lus10008174	0.08	3.193	5.94001	3.02e-08	5.91e-10		K00430//peroxidase [EC:1.11.1.7]+ko01100//Metabolic pathways+ko01110//Biosynthesis of secondary metabolites+ko00940//Phenylpropanoid biosynthesis;K00430//peroxidase [EC:1.11.1.7]+ko01100//Metabolic pathways+ko01110//Biosynthesis of secondary metabolites+ko00940//Phenylpropanoid biosynthesis	AAB47602.1|1.2e-141|peroxidase [Linum usitatissimum]	GO:0044248//cellular catabolic process;GO:0009056//catabolic process;GO:0050896//response to stimulus;GO:0072593//reactive oxygen species metabolic process;GO:0042743//hydrogen peroxide metabolic process;GO:0006950//response to stress;GO:0008152//metabolic process;GO:0042744//hydrogen peroxide catabolic process;GO:0044237//cellular metabolic process;GO:0009987//cellular process;GO:0006979//respon…		0	0.08	0.16	4.24	3.12	2.22
Lus10008177	0.906	0.16	-2.31459	0.033294	0.004043		K13963//serpin B	XP_002524784.1|1.3e-164|uncharacterized protein LOC8285843 isoform X1 [Ricinus communis]	GO:0006644//phospholipid metabolic process;GO:0006497//protein lipidation;GO:0044255//cellular lipid metabolic process;GO:0090407//organophosphate biosynthetic process;GO:0009987//cellular process;GO:0008654//phospholipid biosynthetic process;GO:0036211//protein modification process;GO:0019538//protein metabolic process;GO:0046467//membrane lipid biosynthetic process;GO:0046486//glycerolipid meta…		1.02	0.57	1.13	0.11	0.21	0.16
Lus10008184	0.493	4.556	3.35889	0.000264	1.28e-05		K03444//MFS transporter, SP family, ERD6-like sugar transporter;K03444//MFS transporter, SP family, ERD6-like sugar transporter	XP_021681378.1|1.8e-184|sugar transporter ERD6-like 7 [Hevea brasiliensis]	GO:0016020//membrane;GO:0110165//cellular anatomical entity;GO:0031224//intrinsic component of membrane;GO:0016021//integral component of membrane;GO:0051119//sugar transmembrane transporter activity;GO:0005215//transporter activity;GO:0015144//carbohydrate transmembrane transporter activity;GO:0022857//transmembrane transporter activity;		0.56	0.56	0.36	6.95	6.08	0.64
Lus10008208	28.266	5.97	-2.07929	0.001926	0.000129		K01179//endoglucanase [EC:3.2.1.4]+ko01100//Metabolic pathways+ko00500//Starch and sucrose metabolism	QCQ73709.1|9.7e-259|endo-(1,4)-beta-D-glucanase [Litchi chinensis]	GO:0030245//cellulose catabolic process;GO:0071704//organic substance metabolic process;GO:0051273//beta-glucan metabolic process;GO:0044042//glucan metabolic process;GO:0044260//cellular macromolecule metabolic process;GO:0044248//cellular catabolic process;GO:0016052//carbohydrate catabolic process;GO:0051275//beta-glucan catabolic process;GO:0005976//polysaccharide metabolic process;GO:0044264…		18.2	10.14	56.46	7.64	4.56	5.71
Lus10008214	1.893	370.63	7.7625	3.67e-21	1.7e-23	Malus x domestica AP2 domain class transcription factor (AP2D43) mRNA, complete cds	K09286//EREBP-like factor	XP_002523125.1|3.3e-75|ethylene-responsive transcription factor RAP2-2 [Ricinus communis]	GO:0051716//cellular response to stimulus;GO:0009987//cellular process;GO:0050896//response to stimulus;GO:0009723//response to ethylene;GO:0032870//cellular response to hormone stimulus;GO:0070887//cellular response to chemical stimulus;GO:0042221//response to chemical;GO:0071369//cellular response to ethylene stimulus;GO:0071310//cellular response to organic substance;GO:0050794//regulation of …	AP2-EREBP	1.34	3.78	0.56	288.54	480.95	342.4
Lus10008239	1.24	5	2.18913	0.000119	5.11e-06		K17756//long-chain-alcohol oxidase [EC:1.1.3.20]	XP_021662045.1|2.5e-290|long-chain-alcohol oxidase FAO2-like isoform X1 [Hevea brasiliensis]	GO:0016020//membrane;GO:0031224//intrinsic component of membrane;GO:0016021//integral component of membrane;GO:0110165//cellular anatomical entity;GO:0046577//long-chain-alcohol oxidase activity;GO:0050660//flavin adenine dinucleotide binding;GO:0016614//oxidoreductase activity, acting on CH-OH group of donors;GO:0036094//small molecule binding;GO:0003824//catalytic activity;GO:0043167//ion bindi…		1.2	0.61	1.91	5.22	6.77	3.01
Lus10008254	1.616	0.576	-1.32125	0.036577	0.004548		K23334//Ran-binding protein 9/10;K23334//Ran-binding protein 9/10	XP_024447296.1|5.8e-72|ran-binding protein M homolog isoform X2 [Populus trichocarpa]			1.63	1.42	1.8	0.49	0.79	0.45
Lus10008269	2.646	0.583	-2.00636	0.00169	0.000111			XP_012086621.1|3.2e-127|protein IQ-DOMAIN 1 [Jatropha curcas]	GO:0005488//binding;GO:0005516//calmodulin binding;GO:0005515//protein binding;		3.2	1.9	2.84	0.4	0.93	0.42
Lus10008284	18.09	1.333	-3.62149	7.06e-09	1.26e-10			XP_038995971.1|9.2e-69|heavy metal-associated isoprenylated plant protein 30-like [Hibiscus syriacus]	GO:0046872//metal ion binding;GO:0043169//cation binding;GO:0005488//binding;GO:0043167//ion binding;		14.27	19.45	20.55	1.78	0.2	2.02
Lus10008330	2.09	8.883	2.24621	4.18e-17	2.76e-19		K01099//inositol polyphosphate 5-phosphatase INPP5B/F [EC:3.1.3.36]+ko01100//Metabolic pathways+ko04070//Phosphatidylinositol signaling system+ko00562//Inositol phosphate metabolism	XP_025014885.1|0.0e+00|LOW QUALITY PROTEIN: type I inositol polyphosphate 5-phosphatase 12 [Ricinus communis]			2.12	2	2.15	8.95	11.01	6.69
Lus10008374	3.893	0.793	-2.13569	0.000375	1.92e-05			EMS54014.1|2.2e-16|Protein YABBY 6 [Triticum urartu]		C2C2-YABBY	3.83	2.01	5.84	0.85	0.69	0.84
Lus10008423	9.97	20.22	1.17309	4.47e-11	5.73e-13		K24544//cytochrome P450 family 714 subfamily C	KAB5526860.1|5.7e-177|hypothetical protein DKX38_020707 [Salix brachista]	GO:0016021//integral component of membrane;GO:0031224//intrinsic component of membrane;GO:0110165//cellular anatomical entity;GO:0016020//membrane;GO:0020037//heme binding;GO:0004497//monooxygenase activity;GO:0043169//cation binding;GO:0043167//ion binding;GO:0046872//metal ion binding;GO:1901363//heterocyclic compound binding;GO:0016705//oxidoreductase activity, acting on paired donors, with in…		9.73	11.09	9.09	20.8	20.07	19.79
Lus10008466	0.243	1.91	3.12504	5.35e-05	2.12e-06		K17609//nucleoredoxin [EC:1.8.1.8];K00924//kinase [EC:2.7.1.-];K13430//serine/threonine-protein kinase PBS1 [EC:2.7.11.1]+ko04626//Plant-pathogen interaction	XP_038707559.1|1.5e-196|U-box domain-containing protein 52-like isoform X1 [Tripterygium wilfordii]	GO:0000166//nucleotide binding;GO:0016773//phosphotransferase activity, alcohol group as acceptor;GO:0043167//ion binding;GO:0016772//transferase activity, transferring phosphorus-containing groups;GO:0097159//organic cyclic compound binding;GO:0016740//transferase activity;GO:0004672//protein kinase activity;GO:0030554//adenyl nucleotide binding;GO:0140096//catalytic activity, acting on a protei…		0.26	0.24	0.23	2.85	2.2	0.68
Lus10008478	6.7	17.63	1.68857	8.17e-16	6.28e-18		K15208//snRNA-activating protein complex subunit 1;K15208//snRNA-activating protein complex subunit 1;K15208//snRNA-activating protein complex subunit 1	KAF9852714.1|4.0e-80|hypothetical protein H0E87_016497 [Populus deltoides]	GO:0009059//macromolecule biosynthetic process;GO:0044237//cellular metabolic process;GO:0008152//metabolic process;GO:1901362//organic cyclic compound biosynthetic process;GO:1901360//organic cyclic compound metabolic process;GO:0044249//cellular biosynthetic process;GO:0098781//ncRNA transcription;GO:0009301//snRNA transcription;GO:0044238//primary metabolic process;GO:0042796//snRNA transcript…		6.72	6.65	6.73	20.57	13.8	18.52
Lus10008513	0	0.623	6.15061	0.002189	0.00015		K22683//aspartyl protease family protein [EC:3.4.23.-]	XP_021605309.1|6.1e-197|probable aspartyl protease At4g16563 [Manihot esculenta]	GO:0030312//external encapsulating structure;GO:0005618//cell wall;GO:0009505//plant-type cell wall;GO:0071944//cell periphery;GO:0005576//extracellular region;GO:0110165//cellular anatomical entity;GO:0016787//hydrolase activity;GO:0140096//catalytic activity, acting on a protein;GO:0008233//peptidase activity;GO:0004175//endopeptidase activity;GO:0004190//aspartic-type endopeptidase activity;GO…		0	0	0	0.78	0.88	0.21
Lus10008522	3.726	39.74	3.56829	3.68e-16	2.71e-18		K08235//xyloglucan:xyloglucosyl transferase [EC:2.4.1.207]	XP_034684920.1|5.6e-126|xyloglucan endotransglucosylase/hydrolase 2-like [Vitis riparia]	GO:0044036//cell wall macromolecule metabolic process;GO:0044262//cellular carbohydrate metabolic process;GO:0016043//cellular component organization;GO:0044085//cellular component biogenesis;GO:0006073//cellular glucan metabolic process;GO:0005975//carbohydrate metabolic process;GO:0009987//cellular process;GO:0071555//cell wall organization;GO:0005976//polysaccharide metabolic process;GO:004254…		2.83	6.23	2.12	30.54	44.33	44.35
Lus10008564	4.393	286.903	6.19359	#######	#######		K05933//aminocyclopropanecarboxylate oxidase [EC:1.14.17.4]+ko01100//Metabolic pathways+ko01110//Biosynthesis of secondary metabolites+ko00270//Cysteine and methionine metabolism;K05933//aminocyclopropanecarboxylate oxidase [EC:1.14.17.4]+ko01100//Metabolic pathways+ko01110//Biosynthesis of secondary metabolites+ko00270//Cysteine and methionine metabolism;K05933//aminocyclopropanecarboxylate oxid…	KDP33817.1|9.9e-124|hypothetical protein JCGZ_07388 [Jatropha curcas]	GO:0005488//binding;GO:0016491//oxidoreductase activity;GO:0003824//catalytic activity;GO:0016638//oxidoreductase activity, acting on the CH-NH2 group of donors;GO:0043169//cation binding;GO:0016641//oxidoreductase activity, acting on the CH-NH2 group of donors, oxygen as acceptor;GO:0051213//dioxygenase activity;GO:0043167//ion binding;GO:0046872//metal ion binding;		4.01	4.59	4.58	245.6	268.02	347.09
Lus10008575	17.09	39.596	1.3623	4.6e-05	1.78e-06			KAF7851459.1|7.8e-115|hypothetical protein BT93_L3884 [Corymbia citriodora subsp. variegata]	GO:0061077//chaperone-mediated protein folding;GO:0006950//response to stress;GO:0009628//response to abiotic stimulus;GO:0006457//protein folding;GO:0009408//response to heat;GO:0009987//cellular process;GO:0050896//response to stimulus;GO:0009266//response to temperature stimulus;GO:0005886//plasma membrane;GO:0071944//cell periphery;GO:0043231//intracellular membrane-bounded organelle;GO:00160…		15.13	19.74	16.4	37.76	27.12	53.91
Lus10008587	6.336	2.583	-1.14094	0.001975	0.000133		K06636//structural maintenance of chromosome 1	XP_012078288.1|9.5e-141|protein GRAVITROPIC IN THE LIGHT 1 [Jatropha curcas]	GO:0009629//response to gravity;GO:0050896//response to stimulus;GO:0009630//gravitropism;GO:0009606//tropism;GO:0009639//response to red or far red light;GO:0009605//response to external stimulus;GO:0009416//response to light stimulus;GO:0009628//response to abiotic stimulus;GO:0009959//negative gravitropism;GO:0009314//response to radiation;		6.4	5.34	7.27	3.11	2.59	2.05
Lus10008603	5.583	1.236	-2.02549	0.003882	0.000294		K20628//expansin	XP_002518284.1|9.3e-125|expansin-A8 [Ricinus communis]	GO:0071669//plant-type cell wall organization or biogenesis;GO:0071555//cell wall organization;GO:0016043//cellular component organization;GO:0009664//plant-type cell wall organization;GO:0071554//cell wall organization or biogenesis;GO:0009987//cellular process;GO:0045229//external encapsulating structure organization;GO:0071840//cellular component organization or biogenesis;GO:0071944//cell per…		5.38	4.38	6.99	1.35	0.5	1.86
Lus10008612	55.43	10.586	-2.20444	0.000967	5.8e-05		K03860//phosphatidylinositol N-acetylglucosaminyltransferase subunit Q+ko01100//Metabolic pathways+ko00563//Glycosylphosphatidylinositol (GPI)-anchor biosynthesis	XP_007209788.1|1.9e-44|gibberellin-regulated protein 6 [Prunus persica]			42.16	32.99	91.14	14.63	8.11	9.02
Lus10008635	43.753	16.776	-1.21865	0.00015	6.72e-06		K00679//phospholipid:diacylglycerol acyltransferase [EC:2.3.1.158]+ko01100//Metabolic pathways+ko00561//Glycerolipid metabolism;K14209//solute carrier family 36 (proton-coupled amino acid transporter);K10691//E3 ubiquitin-protein ligase UBR4 [EC:2.3.2.27];K01206//alpha-L-fucosidase [EC:3.2.1.51]+ko00511//Other glycan degradation	XP_002528628.1|1.3e-145|GDSL esterase/lipase At5g03820 [Ricinus communis]	GO:0016787//hydrolase activity;GO:0003824//catalytic activity;GO:0016788//hydrolase activity, acting on ester bonds;		39.41	43.09	48.76	13.92	23.11	13.3
Lus10008643	2.966	120.636	5.42593	#######	#######		K14843//pescadillo	KAF2289800.1|2.1e-154|hypothetical protein GH714_038683 [Hevea brasiliensis]		Trihelix	2.84	3.19	2.87	110.73	140.52	110.66
Lus10008644	105.346	332.386	1.81922	4.18e-11	5.31e-13		K00873//pyruvate kinase [EC:2.7.1.40]+ko00010//Glycolysis / Gluconeogenesis+ko01230//Biosynthesis of amino acids+ko01100//Metabolic pathways+ko01110//Biosynthesis of secondary metabolites+ko00620//Pyruvate metabolism+ko01200//Carbon metabolism;K00873//pyruvate kinase [EC:2.7.1.40]+ko00010//Glycolysis / Gluconeogenesis+ko01230//Biosynthesis of amino acids+ko01100//Metabolic pathways+ko01110//Biosy…	XP_021686065.1|1.2e-272|pyruvate kinase 1, cytosolic [Hevea brasiliensis]	GO:0072521//purine-containing compound metabolic process;GO:0055086//nucleobase-containing small molecule metabolic process;GO:0044238//primary metabolic process;GO:0006139//nucleobase-containing compound metabolic process;GO:0043436//oxoacid metabolic process;GO:0044237//cellular metabolic process;GO:0006807//nitrogen compound metabolic process;GO:0016052//carbohydrate catabolic process;GO:00099…		111.8	106.85	97.39	306.92	450.62	239.62
Lus10008654	15.223	75.643	2.4603	3.42e-10	4.96e-12		K22683//aspartyl protease family protein [EC:3.4.23.-]	XP_021627300.1|1.2e-196|aspartyl protease AED3-like [Manihot esculenta]	GO:0004190//aspartic-type endopeptidase activity;GO:0008233//peptidase activity;GO:0016787//hydrolase activity;GO:0004175//endopeptidase activity;GO:0070001//aspartic-type peptidase activity;GO:0003824//catalytic activity;GO:0140096//catalytic activity, acting on a protein;		23.67	10.79	11.21	91.44	49.8	85.69
Lus10008655	13.506	35.843	1.5561	2.93e-10	4.2e-12		K08332//vacuolar protein 8	XP_012068676.1|1.1e-122|U-box domain-containing protein 4 [Jatropha curcas]	GO:0005737//cytoplasm;GO:0043231//intracellular membrane-bounded organelle;GO:0043227//membrane-bounded organelle;GO:0005634//nucleus;GO:0005622//intracellular anatomical structure;GO:0043226//organelle;GO:0110165//cellular anatomical entity;GO:0043229//intracellular organelle;GO:0016874//ligase activity;GO:0003824//catalytic activity;		15.05	14.46	11.01	39.56	28.69	39.28
Lus10008694	3.016	6.883	1.35242	0.002705	0.000192		K10406//kinesin family member C2/C3	KAG5520936.1|2.6e-29|hypothetical protein RHGRI_033484 [Rhododendron griersonianum]			1.88	3.87	3.3	7.75	5.85	7.05
Lus10008695	2.723	8.006	1.73208	0.000583	3.19e-05		K11267//sister chromatid cohesion protein PDS5;K10357//myosin V;K10406//kinesin family member C2/C3	XP_021850133.1|3.8e-13|DNA ligase 1-like [Spinacia oleracea]	GO:0016020//membrane;GO:0031224//intrinsic component of membrane;GO:0110165//cellular anatomical entity;GO:0016021//integral component of membrane;GO:0005488//binding;GO:0008092//cytoskeletal protein binding;GO:0003779//actin binding;GO:0005515//protein binding;		2.56	3.93	1.68	10.59	5.52	7.91
Lus10008742	0.193	7.266	5.445	0.021219	0.002293		K13691//pathogen-inducible salicylic acid glucosyltransferase [EC:2.4.1.-]	AFJ52952.1|7.3e-261|UDP-glycosyltransferase 1 [Linum usitatissimum]	GO:0009812//flavonoid metabolic process;GO:0009813//flavonoid biosynthetic process;GO:0008152//metabolic process;GO:0042440//pigment metabolic process;GO:0071704//organic substance metabolic process;GO:0009718//anthocyanin-containing compound biosynthetic process;GO:1901576//organic substance biosynthetic process;GO:0009058//biosynthetic process;GO:0046148//pigment biosynthetic process;GO:0046283…		0.23	0.18	0.17	0.36	21.27	0.17
Lus10008760	0.483	15.376	5.43978	1.94e-10	2.69e-12		K19026//spatacsin;K19026//spatacsin;K19026//spatacsin;K19026//spatacsin;K19026//spatacsin	XP_034692542.1|3.1e-38|uncharacterized protein LOC117919445 isoform X2 [Vitis riparia]	GO:0005622//intracellular anatomical structure;GO:0110165//cellular anatomical entity;GO:0005737//cytoplasm;		0.1	1.02	0.33	18.4	4.93	22.8
Lus10008808	53.816	220.953	1.96035	1.83e-26	6.31e-29		K11323//histone arginine demethylase JMJD6 [EC:1.14.11.-]	XP_021689701.1|7.7e-67|uncharacterized protein LOC110671526 [Hevea brasiliensis]			52.71	57.07	51.67	210.17	193.58	259.11
Lus10008828	29.036	118.693	2.19156	4.85e-15	3.96e-17		K23025//H+-translocating diphosphatase [EC:7.1.3.1];K23025//H+-translocating diphosphatase [EC:7.1.3.1];K23025//H+-translocating diphosphatase [EC:7.1.3.1]	KAF2317122.1|0.0e+00|hypothetical protein GH714_011990 [Hevea brasiliensis]	GO:0016020//membrane;GO:0031224//intrinsic component of membrane;GO:0016021//integral component of membrane;GO:0110165//cellular anatomical entity;GO:0016462//pyrophosphatase activity;GO:0008324//cation transmembrane transporter activity;GO:0022804//active transmembrane transporter activity;GO:0016787//hydrolase activity;GO:0022857//transmembrane transporter activity;GO:0015318//inorganic molecul…		28.23	30.47	28.41	115.67	159.82	80.59
Lus10008893	54.953	137.81	1.48081	5.63e-42	8.92e-45		K08679//UDP-glucuronate 4-epimerase [EC:5.1.3.6]+ko01250//Biosynthesis of nucleotide sugars+ko01240//Biosynthesis of cofactors+ko00520//Amino sugar and nucleotide sugar metabolism+ko01100//Metabolic pathways+ko00053//Ascorbate and aldarate metabolism	XP_007222381.1|8.3e-227|UDP-glucuronate 4-epimerase 1 [Prunus persica]	GO:0016021//integral component of membrane;GO:0016020//membrane;GO:0110165//cellular anatomical entity;GO:0031224//intrinsic component of membrane;		55.91	56.56	52.39	136.54	134.63	142.26
Lus10008934	16.76	6.81	-1.0343	0.000107	4.57e-06		K24221//type I inositol polyphosphate 5-phosphatase IP5P1/2 [EC:3.1.3.56]+ko01100//Metabolic pathways+ko00562//Inositol phosphate metabolism;K20279//synaptojanin [EC:3.1.3.36]+ko01100//Metabolic pathways+ko04070//Phosphatidylinositol signaling system+ko00562//Inositol phosphate metabolism;K24221//type I inositol polyphosphate 5-phosphatase IP5P1/2 [EC:3.1.3.56]+ko01100//Metabolic pathways+ko00562…	XP_021690474.1|7.0e-117|type I inositol polyphosphate 5-phosphatase 10 [Hevea brasiliensis]	GO:0071704//organic substance metabolic process;GO:0006796//phosphate-containing compound metabolic process;GO:0046856//phosphatidylinositol dephosphorylation;GO:0030258//lipid modification;GO:0044238//primary metabolic process;GO:0044255//cellular lipid metabolic process;GO:0008152//metabolic process;GO:0006644//phospholipid metabolic process;GO:0046839//phospholipid dephosphorylation;GO:0044237…		16.62	19.26	14.4	8.52	7.24	4.67
Lus10008951	11.4	26.016	1.35774	0.001973	0.000132		K12345//3-oxo-5-alpha-steroid 4-dehydrogenase 3 / polyprenol reductase [EC:1.3.1.22 1.3.1.94]+ko00510//N-Glycan biosynthesis+ko01100//Metabolic pathways;K10258//very-long-chain enoyl-CoA reductase [EC:1.3.1.93]+ko01100//Metabolic pathways+ko01110//Biosynthesis of secondary metabolites+ko00062//Fatty acid elongation+ko01212//Fatty acid metabolism+ko01040//Biosynthesis of unsaturated fatty acids;K0…	KDP27529.1|2.0e-78|hypothetical protein JCGZ_20167 [Jatropha curcas]	GO:0008152//metabolic process;GO:0071704//organic substance metabolic process;GO:0006629//lipid metabolic process;GO:0044238//primary metabolic process;GO:0016021//integral component of membrane;GO:0110165//cellular anatomical entity;GO:0031224//intrinsic component of membrane;GO:0016020//membrane;GO:0003824//catalytic activity;GO:0016628//oxidoreductase activity, acting on the CH-CH group of don…		11.54	8.79	13.87	14.98	30.46	32.61
Lus10008952	46.336	159.16	1.93938	1.33e-21	5.85e-24		K00365//urate oxidase [EC:1.7.3.3]+ko00232//Caffeine metabolism+ko00230//Purine metabolism+ko01100//Metabolic pathways;K00365//urate oxidase [EC:1.7.3.3]+ko00232//Caffeine metabolism+ko00230//Purine metabolism+ko01100//Metabolic pathways	OMO86982.1|1.3e-139|Uricase [Corchorus capsularis]	GO:0044237//cellular metabolic process;GO:0046415//urate metabolic process;GO:0072521//purine-containing compound metabolic process;GO:0006082//organic acid metabolic process;GO:0009987//cellular process;GO:0071704//organic substance metabolic process;GO:0055086//nucleobase-containing small molecule metabolic process;GO:0009112//nucleobase metabolic process;GO:0006139//nucleobase-containing compo…		45.06	47.45	46.5	145.98	196.1	135.4
Lus10008963	5.966	12.973	1.24251	0.012717	0.001221		K07213//copper chaperone;K07213//copper chaperone	XP_029117259.1|3.6e-15|copper transport protein ATX1 isoform X2 [Elaeis guineensis]	GO:0005488//binding;GO:0043167//ion binding;GO:0043169//cation binding;GO:0046872//metal ion binding;		9.47	5.1	3.33	10.03	15.08	13.81
Lus10008971	5.183	16.006	1.78885	0.000481	2.55e-05			XP_016704864.1|2.3e-60|uncharacterized protein LOC107919933 [Gossypium hirsutum]			3.11	7.32	5.12	11.82	16.36	19.84
Lus10009037	0.09	5.97	6.17846	4.53e-06	1.35e-07		K09422//transcription factor MYB, plant	XP_021645021.1|5.0e-67|transcription factor MYB62-like isoform X2 [Hevea brasiliensis]	GO:0043226//organelle;GO:0043231//intracellular membrane-bounded organelle;GO:0043227//membrane-bounded organelle;GO:0005622//intracellular anatomical structure;GO:0110165//cellular anatomical entity;GO:0043229//intracellular organelle;GO:0005634//nucleus;GO:0005488//binding;GO:1901363//heterocyclic compound binding;GO:0140110//transcription regulator activity;GO:0003676//nucleic acid binding;GO:…	MYB	0.13	0.14	0	9.49	4.07	4.35
Lus10009041	54.816	20.85	-1.2594	1.86e-06	5.1e-08		K01054//acylglycerol lipase [EC:3.1.1.23]+ko01100//Metabolic pathways+ko00561//Glycerolipid metabolism;K01054//acylglycerol lipase [EC:3.1.1.23]+ko01100//Metabolic pathways+ko00561//Glycerolipid metabolism	KAG6753798.1|1.8e-155|hypothetical protein POTOM_041797 [Populus tomentosa]	GO:0016020//membrane;GO:0110165//cellular anatomical entity;GO:0031224//intrinsic component of membrane;GO:0016021//integral component of membrane;		59.62	55.24	49.59	17.15	27.02	18.38
Lus10009055	11.266	3.15	-1.66489	5.95e-09	1.04e-10		K14431//transcription factor TGA+ko04075//Plant hormone signal transduction;K14431//transcription factor TGA+ko04075//Plant hormone signal transduction	XP_021656707.1|3.0e-140|transcription factor TGA7 [Hevea brasiliensis]	GO:0009059//macromolecule biosynthetic process;GO:0044238//primary metabolic process;GO:0018130//heterocycle biosynthetic process;GO:0006725//cellular aromatic compound metabolic process;GO:0046483//heterocycle metabolic process;GO:1901362//organic cyclic compound biosynthetic process;GO:0010467//gene expression;GO:0097659//nucleic acid-templated transcription;GO:0006139//nucleobase-containing co…		10.55	13.58	9.67	3.3	3.19	2.96
Lus10009056	26.98	4.623	-2.38944	2.15e-14	1.89e-16		K05929//phosphoethanolamine N-methyltransferase [EC:2.1.1.103]+ko00564//Glycerophospholipid metabolism;K05929//phosphoethanolamine N-methyltransferase [EC:2.1.1.103]+ko00564//Glycerophospholipid metabolism	XP_011039130.1|7.2e-231|PREDICTED: phosphomethylethanolamine N-methyltransferase [Populus euphratica]	GO:0008152//metabolic process;GO:0006629//lipid metabolic process;GO:1901564//organonitrogen compound metabolic process;GO:0046486//glycerolipid metabolic process;GO:0044255//cellular lipid metabolic process;GO:0044237//cellular metabolic process;GO:1901566//organonitrogen compound biosynthetic process;GO:0006650//glycerophospholipid metabolic process;GO:0008654//phospholipid biosynthetic process…		22.2	19.14	39.6	4.73	4.4	4.74
Lus10009133	39.303	13.553	-1.37057	4.35e-05	1.68e-06		K14494//DELLA protein+ko04075//Plant hormone signal transduction	KAB2611785.1|4.9e-88|DELLA protein GAI-like [Pyrus ussuriensis x Pyrus communis]	GO:0071310//cellular response to organic substance;GO:0009739//response to gibberellin;GO:0032870//cellular response to hormone stimulus;GO:0010476//gibberellin mediated signaling pathway;GO:1901701//cellular response to oxygen-containing compound;GO:1901700//response to oxygen-containing compound;GO:0050896//response to stimulus;GO:0070887//cellular response to chemical stimulus;GO:0050789//regu…	GRAS	45.16	34.74	38.01	11.45	17.15	12.06
Lus10009134	18.343	5.723	-1.53311	4.31e-12	4.77e-14		K14494//DELLA protein+ko04075//Plant hormone signal transduction	XP_021604200.1|1.4e-76|DELLA protein GAI-like [Manihot esculenta]	GO:0023051//regulation of signaling;GO:0065007//biological regulation;GO:2000026//regulation of multicellular organismal development;GO:0019222//regulation of metabolic process;GO:0010646//regulation of cell communication;GO:0048583//regulation of response to stimulus;GO:0042221//response to chemical;GO:0070542//response to fatty acid;GO:1900140//regulation of seedling development;GO:0050896//res…		19.38	18.28	17.37	5.73	6.17	5.27
Lus10009136	10.976	39.563	1.85516	0.009905	0.000901		K13789//geranylgeranyl diphosphate synthase, type II [EC:2.5.1.1 2.5.1.10 2.5.1.29]+ko00900//Terpenoid backbone biosynthesis+ko01100//Metabolic pathways+ko01110//Biosynthesis of secondary metabolites;K13789//geranylgeranyl diphosphate synthase, type II [EC:2.5.1.1 2.5.1.10 2.5.1.29]+ko00900//Terpenoid backbone biosynthesis+ko01100//Metabolic pathways+ko01110//Biosynthesis of secondary metabolites	AZR38434.1|4.4e-57|geranylgeranyl diphosphate synthase 1 [Euphorbia peplus]	GO:0009987//cellular process;GO:0044237//cellular metabolic process;GO:0008299//isoprenoid biosynthetic process;GO:0071704//organic substance metabolic process;GO:0009058//biosynthetic process;GO:0008152//metabolic process;GO:0044249//cellular biosynthetic process;GO:0044238//primary metabolic process;GO:0008610//lipid biosynthetic process;GO:0044255//cellular lipid metabolic process;GO:1901576//…		11.51	13.14	8.28	39.84	67.38	11.47
Lus10009165	1.956	4.3	1.30484	0.02565	0.002916		K01809//mannose-6-phosphate isomerase [EC:5.3.1.8]+ko01250//Biosynthesis of nucleotide sugars+ko01240//Biosynthesis of cofactors+ko00520//Amino sugar and nucleotide sugar metabolism+ko01100//Metabolic pathways+ko00051//Fructose and mannose metabolism+ko01110//Biosynthesis of secondary metabolites	KAF2313782.1|1.2e-180|hypothetical protein GH714_013365 [Hevea brasiliensis]	GO:0034645//cellular macromolecule biosynthetic process;GO:0034641//cellular nitrogen compound metabolic process;GO:0043413//macromolecule glycosylation;GO:0044271//cellular nitrogen compound biosynthetic process;GO:0044085//cellular component biogenesis;GO:0008152//metabolic process;GO:0006056//mannoprotein metabolic process;GO:0042546//cell wall biogenesis;GO:0044038//cell wall macromolecule bi…		2.63	2.17	1.07	3.38	4.33	5.19
Lus10009168	32.346	12.976	-1.17626	0.001073	6.55e-05			KDP32954.1|1.8e-74|hypothetical protein JCGZ_12985 [Jatropha curcas]	GO:0110165//cellular anatomical entity;GO:0031224//intrinsic component of membrane;GO:0016021//integral component of membrane;GO:0016020//membrane;		32.59	23.61	40.84	12.41	10.06	16.46
Lus10009219	0	4.306	5.09117	0.030059	0.003552		K14488//SAUR family protein+ko04075//Plant hormone signal transduction	KAF3433956.1|8.4e-14|hypothetical protein FNV43_RR25059 [Rhamnella rubrinervis]	GO:0009719//response to endogenous stimulus;GO:0050896//response to stimulus;GO:0010033//response to organic substance;GO:0042221//response to chemical;GO:0009733//response to auxin;GO:0009725//response to hormone;		0	0	0	4.19	4.36	4.37
Lus10009227	11.743	22.94	1.1262	0.000182	8.33e-06	GATA transcription factor 2 (best arabidopsis hit)	K00020//3-hydroxyisobutyrate dehydrogenase [EC:1.1.1.31]+ko00280//Valine, leucine and isoleucine degradation+ko01100//Metabolic pathways;K21630//GATA-type zinc finger protein 1;K09184//GATA-binding protein, other eukaryote;K00020//3-hydroxyisobutyrate dehydrogenase [EC:1.1.1.31]+ko00280//Valine, leucine and isoleucine degradation+ko01100//Metabolic pathways;K09184//GATA-binding protein, other euk…	KAF2295740.1|8.0e-112|hypothetical protein GH714_033784 [Hevea brasiliensis]	GO:0009891//positive regulation of biosynthetic process;GO:0080090//regulation of primary metabolic process;GO:0051254//positive regulation of RNA metabolic process;GO:0050794//regulation of cellular process;GO:0051171//regulation of nitrogen compound metabolic process;GO:0006355//regulation of transcription, DNA-templated;GO:0010557//positive regulation of macromolecule biosynthetic process;GO:0…	C2C2-GATA	10.35	14.43	10.45	28.13	16.28	24.41
Lus10009234	2.573	0.466	-2.57582	0.044511	0.005853		K15601//[histone H3]-dimethyl-L-lysine9 demethylase [EC:1.14.11.65]	XP_021826050.1|9.1e-30|growth-regulating factor 7 isoform X2 [Prunus avium]	GO:0051252//regulation of RNA metabolic process;GO:0044238//primary metabolic process;GO:0009058//biosynthetic process;GO:0010556//regulation of macromolecule biosynthetic process;GO:0044271//cellular nitrogen compound biosynthetic process;GO:0031323//regulation of cellular metabolic process;GO:0090304//nucleic acid metabolic process;GO:0046483//heterocycle metabolic process;GO:1901360//organic c…		3.38	1.88	2.46	0.51	0.62	0.27
Lus10009282	223.606	398.803	1.00322	0.001953	0.000131		K11855//ubiquitin carboxyl-terminal hydrolase 36/42 [EC:3.4.19.12];K07151//dolichyl-diphosphooligosaccharide---protein glycosyltransferase [EC:2.4.99.18]+ko04141//Protein processing in endoplasmic reticulum+ko00513//Various types of N-glycan biosynthesis+ko00510//N-Glycan biosynthesis+ko01100//Metabolic pathways	XP_024175741.1|1.1e-42|putative lipid-binding protein At4g00165 [Rosa chinensis]	GO:0008289//lipid binding;GO:0005488//binding;		294.52	178.19	198.11	341.59	472.84	381.98
Lus10009315	2.353	6.593	1.64381	5.38e-06	1.63e-07		K15277//solute carrier family 35 (adenosine 3'-phospho 5'-phosphosulfate transporter), member B3	XP_021613986.1|8.9e-174|UDP-galactose/UDP-glucose transporter 2-like [Manihot esculenta]	GO:0006810//transport;GO:0008643//carbohydrate transport;GO:0051179//localization;GO:0051234//establishment of localization;GO:0071702//organic substance transport;GO:0031228//intrinsic component of Golgi membrane;GO:0031224//intrinsic component of membrane;GO:0043227//membrane-bounded organelle;GO:0031227//intrinsic component of endoplasmic reticulum membrane;GO:0016021//integral component of me…		2.52	1.92	2.62	6.93	7.01	5.84
Lus10009318	2.813	23.043	3.19304	8.54e-22	3.74e-24			OMO78701.1|1.1e-25|hypothetical protein CCACVL1_14203 [Corchorus capsularis]			3.46	2.32	2.66	23.39	28.74	17
Lus10009321	43.44	4.773	-3.02191	1.05e-08	1.92e-10		K22684//metacaspase-1 [EC:3.4.22.-]	KAG5226672.1|8.5e-112|metacaspase [Salix suchowensis]			46.57	53.79	29.96	4.07	8.24	2.01
Lus10009418	8.083	14.89	1.02909	0.049586	0.006731			XP_021288475.1|6.8e-34|uncharacterized protein LOC110419709 [Herrania umbratica]			11.66	6.57	6.02	14.72	11.23	18.72
Lus10009504	10.433	31.066	1.72328	4.61e-18	2.8e-20			KDP33428.1|1.3e-58|hypothetical protein JCGZ_06999 [Jatropha curcas]	GO:0031224//intrinsic component of membrane;GO:0016020//membrane;GO:0110165//cellular anatomical entity;GO:0016021//integral component of membrane;		11.58	9.97	9.75	35.39	25.13	32.68
Lus10009513	1.846	9.263	2.45679	0.001469	9.46e-05		K00465//carotenoid 9,10(9',10')-cleavage dioxygenase 1 [EC:1.13.11.-];K00465//carotenoid 9,10(9',10')-cleavage dioxygenase 1 [EC:1.13.11.-];K00465//carotenoid 9,10(9',10')-cleavage dioxygenase 1 [EC:1.13.11.-]	TXG62004.1|1.7e-232|hypothetical protein EZV62_013367 [Acer yangbiense]	GO:0006629//lipid metabolic process;GO:0044248//cellular catabolic process;GO:0071704//organic substance metabolic process;GO:0016119//carotene metabolic process;GO:0009056//catabolic process;GO:0044238//primary metabolic process;GO:0046247//terpene catabolic process;GO:0016042//lipid catabolic process;GO:0120252//hydrocarbon metabolic process;GO:0008300//isoprenoid catabolic process;GO:0008152//…		2.04	2.92	0.58	6.26	16.08	5.45
Lus10009517	55.873	18	-1.49238	0.022194	0.002437		K00121//S-(hydroxymethyl)glutathione dehydrogenase / alcohol dehydrogenase [EC:1.1.1.284 1.1.1.1]+ko00010//Glycolysis / Gluconeogenesis+ko00350//Tyrosine metabolism+ko01100//Metabolic pathways+ko01110//Biosynthesis of secondary metabolites+ko00071//Fatty acid degradation+ko00620//Pyruvate metabolism+ko01200//Carbon metabolism	AAB81956.1|1.7e-126|(R)-hydroxynitrile lyase [Linum usitatissimum]	GO:0008270//zinc ion binding;GO:0003824//catalytic activity;GO:0016830//carbon-carbon lyase activity;GO:0016832//aldehyde-lyase activity;GO:0052921//acetone-cyanohydrin acetone-lyase (cyanide-forming) activity;GO:0016829//lyase activity;GO:0046872//metal ion binding;GO:0052920//(2R)-2-hydroxy-2-methylbutanenitrile lyase activity;GO:0016491//oxidoreductase activity;GO:0043167//ion binding;GO:00529…		99.58	45.26	22.78	19.03	13.02	21.95
Lus10009526	46.506	127.816	1.62166	3.22e-06	9.35e-08		K00847//fructokinase [EC:2.7.1.4]+ko01250//Biosynthesis of nucleotide sugars+ko00520//Amino sugar and nucleotide sugar metabolism+ko01100//Metabolic pathways+ko00051//Fructose and mannose metabolism+ko00500//Starch and sucrose metabolism+ko01110//Biosynthesis of secondary metabolites;K00847//fructokinase [EC:2.7.1.4]+ko01250//Biosynthesis of nucleotide sugars+ko00520//Amino sugar and nucleotide s…	XP_027119568.1|1.5e-157|fructokinase-2 [Coffea arabica]	GO:0044264//cellular polysaccharide metabolic process;GO:0009987//cellular process;GO:0044260//cellular macromolecule metabolic process;GO:0044238//primary metabolic process;GO:0071704//organic substance metabolic process;GO:0009250//glucan biosynthetic process;GO:0005982//starch metabolic process;GO:0009059//macromolecule biosynthetic process;GO:0005976//polysaccharide metabolic process;GO:00431…		47.08	49.01	43.43	123.58	181.69	78.18
Lus10009581	37.763	9.72	-1.75163	0.040265	0.005127		K11323//histone arginine demethylase JMJD6 [EC:1.14.11.-]	GBG79384.1|3.3e-06|hypothetical protein CBR_g29533 [Chara braunii]			28.37	33.6	51.32	9.11	15.6	4.45
Lus10009584	62.44	26.83	-1.0903	9.69e-10	1.52e-11			XP_021676902.1|3.0e-47|uncharacterized protein LOC110662279 [Hevea brasiliensis]			57.17	54.72	75.43	26.95	26.15	27.39
Lus10009644	123.353	405.443	1.87556	6.46e-12	7.35e-14		K05350//beta-glucosidase [EC:3.2.1.21]+ko00999//Biosynthesis of various plant secondary metabolites+ko01100//Metabolic pathways+ko00500//Starch and sucrose metabolism+ko01110//Biosynthesis of secondary metabolites+ko00460//Cyanoamino acid metabolism	KAB1212320.1|7.0e-252|Beta-glucosidase 44 [Morella rubra]	GO:0005975//carbohydrate metabolic process;GO:0071704//organic substance metabolic process;GO:0008152//metabolic process;GO:0044238//primary metabolic process;GO:0003824//catalytic activity;GO:0016787//hydrolase activity;GO:0016798//hydrolase activity, acting on glycosyl bonds;GO:0004553//hydrolase activity, hydrolyzing O-glycosyl compounds;		165.86	84.71	119.49	365.52	451.49	399.32
Lus10009679	20.78	4.213	-2.13927	2.35e-07	5.32e-09		K01054//acylglycerol lipase [EC:3.1.1.23]+ko01100//Metabolic pathways+ko00561//Glycerolipid metabolism	KDP23187.1|3.3e-164|hypothetical protein JCGZ_00336 [Jatropha curcas]	GO:0031224//intrinsic component of membrane;GO:0016021//integral component of membrane;GO:0110165//cellular anatomical entity;GO:0016020//membrane;GO:0003824//catalytic activity;GO:0016298//lipase activity;GO:0016787//hydrolase activity;GO:0016788//hydrolase activity, acting on ester bonds;		26.95	17.56	17.83	3.05	6.32	3.27
Lus10009688	18.106	7.98	-1.02915	5.52e-06	1.68e-07			XP_030940996.1|3.7e-36|B3 domain-containing transcription factor VRN1-like [Quercus lobata]	GO:0043226//organelle;GO:0110165//cellular anatomical entity;GO:0043227//membrane-bounded organelle;GO:0005622//intracellular anatomical structure;GO:0005634//nucleus;GO:0043231//intracellular membrane-bounded organelle;GO:0043229//intracellular organelle;GO:0003676//nucleic acid binding;GO:1901363//heterocyclic compound binding;GO:0003677//DNA binding;GO:0005488//binding;GO:0097159//organic cycl…	ABI3VP1	19.03	16.77	18.52	8.19	7.04	8.71
Lus10009698	0.23	2.093	3.36049	0.009808	0.000891			XP_021672110.1|1.0e-39|uncharacterized protein LOC110658694 [Hevea brasiliensis]			0.17	0.18	0.34	2.34	1.64	2.3
Lus10009703	7.063	14.296	1.15191	3.29e-09	5.53e-11		K04733//interleukin-1 receptor-associated kinase 4 [EC:2.7.11.1];K13416//brassinosteroid insensitive 1-associated receptor kinase 1 [EC:2.7.10.1 2.7.11.1]+ko04016//MAPK signaling pathway - plant+ko04626//Plant-pathogen interaction+ko04075//Plant hormone signal transduction;K01180//endo-1,3(4)-beta-glucanase [EC:3.2.1.6];K04733//interleukin-1 receptor-associated kinase 4 [EC:2.7.11.1];K13416//bras…	XP_024465666.1|1.0e-188|cold-responsive protein kinase 1 isoform X3 [Populus trichocarpa]	GO:0044237//cellular metabolic process;GO:1901564//organonitrogen compound metabolic process;GO:0044267//cellular protein metabolic process;GO:0043412//macromolecule modification;GO:0044238//primary metabolic process;GO:0036211//protein modification process;GO:0016310//phosphorylation;GO:0006793//phosphorus metabolic process;GO:0044260//cellular macromolecule metabolic process;GO:0071704//organic…		7.48	7.45	6.26	14.33	15.69	12.87
Lus10009710	178.063	68.683	-1.20466	0.000169	7.69e-06		K00830//alanine-glyoxylate transaminase / serine-glyoxylate transaminase / serine-pyruvate transaminase [EC:2.6.1.44 2.6.1.45 2.6.1.51]+ko00250//Alanine, aspartate and glutamate metabolism+ko04146//Peroxisome+ko01100//Metabolic pathways+ko01110//Biosynthesis of secondary metabolites+ko00260//Glycine, serine and threonine metabolism+ko01200//Carbon metabolism+ko00630//Glyoxylate and dicarboxylate …	XP_012074477.1|7.4e-217|serine--glyoxylate aminotransferase [Jatropha curcas]	GO:0009987//cellular process;GO:0006082//organic acid metabolic process;GO:0071704//organic substance metabolic process;GO:0009069//serine family amino acid metabolic process;GO:0044237//cellular metabolic process;GO:0006544//glycine metabolic process;GO:0044281//small molecule metabolic process;GO:0006807//nitrogen compound metabolic process;GO:1901564//organonitrogen compound metabolic process;…		167.68	116.72	249.79	61.79	62.85	81.41
Lus10009749	15.376	31.29	1.17862	1.55e-05	5.3e-07			XP_021651766.1|6.1e-88|uncharacterized protein LOC110643615 [Hevea brasiliensis]	GO:0016021//integral component of membrane;GO:0016020//membrane;GO:0031224//intrinsic component of membrane;GO:0110165//cellular anatomical entity;		17.09	17.54	11.5	32.27	31.8	29.8
Lus10009767	16.28	6.87	-1.0833	0.017999	0.001858			XP_002301193.1|2.5e-64|uncharacterized protein LOC7462892 [Populus trichocarpa]			15.48	19.1	14.26	5.43	5.99	9.19
Lus10009790	36.276	12.83	-1.34641	1.29e-09	2.05e-11		K20718//LRR receptor-like serine/threonine-protein kinase ERECTA [EC:2.7.11.1]+ko04016//MAPK signaling pathway - plant;K20718//LRR receptor-like serine/threonine-protein kinase ERECTA [EC:2.7.11.1]+ko04016//MAPK signaling pathway - plant	XP_002516144.1|0.0e+00|LRR receptor-like serine/threonine-protein kinase ERECTA [Ricinus communis]	GO:0016020//membrane;GO:0110165//cellular anatomical entity;GO:0016021//integral component of membrane;GO:0031224//intrinsic component of membrane;GO:0032555//purine ribonucleotide binding;GO:0033612//receptor serine/threonine kinase binding;GO:0005102//signaling receptor binding;GO:0016301//kinase activity;GO:1901363//heterocyclic compound binding;GO:0032553//ribonucleotide binding;GO:0030554//a…		37.92	29.09	41.82	13.71	14.02	10.76
Lus10009793	83.91	164.723	1.12569	0.000328	1.65e-05			XP_012077185.1|1.3e-24|serine/arginine repetitive matrix protein 2 [Jatropha curcas]	GO:0016772//transferase activity, transferring phosphorus-containing groups;GO:0003824//catalytic activity;GO:0016301//kinase activity;GO:0016740//transferase activity;		64.61	73.46	113.66	176.87	195.16	122.14
Lus10009811	0.2	3.186	4.28578	0.000274	1.34e-05			OAY49032.1|9.1e-244|hypothetical protein MANES_05G024200 [Manihot esculenta]	GO:0006629//lipid metabolic process;GO:0044238//primary metabolic process;GO:0008152//metabolic process;GO:0071704//organic substance metabolic process;GO:0004620//phospholipase activity;GO:0016787//hydrolase activity;GO:0052689//carboxylic ester hydrolase activity;GO:0008970//phospholipase A1 activity;GO:0016788//hydrolase activity, acting on ester bonds;GO:0003824//catalytic activity;GO:0016298…		0.21	0.11	0.28	0.95	8.04	0.57
Lus10009832	12.656	4.296	-1.39747	0.015116	0.00151	Flavin-binding monooxygenase family protein (best arabidopsis hit)	K10664//E3 ubiquitin-protein ligase ATL6/9/15/31/42/55 [EC:2.3.2.27];K19038//E3 ubiquitin-protein ligase ATL41 [EC:2.3.2.27]	XP_021732498.1|4.6e-38|RING-H2 finger protein ATL66-like [Chenopodium quinoa]	GO:0070647//protein modification by small protein conjugation or removal;GO:0009987//cellular process;GO:0044267//cellular protein metabolic process;GO:0016567//protein ubiquitination;GO:0044238//primary metabolic process;GO:0006807//nitrogen compound metabolic process;GO:0032446//protein modification by small protein conjugation;GO:0071704//organic substance metabolic process;GO:1901564//organon…		10.58	16.95	10.44	3.6	4.63	4.66
Lus10009840	1.48	0.436	-1.70029	1.23e-05	4.09e-07		K10875//DNA repair and recombination protein RAD54 and RAD54-like protein [EC:3.6.4.-]+ko03440//Homologous recombination;K10875//DNA repair and recombination protein RAD54 and RAD54-like protein [EC:3.6.4.-]+ko03440//Homologous recombination	XP_012086690.1|0.0e+00|SNF2 domain-containing protein CLASSY 1 [Jatropha curcas]	GO:0006333//chromatin assembly or disassembly;GO:0022607//cellular component assembly;GO:0006996//organelle organization;GO:0031497//chromatin assembly;GO:0065007//biological regulation;GO:0140458//pre-transcriptional gene silencing by RNA;GO:0031507//heterochromatin assembly;GO:0045814//negative regulation of gene expression, epigenetic;GO:0044085//cellular component biogenesis;GO:0006323//DNA p…		1.33	1.51	1.6	0.57	0.3	0.44
Lus10009898	0.213	77.846	8.63903	6.58e-29	1.86e-31		K00430//peroxidase [EC:1.11.1.7]+ko01100//Metabolic pathways+ko01110//Biosynthesis of secondary metabolites+ko00940//Phenylpropanoid biosynthesis	XP_037497659.1|3.3e-127|LOW QUALITY PROTEIN: lignin-forming anionic peroxidase-like [Jatropha curcas]	GO:0044248//cellular catabolic process;GO:0044237//cellular metabolic process;GO:0050896//response to stimulus;GO:0042744//hydrogen peroxide catabolic process;GO:0009987//cellular process;GO:0006950//response to stress;GO:0006979//response to oxidative stress;GO:0042743//hydrogen peroxide metabolic process;GO:0008152//metabolic process;GO:0072593//reactive oxygen species metabolic process;GO:0009…		0.45	0.1	0.09	132.26	30.4	70.88
Lus10009925	21.85	60.083	1.61374	2.51e-10	3.57e-12		K12761//carbon catabolite-derepressing protein kinase [EC:2.7.11.1];K07198//5'-AMP-activated protein kinase, catalytic alpha subunit [EC:2.7.11.11]	KAG6751396.1|1.8e-177|hypothetical protein POTOM_045932 [Populus tomentosa]	GO:0007165//signal transduction;GO:0023052//signaling;GO:0050789//regulation of biological process;GO:0050794//regulation of cellular process;GO:0051716//cellular response to stimulus;GO:0007154//cell communication;GO:0050896//response to stimulus;GO:0065007//biological regulation;GO:0009987//cellular process;GO:0106310//protein serine kinase activity;GO:1901265//nucleoside phosphate binding;GO:0…		20.44	27.43	17.68	52.1	69.27	58.88
Lus10009933	0.946	5.273	2.57871	0.000814	4.76e-05		K00430//peroxidase [EC:1.11.1.7]+ko01100//Metabolic pathways+ko01110//Biosynthesis of secondary metabolites+ko00940//Phenylpropanoid biosynthesis;K00430//peroxidase [EC:1.11.1.7]+ko01100//Metabolic pathways+ko01110//Biosynthesis of secondary metabolites+ko00940//Phenylpropanoid biosynthesis;K00430//peroxidase [EC:1.11.1.7]+ko01100//Metabolic pathways+ko01110//Biosynthesis of secondary metabolites…	XP_020537678.1|3.1e-109|peroxidase 4 [Jatropha curcas]	GO:0008152//metabolic process;GO:0006950//response to stress;GO:0009987//cellular process;GO:0042744//hydrogen peroxide catabolic process;GO:0006979//response to oxidative stress;GO:0009056//catabolic process;GO:0044248//cellular catabolic process;GO:0072593//reactive oxygen species metabolic process;GO:0050896//response to stimulus;GO:0044237//cellular metabolic process;GO:0042743//hydrogen pero…		0.82	1.59	0.43	4.41	8.44	2.97
Lus10009934	8.506	31.42	2.05677	8.76e-05	3.67e-06		K00430//peroxidase [EC:1.11.1.7]+ko01100//Metabolic pathways+ko01110//Biosynthesis of secondary metabolites+ko00940//Phenylpropanoid biosynthesis;K00430//peroxidase [EC:1.11.1.7]+ko01100//Metabolic pathways+ko01110//Biosynthesis of secondary metabolites+ko00940//Phenylpropanoid biosynthesis	XP_006468162.1|1.1e-116|peroxidase 4 [Citrus sinensis]	GO:0044248//cellular catabolic process;GO:0050896//response to stimulus;GO:0009987//cellular process;GO:0009056//catabolic process;GO:0008152//metabolic process;GO:0042743//hydrogen peroxide metabolic process;GO:0006979//response to oxidative stress;GO:0042744//hydrogen peroxide catabolic process;GO:0044237//cellular metabolic process;GO:0072593//reactive oxygen species metabolic process;GO:00069…		10.24	8.62	6.66	27.98	51.58	14.7
Lus10009944	21.533	50.526	1.52063	3.91e-09	6.66e-11		K08064//nuclear transcription factor Y, alpha;K08064//nuclear transcription factor Y, alpha;K08064//nuclear transcription factor Y, alpha;K08064//nuclear transcription factor Y, alpha;K08064//nuclear transcription factor Y, alpha	XP_021638284.1|5.5e-104|nuclear transcription factor Y subunit A-1-like isoform X1 [Hevea brasiliensis]	GO:0010556//regulation of macromolecule biosynthetic process;GO:0080090//regulation of primary metabolic process;GO:0031326//regulation of cellular biosynthetic process;GO:0060255//regulation of macromolecule metabolic process;GO:0051252//regulation of RNA metabolic process;GO:0050794//regulation of cellular process;GO:0019222//regulation of metabolic process;GO:0065007//biological regulation;GO:…		22.07	23.89	18.64	54.45	36.92	60.21
Lus10009956	9.186	19.006	1.2151	0.01304	0.001259		K00858//NAD+ kinase [EC:2.7.1.23]+ko01240//Biosynthesis of cofactors+ko01100//Metabolic pathways+ko00760//Nicotinate and nicotinamide metabolism;K02183//calmodulin+ko04016//MAPK signaling pathway - plant+ko04626//Plant-pathogen interaction+ko04070//Phosphatidylinositol signaling system	XP_002513515.1|1.2e-147|protein RETICULATA-RELATED 4, chloroplastic [Ricinus communis]	GO:0016020//membrane;GO:0009941//chloroplast envelope;GO:0042170//plastid membrane;GO:0043231//intracellular membrane-bounded organelle;GO:0031975//envelope;GO:0005737//cytoplasm;GO:0043229//intracellular organelle;GO:0031090//organelle membrane;GO:0043227//membrane-bounded organelle;GO:0009536//plastid;GO:0043226//organelle;GO:0031969//chloroplast membrane;GO:0031967//organelle envelope;GO:00056…		9.86	10.08	7.62	14.84	29.46	12.72
Lus10009965	3.056	14.153	2.55549	1.4e-16	9.8e-19			XP_021897203.1|1.0e-51|uncharacterized protein LOC110814145 [Carica papaya]			2.74	2.89	3.54	16.73	10.04	15.69
Lus10009966	18.63	34.57	1.00367	8.59e-06	2.72e-07		K19882//O-palmitoleoyl-L-serine hydrolase [EC:3.1.1.98];K19882//O-palmitoleoyl-L-serine hydrolase [EC:3.1.1.98]	XP_021610796.1|1.2e-180|pectin acetylesterase 6-like isoform X2 [Manihot esculenta]	GO:0071840//cellular component organization or biogenesis;GO:0071554//cell wall organization or biogenesis;GO:0071555//cell wall organization;GO:0045229//external encapsulating structure organization;GO:0009987//cellular process;GO:0016043//cellular component organization;GO:0005576//extracellular region;GO:0005618//cell wall;GO:0030312//external encapsulating structure;GO:0110165//cellular anato…		20.22	19.9	15.77	30.06	37.36	36.29
Lus10009969	0.826	2.806	1.91829	0.031763	0.003809		K13424//WRKY transcription factor 33+ko04016//MAPK signaling pathway - plant+ko04626//Plant-pathogen interaction;K18835//WRKY transcription factor 2+ko04626//Plant-pathogen interaction;K13425//WRKY transcription factor 22+ko04016//MAPK signaling pathway - plant+ko04626//Plant-pathogen interaction;K13424//WRKY transcription factor 33+ko04016//MAPK signaling pathway - plant+ko04626//Plant-pathogen …	XP_011040119.1|2.7e-66|PREDICTED: probable WRKY transcription factor 47 [Populus euphratica]	GO:0043229//intracellular organelle;GO:0005634//nucleus;GO:0005622//intracellular anatomical structure;GO:0043227//membrane-bounded organelle;GO:0043231//intracellular membrane-bounded organelle;GO:0110165//cellular anatomical entity;GO:0043226//organelle;GO:0003700//DNA-binding transcription factor activity;GO:1901363//heterocyclic compound binding;GO:0005488//binding;GO:0043565//sequence-specif…	WRKY	0.64	1.2	0.64	3.22	4.02	1.18
Lus10009985	566.013	1584.46	1.64519	4.08e-27	1.34e-29		K00789//S-adenosylmethionine synthetase [EC:2.5.1.6]+ko00999//Biosynthesis of various plant secondary metabolites+ko01240//Biosynthesis of cofactors+ko01230//Biosynthesis of amino acids+ko01100//Metabolic pathways+ko01110//Biosynthesis of secondary metabolites+ko00270//Cysteine and methionine metabolism;K00789//S-adenosylmethionine synthetase [EC:2.5.1.6]+ko00999//Biosynthesis of various plant se…	XP_015572366.1|1.8e-223|S-adenosylmethionine synthase 1 [Ricinus communis]	GO:0044237//cellular metabolic process;GO:0006556//S-adenosylmethionine biosynthetic process;GO:0044249//cellular biosynthetic process;GO:0044281//small molecule metabolic process;GO:0006790//sulfur compound metabolic process;GO:0009058//biosynthetic process;GO:0008152//metabolic process;GO:0071704//organic substance metabolic process;GO:0044272//sulfur compound biosynthetic process;GO:0009987//c…		603.09	519.69	575.26	1825.24	1349.01	1579.13
Lus10009988	12.54	43.703	1.96745	1.9e-06	5.24e-08	PREDICTED: Vitis vinifera hypothetical protein LOC100262734 (LOC100262734), mRNA	K05658//ATP-binding cassette, subfamily B (MDR/TAP), member 1 [EC:7.6.2.2]+ko02010//ABC transporters;K05658//ATP-binding cassette, subfamily B (MDR/TAP), member 1 [EC:7.6.2.2]+ko02010//ABC transporters;K05658//ATP-binding cassette, subfamily B (MDR/TAP), member 1 [EC:7.6.2.2]+ko02010//ABC transporters	XP_021610632.1|0.0e+00|ABC transporter B family member 11-like [Manihot esculenta]	GO:0006810//transport;GO:0051179//localization;GO:0009987//cellular process;GO:0055085//transmembrane transport;GO:0051234//establishment of localization;GO:0031224//intrinsic component of membrane;GO:0016021//integral component of membrane;GO:0016020//membrane;GO:0110165//cellular anatomical entity;GO:0097367//carbohydrate derivative binding;GO:0032559//adenyl ribonucleotide binding;GO:0035639//…		13.12	14.12	10.38	27.73	70.32	33.06
Lus10009995	4.3	18.25	2.24572	1.16e-43	1.75e-46		K24194//boron transporter;K24194//boron transporter;K24194//boron transporter;K24194//boron transporter;K24194//boron transporter;K24194//boron transporter	RVW41641.1|4.8e-301|putative boron transporter 2 [Vitis vinifera]	GO:0055085//transmembrane transport;GO:0042592//homeostatic process;GO:0051234//establishment of localization;GO:0051179//localization;GO:0065008//regulation of biological quality;GO:0050801//ion homeostasis;GO:0009987//cellular process;GO:0065007//biological regulation;GO:0006810//transport;GO:0048878//chemical homeostasis;GO:0016021//integral component of membrane;GO:0110165//cellular anatomica…		4.54	4.3	4.06	17.1	18.9	18.75
Lus10010012	3.016	0.416	-2.72004	1.14e-05	3.76e-07	PREDICTED: Vitis vinifera hypothetical protein LOC100262734 (LOC100262734), mRNA	K05658//ATP-binding cassette, subfamily B (MDR/TAP), member 1 [EC:7.6.2.2]+ko02010//ABC transporters;K05658//ATP-binding cassette, subfamily B (MDR/TAP), member 1 [EC:7.6.2.2]+ko02010//ABC transporters	XP_037496298.1|0.0e+00|ABC transporter B family member 11 isoform X1 [Jatropha curcas]	GO:0009987//cellular process;GO:0006810//transport;GO:0055085//transmembrane transport;GO:0051179//localization;GO:0051234//establishment of localization;GO:0110165//cellular anatomical entity;GO:0031224//intrinsic component of membrane;GO:0016021//integral component of membrane;GO:0016020//membrane;GO:0140657//ATP-dependent activity;GO:0005524//ATP binding;GO:0043168//anion binding;GO:0032553//r…		3.2	2.12	3.73	0.24	0.78	0.23
Lus10010013	0.13	95.323	9.66312	4.08e-16	3.03e-18			XP_012082879.1|2.7e-55|universal stress protein PHOS32 [Jatropha curcas]			0.19	0	0.2	106.94	133.17	45.86
Lus10010083	9.82	4.103	-1.12638	0.002774	0.000198			KAF9833795.1|1.3e-63|hypothetical protein H0E87_030618 [Populus deltoides]			11	9.58	8.88	4.04	4.56	3.71
Lus10010101	2.83	0.683	-2.07811	0.002734	0.000195		K20558//transcription factor SPEECHLESS+ko04016//MAPK signaling pathway - plant;K20558//transcription factor SPEECHLESS+ko04016//MAPK signaling pathway - plant	XP_021897262.1|3.2e-58|transcription factor bHLH67-like [Carica papaya]	GO:0005634//nucleus;GO:0110165//cellular anatomical entity;GO:0043231//intracellular membrane-bounded organelle;GO:0043226//organelle;GO:0005622//intracellular anatomical structure;GO:0043229//intracellular organelle;GO:0043227//membrane-bounded organelle;GO:0005515//protein binding;GO:0005488//binding;GO:0046983//protein dimerization activity;	bHLH	2.37	1.64	4.48	0.89	0.68	0.48
Lus10010107	7.406	2.58	-1.37456	0.048283	0.0065		K00103//L-gulonolactone oxidase [EC:1.1.3.8]+ko01240//Biosynthesis of cofactors+ko01100//Metabolic pathways+ko00053//Ascorbate and aldarate metabolism;K00103//L-gulonolactone oxidase [EC:1.1.3.8]+ko01240//Biosynthesis of cofactors+ko01100//Metabolic pathways+ko00053//Ascorbate and aldarate metabolism	XP_021612570.1|1.4e-68|probable L-gulonolactone oxidase 6 [Manihot esculenta]	GO:0005975//carbohydrate metabolic process;GO:0009110//vitamin biosynthetic process;GO:0016051//carbohydrate biosynthetic process;GO:0009058//biosynthetic process;GO:0019752//carboxylic acid metabolic process;GO:0071704//organic substance metabolic process;GO:0044281//small molecule metabolic process;GO:1901334//lactone metabolic process;GO:1901336//lactone biosynthetic process;GO:0009987//cellul…		6.9	6.51	8.81	1.34	1.65	4.75
Lus10010108	9.206	3.55	-1.21694	0.041951	0.005418		K15397//3-ketoacyl-CoA synthase [EC:2.3.1.199]+ko04626//Plant-pathogen interaction+ko01100//Metabolic pathways+ko01110//Biosynthesis of secondary metabolites+ko00062//Fatty acid elongation	XP_038683436.1|4.8e-269|3-ketoacyl-CoA synthase 1 [Tripterygium wilfordii]	GO:0071704//organic substance metabolic process;GO:0072330//monocarboxylic acid biosynthetic process;GO:0046394//carboxylic acid biosynthetic process;GO:0006633//fatty acid biosynthetic process;GO:0016053//organic acid biosynthetic process;GO:0044238//primary metabolic process;GO:0008152//metabolic process;GO:0006629//lipid metabolic process;GO:0008610//lipid biosynthetic process;GO:0044249//cell…		7.69	7.49	12.44	4.55	4.46	1.64
Lus10010113	3.486	0.733	-2.00312	0.000389	2e-05		K20043//clathrin coat assembly protein AP180;K16222//Dof zinc finger protein DOF5.5+ko04712//Circadian rhythm - plant;K16222//Dof zinc finger protein DOF5.5+ko04712//Circadian rhythm - plant;K16222//Dof zinc finger protein DOF5.5+ko04712//Circadian rhythm - plant	KNA11340.1|4.0e-59|hypothetical protein SOVF_136060 isoform B [Spinacia oleracea]	GO:0009889//regulation of biosynthetic process;GO:0051171//regulation of nitrogen compound metabolic process;GO:1903506//regulation of nucleic acid-templated transcription;GO:0006355//regulation of transcription, DNA-templated;GO:0065007//biological regulation;GO:0010468//regulation of gene expression;GO:2001141//regulation of RNA biosynthetic process;GO:0031323//regulation of cellular metabolic …	C2C2-Dof	3.27	3.05	4.14	0.6	0.58	1.02
Lus10010114	8.706	4.19	-1.04235	0.026395	0.003031		K17506//protein phosphatase 1L [EC:3.1.3.16]	KAG6546219.1|1.4e-06|hypothetical protein Mapa_012257 [Marchantia paleacea]			6.99	8.49	10.64	4.27	4.98	3.32
Lus10010148	0.746	6.06	2.93274	2.07e-11	2.52e-13	NAC domain containing protein 17 (best arabidopsis hit)	K00521//ferric-chelate reductase [EC:1.16.1.7];K17756//long-chain-alcohol oxidase [EC:1.1.3.20];K14016//ubiquitin fusion degradation protein 1+ko04141//Protein processing in endoplasmic reticulum;K16296//serine carboxypeptidase-like clade I [EC:3.4.16.-];K00521//ferric-chelate reductase [EC:1.16.1.7];K17756//long-chain-alcohol oxidase [EC:1.1.3.20];K14016//ubiquitin fusion degradation protein 1+k…	XP_021674121.1|3.4e-106|protein NTM1-like 9 [Hevea brasiliensis]	GO:1903506//regulation of nucleic acid-templated transcription;GO:0051171//regulation of nitrogen compound metabolic process;GO:0010556//regulation of macromolecule biosynthetic process;GO:0050789//regulation of biological process;GO:0031323//regulation of cellular metabolic process;GO:0065007//biological regulation;GO:0060255//regulation of macromolecule metabolic process;GO:0009889//regulation …	NAC	0.57	0.6	1.07	4.78	7.97	5.43
Lus10010152	7.95	2.74	-1.36081	0.00159	0.000103		K23872//putative homogalacturonan methyltransferase [EC:2.1.1.-];K23872//putative homogalacturonan methyltransferase [EC:2.1.1.-];K23872//putative homogalacturonan methyltransferase [EC:2.1.1.-]	XP_002518966.1|1.6e-306|probable methyltransferase PMT18 [Ricinus communis]	GO:0008152//metabolic process;GO:0032259//methylation;GO:0012505//endomembrane system;GO:0005768//endosome;GO:0016021//integral component of membrane;GO:0031410//cytoplasmic vesicle;GO:0031982//vesicle;GO:0016020//membrane;GO:0031984//organelle subcompartment;GO:0005737//cytoplasm;GO:0043226//organelle;GO:0043227//membrane-bounded organelle;GO:0098791//Golgi apparatus subcompartment;GO:0005794//G…		8.27	7.2	8.38	3.39	1.47	3.36
Lus10010157	15.856	68.036	2.24762	1.71e-17	1.11e-19		K22683//aspartyl protease family protein [EC:3.4.23.-]	KAB1212460.1|4.5e-176|Protein ASPARTIC PROTEASE IN GUARD CELL 2 [Morella rubra]	GO:0004190//aspartic-type endopeptidase activity;GO:0008233//peptidase activity;GO:0070001//aspartic-type peptidase activity;GO:0140096//catalytic activity, acting on a protein;GO:0016787//hydrolase activity;GO:0004175//endopeptidase activity;GO:0003824//catalytic activity;		17.46	14.98	15.13	72.7	44.92	86.49
Lus10010166	5.993	0.53	-3.32754	1.9e-05	6.65e-07		K09291//nucleoprotein TPR+ko03013//Nucleocytoplasmic transport	XP_012069203.1|5.1e-69|putative GEM-like protein 8 [Jatropha curcas]			4.57	4.54	8.87	0.46	0.42	0.71
Lus10010167	14.753	2.84	-2.22653	0.009406	0.000847		K09291//nucleoprotein TPR+ko03013//Nucleocytoplasmic transport	XP_002513123.1|4.8e-83|GEM-like protein 4 [Ricinus communis]			11.91	7.37	24.98	4.45	0.7	3.37
Lus10010199	0.023	0.276	3.71175	0.029684	0.003495		K20181//vacuolar protein sorting-associated protein 18;K13428//LRR receptor-like serine/threonine-protein kinase EFR [EC:2.7.11.1]+ko04626//Plant-pathogen interaction;K13437//receptor kinase-like protein+ko04626//Plant-pathogen interaction	XP_034705506.1|3.8e-294|probable LRR receptor-like serine/threonine-protein kinase At3g47570 isoform X1 [Vitis riparia]	GO:0110165//cellular anatomical entity;GO:0016020//membrane;GO:0016021//integral component of membrane;GO:0031224//intrinsic component of membrane;GO:0097159//organic cyclic compound binding;GO:0030554//adenyl nucleotide binding;GO:0097367//carbohydrate derivative binding;GO:0004672//protein kinase activity;GO:0043168//anion binding;GO:0043167//ion binding;GO:1901363//heterocyclic compound bindin…		0	0.05	0.02	0.34	0.09	0.4
Lus10010225	29.05	6.166	-2.0822	1.23e-11	1.45e-13			XP_002520802.1|9.5e-198|uncharacterized protein LOC8259486 [Ricinus communis]			24.14	34.64	28.37	8.74	4.68	5.08
Lus10010238	22.236	51.633	1.3717	3.74e-05	1.42e-06		K09422//transcription factor MYB, plant	XP_024451715.1|4.7e-115|transcription factor MYB44 [Populus trichocarpa]	GO:0019222//regulation of metabolic process;GO:0006355//regulation of transcription, DNA-templated;GO:2001141//regulation of RNA biosynthetic process;GO:0050789//regulation of biological process;GO:0010468//regulation of gene expression;GO:0031323//regulation of cellular metabolic process;GO:1903506//regulation of nucleic acid-templated transcription;GO:0010556//regulation of macromolecule biosyn…	MYB	20.62	26.41	19.68	58.89	61.63	34.38
Lus10010262	43.466	17.853	-1.1167	0.003873	0.000293		K13126//polyadenylate-binding protein+ko03015//mRNA surveillance pathway+ko03018//RNA degradation;K13126//polyadenylate-binding protein+ko03015//mRNA surveillance pathway+ko03018//RNA degradation	ABK96373.1|4.0e-82|unknown [Populus trichocarpa x Populus deltoides]	GO:0006396//RNA processing;GO:1901259//chloroplast rRNA processing;GO:0022613//ribonucleoprotein complex biogenesis;GO:1901360//organic cyclic compound metabolic process;GO:0009987//cellular process;GO:0016072//rRNA metabolic process;GO:0006807//nitrogen compound metabolic process;GO:0071704//organic substance metabolic process;GO:0043170//macromolecule metabolic process;GO:0010467//gene expressi…		38.24	29.19	62.97	14.69	21.72	17.15
Lus10010278	20.543	213.926	3.52669	1.73e-19	9.11e-22		K10990//RecQ-mediated genome instability protein 1;K23612//neural Wiskott-Aldrich syndrome protein+ko04144//Endocytosis;K01180//endo-1,3(4)-beta-glucanase [EC:3.2.1.6]	GIL93533.1|5.7e-23|hypothetical protein Vretifemale_20935 [Volvox reticuliferus]			14.2	34.09	13.34	241.92	224.62	175.24
Lus10010279	28.77	3.52	-2.87117	4.66e-16	3.5e-18		K09291//nucleoprotein TPR+ko03013//Nucleocytoplasmic transport	KAG6748310.1|2.5e-63|hypothetical protein POTOM_048227 [Populus tomentosa]			26.69	35.91	23.71	2.79	4.15	3.62
Lus10010285	36.21	178.123	2.49965	1.1e-05	3.58e-07			OAY48789.1|1.3e-17|hypothetical protein MANES_05G005700 [Manihot esculenta]	GO:0031224//intrinsic component of membrane;GO:0016021//integral component of membrane;GO:0016020//membrane;GO:0110165//cellular anatomical entity;		24.09	44.88	39.66	163.23	263.1	108.04
Lus10010286	16.953	57.146	1.9432	0.021667	0.002362			OAY48788.1|2.1e-14|hypothetical protein MANES_05G005600 [Manihot esculenta]	GO:0031224//intrinsic component of membrane;GO:0016020//membrane;GO:0110165//cellular anatomical entity;GO:0016021//integral component of membrane;		11.17	20.5	19.19	68.48	59.95	43.01
Lus10010289	19.946	43.38	1.28245	1.03e-05	3.33e-07		K12867//pre-mRNA-splicing factor SYF1+ko03040//Spliceosome;K12867//pre-mRNA-splicing factor SYF1+ko03040//Spliceosome	XP_006386679.2|3.4e-166|probable inactive purple acid phosphatase 29 [Populus trichocarpa]	GO:0016788//hydrolase activity, acting on ester bonds;GO:0016787//hydrolase activity;GO:0003824//catalytic activity;		17.83	25.11	16.9	42.03	52.87	35.24
Lus10010307	58.85	18.636	-1.51842	1.76e-14	1.53e-16		K01179//endoglucanase [EC:3.2.1.4]+ko01100//Metabolic pathways+ko00500//Starch and sucrose metabolism;K01179//endoglucanase [EC:3.2.1.4]+ko01100//Metabolic pathways+ko00500//Starch and sucrose metabolism	KAE8009447.1|3.4e-195|hypothetical protein FH972_005884 [Carpinus fangiana]	GO:0009251//glucan catabolic process;GO:0044262//cellular carbohydrate metabolic process;GO:0030243//cellulose metabolic process;GO:0044247//cellular polysaccharide catabolic process;GO:0051275//beta-glucan catabolic process;GO:0044248//cellular catabolic process;GO:0006073//cellular glucan metabolic process;GO:0009057//macromolecule catabolic process;GO:0008152//metabolic process;GO:0044264//cel…		57.91	46.63	72.01	18.89	16.95	20.07
Lus10010308	21.826	319.67	3.95565	9.02e-27	3.01e-29	Medicago truncatula Sucrose synthase (MTR_6g081120) mRNA, complete cds	K00695//sucrose synthase [EC:2.4.1.13]+ko01100//Metabolic pathways+ko00500//Starch and sucrose metabolism+ko01110//Biosynthesis of secondary metabolites;K00695//sucrose synthase [EC:2.4.1.13]+ko01100//Metabolic pathways+ko00500//Starch and sucrose metabolism+ko01110//Biosynthesis of secondary metabolites	XP_021672844.1|0.0e+00|sucrose synthase 2 [Hevea brasiliensis]	GO:0005984//disaccharide metabolic process;GO:0005975//carbohydrate metabolic process;GO:0008152//metabolic process;GO:0005985//sucrose metabolic process;GO:0044237//cellular metabolic process;GO:0009311//oligosaccharide metabolic process;GO:0009987//cellular process;GO:0044262//cellular carbohydrate metabolic process;GO:0044238//primary metabolic process;GO:0071704//organic substance metabolic p…		20.09	26.39	19	355.22	442.3	161.49
Lus10010319	11.536	4.496	-1.21854	4.68e-08	9.41e-10		K00924//kinase [EC:2.7.1.-];K00924//kinase [EC:2.7.1.-]	OWM69294.1|3.0e-168|hypothetical protein CDL15_Pgr025481 [Punica granatum]	GO:0003824//catalytic activity;GO:0097159//organic cyclic compound binding;GO:0043168//anion binding;GO:0035639//purine ribonucleoside triphosphate binding;GO:0000166//nucleotide binding;GO:0016772//transferase activity, transferring phosphorus-containing groups;GO:0036094//small molecule binding;GO:1901265//nucleoside phosphate binding;GO:0140096//catalytic activity, acting on a protein;GO:00046…		10.66	11.79	12.16	4.66	4.07	4.76
Lus10010338	0.173	0.773	2.31105	0.032968	0.00399		K00423//L-ascorbate oxidase [EC:1.10.3.3]+ko01100//Metabolic pathways+ko00053//Ascorbate and aldarate metabolism	KAB5565242.1|2.8e-267|hypothetical protein DKX38_005296 [Salix brachista]	GO:0005488//binding;GO:0016491//oxidoreductase activity;GO:0043169//cation binding;GO:0003824//catalytic activity;GO:0005507//copper ion binding;GO:0046872//metal ion binding;GO:0043167//ion binding;GO:0046914//transition metal ion binding;		0.18	0.29	0.05	0.64	0.77	0.91
Lus10010343	0.493	3.723	3.08555	0.008594	0.000757			TKY74392.1|9.9e-15|hypothetical protein E2542_SST03153 [Spatholobus suberectus]			0.62	0.65	0.21	2.02	5.89	3.26
Lus10010352	121.113	472.75	2.11566	2.85e-14	2.51e-16		K00020//3-hydroxyisobutyrate dehydrogenase [EC:1.1.1.31]+ko00280//Valine, leucine and isoleucine degradation+ko01100//Metabolic pathways;K01180//endo-1,3(4)-beta-glucanase [EC:3.2.1.6];K00020//3-hydroxyisobutyrate dehydrogenase [EC:1.1.1.31]+ko00280//Valine, leucine and isoleucine degradation+ko01100//Metabolic pathways	EOY15965.1|5.7e-124|EXORDIUM like 2 [Theobroma cacao]	GO:0005615//extracellular space;GO:0005576//extracellular region;GO:0110165//cellular anatomical entity;		101.57	170.44	91.33	452.53	499.73	465.99
Lus10010361	7.116	1.636	-1.95135	0.007536	0.000648			XP_038684691.1|1.5e-50|axial regulator YABBY 1-like [Tripterygium wilfordii]	GO:0048731//system development;GO:0003002//regionalization;GO:0009987//cellular process;GO:0048856//anatomical structure development;GO:0010154//fruit development;GO:0065001//specification of axis polarity;GO:0048608//reproductive structure development;GO:0009798//axis specification;GO:0022414//reproductive process;GO:0050793//regulation of developmental process;GO:0001708//cell fate specificatio…	C2C2-YABBY	7.48	2.79	11.08	1.76	1.98	1.17
Lus10010362	3.183	0.59	-2.32012	0.001047	6.36e-05		K01051//pectinesterase [EC:3.1.1.11]+ko00040//Pentose and glucuronate interconversions+ko01100//Metabolic pathways	XP_021677896.1|1.6e-77|cysteine-rich repeat secretory protein 15 [Hevea brasiliensis]	GO:0016020//membrane;GO:0031224//intrinsic component of membrane;GO:0005911//cell-cell junction;GO:0055044//symplast;GO:0070161//anchoring junction;GO:0009506//plasmodesma;GO:0016021//integral component of membrane;GO:0030054//cell junction;GO:0110165//cellular anatomical entity;		3.83	3.34	2.38	1.06	0.46	0.25
Lus10010378	109.033	13.603	-2.86411	2.52e-05	9.15e-07		K13098//RNA-binding protein FUS+ko03040//Spliceosome+ko03015//mRNA surveillance pathway	XP_010439737.1|8.4e-32|PREDICTED: glycine-rich protein A3 [Camelina sativa]	GO:0043227//membrane-bounded organelle;GO:0043231//intracellular membrane-bounded organelle;GO:0043229//intracellular organelle;GO:0110165//cellular anatomical entity;GO:0005634//nucleus;GO:0005622//intracellular anatomical structure;GO:0043226//organelle;		77.44	182.66	67	7.89	6.42	26.5
Lus10010391	11.58	3.64	-1.53193	0.009194	0.000821		K14487//auxin responsive GH3 gene family+ko04075//Plant hormone signal transduction;K14487//auxin responsive GH3 gene family+ko04075//Plant hormone signal transduction	OMO63305.1|5.9e-271|GH3 auxin-responsive promoter [Corchorus olitorius]			7.22	6.46	21.06	3.64	3.23	4.05
Lus10010427	0.243	1.383	2.66307	0.040207	0.005115		K08235//xyloglucan:xyloglucosyl transferase [EC:2.4.1.207]	XP_002518990.1|5.0e-145|probable xyloglucan endotransglucosylase/hydrolase protein 30 [Ricinus communis]	GO:0006073//cellular glucan metabolic process;GO:0071554//cell wall organization or biogenesis;GO:0044042//glucan metabolic process;GO:0044260//cellular macromolecule metabolic process;GO:0043170//macromolecule metabolic process;GO:0045229//external encapsulating structure organization;GO:0010383//cell wall polysaccharide metabolic process;GO:0071704//organic substance metabolic process;GO:004403…		0.24	0.25	0.24	1.29	2.46	0.4
Lus10010443	13.633	27.633	1.17756	2.77e-06	7.88e-08		K13435//serine/threonine-protein kinase Pto+ko04626//Plant-pathogen interaction;K01180//endo-1,3(4)-beta-glucanase [EC:3.2.1.6];K13430//serine/threonine-protein kinase PBS1 [EC:2.7.11.1]+ko04626//Plant-pathogen interaction	XP_021623500.1|2.4e-193|probable receptor-like protein kinase At5g24010 isoform X1 [Manihot esculenta]	GO:0006793//phosphorus metabolic process;GO:0044237//cellular metabolic process;GO:0006807//nitrogen compound metabolic process;GO:0006468//protein phosphorylation;GO:0044267//cellular protein metabolic process;GO:0019538//protein metabolic process;GO:0036211//protein modification process;GO:0043412//macromolecule modification;GO:0016310//phosphorylation;GO:0008152//metabolic process;GO:0044238//…		13.61	14.51	12.78	25.42	34.94	22.54
Lus10010450	10.216	57.723	2.6655	7.91e-07	2.02e-08		K01874//methionyl-tRNA synthetase [EC:6.1.1.10]+ko00970//Aminoacyl-tRNA biosynthesis+ko00450//Selenocompound metabolism+ko01100//Metabolic pathways	XP_012071110.2|9.8e-290|probable methionine--tRNA ligase [Jatropha curcas]	GO:0044267//cellular protein metabolic process;GO:0034641//cellular nitrogen compound metabolic process;GO:0043170//macromolecule metabolic process;GO:0090304//nucleic acid metabolic process;GO:1901564//organonitrogen compound metabolic process;GO:0006520//cellular amino acid metabolic process;GO:0009058//biosynthetic process;GO:1901576//organic substance biosynthetic process;GO:0044260//cellular…		8.62	13.76	8.27	40.95	104.94	27.28
Lus10010464	182.103	54.51	-1.60668	0.000207	9.64e-06		K20283//golgin subfamily A member 4;K20283//golgin subfamily A member 4	KAF9832108.1|0.0e+00|hypothetical protein H0E87_005043 [Populus deltoides]	GO:0065007//biological regulation;GO:0007165//signal transduction;GO:0007154//cell communication;GO:0050794//regulation of cellular process;GO:0050896//response to stimulus;GO:0009987//cellular process;GO:0023052//signaling;GO:0050789//regulation of biological process;GO:0035556//intracellular signal transduction;GO:0051716//cellular response to stimulus;GO:0000160//phosphorelay signal transducti…		174.76	281.31	90.24	52.19	49.17	62.17
Lus10010479	309.9	1450.86	2.38475	8.54e-09	1.54e-10		K11855//ubiquitin carboxyl-terminal hydrolase 36/42 [EC:3.4.19.12];K20547//basic endochitinase B [EC:3.2.1.14]+ko04016//MAPK signaling pathway - plant+ko00520//Amino sugar and nucleotide sugar metabolism+ko01100//Metabolic pathways;K21952//CASK-interacting protein	KDP42768.1|3.4e-82|hypothetical protein JCGZ_00467 [Jatropha curcas]			417.73	159.18	352.79	1190.39	1046.53	2115.65
Lus10010486	11.53	30.526	1.57016	2.66e-06	7.55e-08		K01555//fumarylacetoacetase [EC:3.7.1.2]+ko00350//Tyrosine metabolism+ko01100//Metabolic pathways;K13448//calcium-binding protein CML+ko04626//Plant-pathogen interaction	KAF3451811.1|3.4e-61|hypothetical protein FNV43_RR07907 [Rhamnella rubrinervis]	GO:0006082//organic acid metabolic process;GO:1901606//alpha-amino acid catabolic process;GO:0009074//aromatic amino acid family catabolic process;GO:0006725//cellular aromatic compound metabolic process;GO:0044282//small molecule catabolic process;GO:0016054//organic acid catabolic process;GO:0006572//tyrosine catabolic process;GO:1901564//organonitrogen compound metabolic process;GO:0006807//ni…		9.98	13	11.61	22.13	29.45	40
Lus10010495	260.13	906.49	1.96245	3.42e-32	7.99e-35		K13899//cystatin-C;K02716//photosystem II oxygen-evolving enhancer protein 1+ko01100//Metabolic pathways+ko00195//Photosynthesis	KAE9594747.1|8.1e-15|putative Cystatin domain-containing protein [Lupinus albus]	GO:0051239//regulation of multicellular organismal process;GO:0050789//regulation of biological process;GO:0009987//cellular process;GO:0010029//regulation of seed germination;GO:0010030//positive regulation of seed germination;GO:0048580//regulation of post-embryonic development;GO:0050896//response to stimulus;GO:0051094//positive regulation of developmental process;GO:0034605//cellular respons…		295.77	243.81	240.81	975.87	911.07	832.53
Lus10010506	7.99	655.483	6.53194	4.3e-62	3.82e-65		K18857//alcohol dehydrogenase class-P [EC:1.1.1.1]+ko00010//Glycolysis / Gluconeogenesis+ko00350//Tyrosine metabolism+ko00592//alpha-Linolenic acid metabolism+ko01100//Metabolic pathways+ko01110//Biosynthesis of secondary metabolites+ko00071//Fatty acid degradation+ko00620//Pyruvate metabolism	XP_002526167.1|6.9e-201|alcohol dehydrogenase 1 [Ricinus communis]	GO:1901700//response to oxygen-containing compound;GO:0044237//cellular metabolic process;GO:0044281//small molecule metabolic process;GO:0098754//detoxification;GO:0010033//response to organic substance;GO:0009636//response to toxic substance;GO:0051716//cellular response to stimulus;GO:0050896//response to stimulus;GO:0097237//cellular response to toxic substance;GO:0009987//cellular process;GO…		8.43	8.36	7.18	529.69	1076.81	359.95
Lus10010520	13.063	5.493	-1.09931	0.019729	0.002086			KAA8548603.1|5.1e-34|hypothetical protein F0562_000287 [Nyssa sinensis]			17.56	8.25	13.38	5.77	3.89	6.82
Lus10010634	0.056	2.306	5.53122	0.001315	8.29e-05		K00430//peroxidase [EC:1.11.1.7]+ko01100//Metabolic pathways+ko01110//Biosynthesis of secondary metabolites+ko00940//Phenylpropanoid biosynthesis	XP_018821044.1|7.8e-135|peroxidase 9 [Juglans regia]	GO:0009987//cellular process;GO:0042744//hydrogen peroxide catabolic process;GO:0006979//response to oxidative stress;GO:0044248//cellular catabolic process;GO:0009056//catabolic process;GO:0008152//metabolic process;GO:0042743//hydrogen peroxide metabolic process;GO:0050896//response to stimulus;GO:0044237//cellular metabolic process;GO:0006950//response to stress;GO:0072593//reactive oxygen spe…		0.17	0	0	2.58	3.85	0.49
Lus10010638	7.02	1.903	-1.59343	7.76e-08	1.65e-09		K05765//cofilin;K05765//cofilin;K05765//cofilin	KAG6776506.1|3.0e-59|hypothetical protein POTOM_020017 [Populus tomentosa]	GO:0051171//regulation of nitrogen compound metabolic process;GO:0050794//regulation of cellular process;GO:1903506//regulation of nucleic acid-templated transcription;GO:0019219//regulation of nucleobase-containing compound metabolic process;GO:0010468//regulation of gene expression;GO:0009889//regulation of biosynthetic process;GO:0010556//regulation of macromolecule biosynthetic process;GO:005…		6.62	6.9	7.54	1.88	2.31	1.52
Lus10010658	46.283	10.643	-1.98156	2e-07	4.52e-09		K21952//CASK-interacting protein	XP_002525723.1|0.0e+00|protein QUIRKY [Ricinus communis]	GO:0016020//membrane;GO:0016021//integral component of membrane;GO:0031224//intrinsic component of membrane;GO:0110165//cellular anatomical entity;		47.83	62.74	28.28	13.55	7.01	11.37
Lus10010666	7.776	1.106	-2.66272	0.000125	5.41e-06		K17098//annexin D	GAV77298.1|9.4e-74|Annexin domain-containing protein [Cephalotus follicularis]	GO:0005737//cytoplasm;GO:0110165//cellular anatomical entity;GO:0005622//intracellular anatomical structure;GO:0005543//phospholipid binding;GO:0043167//ion binding;GO:0005488//binding;GO:0005509//calcium ion binding;GO:0005544//calcium-dependent phospholipid binding;GO:0046872//metal ion binding;GO:0008289//lipid binding;GO:0043169//cation binding;		10.38	5.31	7.64	0.98	0.36	1.98
Lus10010694	7.61	1.863	-1.86655	0.001213	7.57e-05		K15601//[histone H3]-dimethyl-L-lysine9 demethylase [EC:1.14.11.65]	XP_024169050.1|6.3e-70|zinc-finger homeodomain protein 4 [Rosa chinensis]	GO:0005622//intracellular anatomical structure;GO:0005634//nucleus;GO:0043227//membrane-bounded organelle;GO:0110165//cellular anatomical entity;GO:0043231//intracellular membrane-bounded organelle;GO:0043229//intracellular organelle;GO:0043226//organelle;GO:0005488//binding;GO:0003676//nucleic acid binding;GO:0097159//organic cyclic compound binding;GO:0003677//DNA binding;GO:1901363//heterocycl…	zf-HD	9.69	4.27	8.87	1.97	2.35	1.27
Lus10010707	25.693	10.543	-1.10005	3.43e-11	4.33e-13		K14611//solute carrier family 23 (nucleobase transporter), member 1;K14611//solute carrier family 23 (nucleobase transporter), member 1	XP_030499663.1|2.8e-288|nucleobase-ascorbate transporter 7 [Cannabis sativa]	GO:0016020//membrane;GO:0016021//integral component of membrane;GO:0110165//cellular anatomical entity;GO:0031224//intrinsic component of membrane;GO:0005215//transporter activity;GO:0022857//transmembrane transporter activity;		23.28	27.02	26.78	11.83	9.11	10.69
Lus10010719	10.43	23.066	1.3064	0.000139	6.12e-06		K07761//metalloendoproteinase 5-MMP [EC:3.4.24.-]	TYH19570.1|4.9e-99|hypothetical protein ES288_A05G361800v1 [Gossypium darwinii]	GO:0032963//collagen metabolic process;GO:0043062//extracellular structure organization;GO:0016043//cellular component organization;GO:0008152//metabolic process;GO:0030574//collagen catabolic process;GO:0030198//extracellular matrix organization;GO:0009987//cellular process;GO:0045229//external encapsulating structure organization;GO:0009056//catabolic process;GO:0071840//cellular component orga…		12.33	9.25	9.71	19.73	30.43	19.04
Lus10010727	13.76	30.01	1.28439	1.9e-06	5.24e-08		K20893//probable galacturonosyltransferase-like 1 [EC:2.4.1.-]	OMO54980.1|2.9e-164|Glycosyl transferase, family 8 [Corchorus olitorius]	GO:0005622//intracellular anatomical structure;GO:0043226//organelle;GO:0012505//endomembrane system;GO:0110165//cellular anatomical entity;GO:0043231//intracellular membrane-bounded organelle;GO:0005794//Golgi apparatus;GO:0043229//intracellular organelle;GO:0043227//membrane-bounded organelle;GO:0005737//cytoplasm;GO:0016740//transferase activity;GO:0016757//glycosyltransferase activity;GO:0003…		12.84	15.18	13.26	28.77	36.92	24.34
Lus10010742	44.466	341.703	3.1036	7.08e-14	6.39e-16		K23612//neural Wiskott-Aldrich syndrome protein+ko04144//Endocytosis	XP_006362817.1|3.1e-55|PREDICTED: extensin-2-like [Solanum tuberosum]	GO:0071840//cellular component organization or biogenesis;GO:0009987//cellular process;GO:0045229//external encapsulating structure organization;GO:0016043//cellular component organization;GO:0071554//cell wall organization or biogenesis;GO:0071555//cell wall organization;GO:0071669//plant-type cell wall organization or biogenesis;GO:0009664//plant-type cell wall organization;GO:0016021//integral…		66.68	41.13	25.59	266.79	465.29	293.03
Lus10010766	4.02	0.89	-2.03354	0.006012	0.000496		K22684//metacaspase-1 [EC:3.4.22.-]	KAF9663426.1|4.5e-103|hypothetical protein SADUNF_Sadunf17G0048800 [Salix dunnii]			4.58	4.72	2.76	1.2	0.73	0.74
Lus10010808	28.16	69.856	1.47835	1.26e-07	2.78e-09		K01810//glucose-6-phosphate isomerase [EC:5.3.1.9]+ko00010//Glycolysis / Gluconeogenesis+ko01250//Biosynthesis of nucleotide sugars+ko00030//Pentose phosphate pathway+ko00520//Amino sugar and nucleotide sugar metabolism+ko01100//Metabolic pathways+ko00500//Starch and sucrose metabolism+ko01110//Biosynthesis of secondary metabolites+ko01200//Carbon metabolism;K01810//glucose-6-phosphate isomerase …	XP_015945973.1|3.4e-196|glucose-6-phosphate isomerase, cytosolic 2B [Arachis duranensis]	GO:1901576//organic substance biosynthetic process;GO:0006725//cellular aromatic compound metabolic process;GO:0006090//pyruvate metabolic process;GO:0005975//carbohydrate metabolic process;GO:0044238//primary metabolic process;GO:0006165//nucleoside diphosphate phosphorylation;GO:0046031//ADP metabolic process;GO:0046939//nucleotide phosphorylation;GO:0055086//nucleobase-containing small molecul…		28.64	29.18	26.66	58.6	95.57	55.4
Lus10010841	33.22	11.27	-1.41256	8.17e-13	8.19e-15		K20628//expansin;K20628//expansin;K20628//expansin	OMO97208.1|6.9e-112|Expansin [Corchorus olitorius]	GO:0071669//plant-type cell wall organization or biogenesis;GO:0071840//cellular component organization or biogenesis;GO:0009987//cellular process;GO:0016043//cellular component organization;GO:0045229//external encapsulating structure organization;GO:0071554//cell wall organization or biogenesis;GO:0009664//plant-type cell wall organization;GO:0071555//cell wall organization;GO:0016020//membrane…		36.22	31.58	31.86	12.8	8.77	12.24
Lus10010848	21.35	3.123	-1.77906	1.13e-05	3.7e-07		K07025//putative hydrolase of the HAD superfamily;K07025//putative hydrolase of the HAD superfamily	XP_021619393.1|3.0e-138|uncharacterized protein LOC110620117 [Manihot esculenta]	GO:0016787//hydrolase activity;GO:0003824//catalytic activity;		15.96	14.87	33.22	2.62	2.41	4.34
Lus10010885	65.196	206.093	1.81647	3.25e-21	1.49e-23		K00002//alcohol dehydrogenase (NADP+) [EC:1.1.1.2]+ko00010//Glycolysis / Gluconeogenesis+ko01240//Biosynthesis of cofactors+ko00040//Pentose and glucuronate interconversions+ko01100//Metabolic pathways+ko00053//Ascorbate and aldarate metabolism+ko01110//Biosynthesis of secondary metabolites+ko00620//Pyruvate metabolism+ko00561//Glycerolipid metabolism	XP_031256987.1|6.2e-147|NADPH-dependent aldo-keto reductase, chloroplastic-like isoform X1 [Pistacia vera]	GO:0003824//catalytic activity;GO:0016616//oxidoreductase activity, acting on the CH-OH group of donors, NAD or NADP as acceptor;GO:0047834//D-threo-aldose 1-dehydrogenase activity;GO:0016491//oxidoreductase activity;GO:0016614//oxidoreductase activity, acting on CH-OH group of donors;		65.21	65.03	65.35	237.01	220.07	161.2
Lus10010917	4.09	0.32	-3.54394	6.28e-05	2.52e-06		K05953//nicotianamine synthase [EC:2.5.1.43]+ko00999//Biosynthesis of various plant secondary metabolites+ko01100//Metabolic pathways+ko01110//Biosynthesis of secondary metabolites+ko00270//Cysteine and methionine metabolism	CDP18252.1|2.1e-96|unnamed protein product [Coffea canephora]	GO:0030418//nicotianamine biosynthetic process;GO:0044106//cellular amine metabolic process;GO:0034641//cellular nitrogen compound metabolic process;GO:0006576//cellular biogenic amine metabolic process;GO:0006807//nitrogen compound metabolic process;GO:0044281//small molecule metabolic process;GO:0046394//carboxylic acid biosynthetic process;GO:0009987//cellular process;GO:1901362//organic cycli…		4.42	5.35	2.5	0.55	0.31	0.1
Lus10010936	14.11	133.223	3.39114	0.000134	5.89e-06		K08235//xyloglucan:xyloglucosyl transferase [EC:2.4.1.207]	EEF42004.1|1.5e-123|Brassinosteroid-regulated protein BRU1 precursor, putative [Ricinus communis]	GO:0009987//cellular process;GO:0044262//cellular carbohydrate metabolic process;GO:0044238//primary metabolic process;GO:0071704//organic substance metabolic process;GO:0071555//cell wall organization;GO:0006073//cellular glucan metabolic process;GO:0005976//polysaccharide metabolic process;GO:0044085//cellular component biogenesis;GO:0071840//cellular component organization or biogenesis;GO:004…		4.73	27.03	10.57	134.2	173.04	92.43
Lus10010976	12.74	3.946	-1.53581	0.03241	0.003903	Leucine-rich repeat receptor-like protein kinase family protein (best arabidopsis hit)	K01785//aldose 1-epimerase [EC:5.1.3.3]+ko00010//Glycolysis / Gluconeogenesis+ko01100//Metabolic pathways+ko00052//Galactose metabolism+ko01110//Biosynthesis of secondary metabolites	XP_011001586.1|1.0e-150|PREDICTED: aldose 1-epimerase-like isoform X2 [Populus euphratica]	GO:0005975//carbohydrate metabolic process;GO:0044281//small molecule metabolic process;GO:0044238//primary metabolic process;GO:0071704//organic substance metabolic process;GO:0005996//monosaccharide metabolic process;GO:0019318//hexose metabolic process;GO:0008152//metabolic process;GO:0016857//racemase and epimerase activity, acting on carbohydrates and derivatives;GO:0004034//aldose 1-epimera…		9.62	10.39	18.21	3.64	6.63	1.57
Lus10011003	12.066	2.096	-2.36872	0.004291	0.000331		K13065//shikimate O-hydroxycinnamoyltransferase [EC:2.3.1.133]+ko01100//Metabolic pathways+ko01110//Biosynthesis of secondary metabolites+ko00940//Phenylpropanoid biosynthesis+ko00941//Flavonoid biosynthesis+ko00945//Stilbenoid, diarylheptanoid and gingerol biosynthesis	XP_002531784.1|4.5e-72|uncharacterized protein LOC8267950 [Ricinus communis]	GO:0003824//catalytic activity;GO:0016747//acyltransferase activity, transferring groups other than amino-acyl groups;GO:0016746//acyltransferase activity;GO:0016740//transferase activity;		6.85	6.78	22.57	2.45	0.6	3.24
Lus10011012	6.746	15.863	2.0131	0.000685	3.88e-05		K20628//expansin;K11420//[histone H3]-lysine9 N-trimethyltransferase EHMT [EC:2.1.1.355]+ko00310//Lysine degradation+ko01100//Metabolic pathways	XP_012070095.1|4.6e-68|expansin-like B1 [Jatropha curcas]	GO:0044703//multi-organism reproductive process;GO:0022414//reproductive process;GO:0019953//sexual reproduction;GO:0000003//reproduction;GO:0005622//intracellular anatomical structure;GO:0005576//extracellular region;GO:0043229//intracellular organelle;GO:0043231//intracellular membrane-bounded organelle;GO:0043226//organelle;GO:0110165//cellular anatomical entity;GO:0005634//nucleus;GO:0043227/…		6.22	6.3	7.72	11.82	24.43	11.34
Lus10011044	28.953	90.363	1.79165	1.29e-16	8.98e-19		K14491//two-component response regulator ARR-B family+ko04075//Plant hormone signal transduction;K14491//two-component response regulator ARR-B family+ko04075//Plant hormone signal transduction;K14491//two-component response regulator ARR-B family+ko04075//Plant hormone signal transduction;K14491//two-component response regulator ARR-B family+ko04075//Plant hormone signal transduction	XP_024440395.1|1.5e-187|two-component response regulator-like APRR2 isoform X4 [Populus trichocarpa]	GO:0060255//regulation of macromolecule metabolic process;GO:0065007//biological regulation;GO:2001141//regulation of RNA biosynthetic process;GO:0051254//positive regulation of RNA metabolic process;GO:0000160//phosphorelay signal transduction system;GO:0023052//signaling;GO:0009889//regulation of biosynthetic process;GO:0031326//regulation of cellular biosynthetic process;GO:0045935//positive r…	ARR-B	32.59	32.25	22.02	98.98	90.76	81.35
Lus10011079	6.553	77.563	3.74092	3.64e-10	5.33e-12		K00430//peroxidase [EC:1.11.1.7]+ko01100//Metabolic pathways+ko01110//Biosynthesis of secondary metabolites+ko00940//Phenylpropanoid biosynthesis	KAF8406223.1|5.2e-147|hypothetical protein HHK36_008308 [Tetracentron sinense]	GO:0050896//response to stimulus;GO:0072593//reactive oxygen species metabolic process;GO:0009987//cellular process;GO:0042744//hydrogen peroxide catabolic process;GO:0008152//metabolic process;GO:0006979//response to oxidative stress;GO:0009056//catabolic process;GO:0044248//cellular catabolic process;GO:0042743//hydrogen peroxide metabolic process;GO:0044237//cellular metabolic process;GO:00069…		5.52	8.07	6.07	53.31	151.41	27.97
Lus10011101	52.59	145.163	1.63223	1.15e-11	1.34e-13		K14454//aspartate aminotransferase, cytoplasmic [EC:2.6.1.1]+ko00250//Alanine, aspartate and glutamate metabolism+ko00220//Arginine biosynthesis+ko00330//Arginine and proline metabolism+ko01230//Biosynthesis of amino acids+ko00960//Tropane, piperidine and pyridine alkaloid biosynthesis+ko00350//Tyrosine metabolism+ko01100//Metabolic pathways+ko00950//Isoquinoline alkaloid biosynthesis+ko01110//Bi…	XP_015885202.1|2.2e-208|aspartate aminotransferase, cytoplasmic [Ziziphus jujuba]	GO:0043436//oxoacid metabolic process;GO:0009058//biosynthetic process;GO:0044281//small molecule metabolic process;GO:0008152//metabolic process;GO:0019752//carboxylic acid metabolic process;GO:0006082//organic acid metabolic process;GO:0006520//cellular amino acid metabolic process;GO:0044237//cellular metabolic process;GO:0071704//organic substance metabolic process;GO:0044238//primary metabol…		55	62.03	40.74	137.81	172.79	124.89
Lus10011133	4.98	11.403	1.28678	0.000292	1.44e-05		K01301//N-acetylated-alpha-linked acidic dipeptidase [EC:3.4.17.21];K01301//N-acetylated-alpha-linked acidic dipeptidase [EC:3.4.17.21]	XP_024959357.1|7.1e-262|probable glutamate carboxypeptidase LAMP1 isoform X2 [Cynara cardunculus var. scolymus]	GO:0008237//metallopeptidase activity;GO:0140096//catalytic activity, acting on a protein;GO:0016787//hydrolase activity;GO:0004180//carboxypeptidase activity;GO:0003824//catalytic activity;GO:0008233//peptidase activity;GO:0008235//metalloexopeptidase activity;GO:0008238//exopeptidase activity;		5.44	6.37	3.13	10.58	13.34	10.29
Lus10011143	36.773	129.43	1.96313	1.96e-20	9.79e-23		K00850//6-phosphofructokinase 1 [EC:2.7.1.11]+ko00010//Glycolysis / Gluconeogenesis+ko00030//Pentose phosphate pathway+ko01230//Biosynthesis of amino acids+ko03018//RNA degradation+ko01100//Metabolic pathways+ko00052//Galactose metabolism+ko00051//Fructose and mannose metabolism+ko01110//Biosynthesis of secondary metabolites+ko01200//Carbon metabolism;K00850//6-phosphofructokinase 1 [EC:2.7.1.11]…	EEF48143.1|1.1e-244|phosphofructokinase, putative [Ricinus communis]	GO:0006796//phosphate-containing compound metabolic process;GO:0006793//phosphorus metabolic process;GO:0071704//organic substance metabolic process;GO:0044237//cellular metabolic process;GO:0006002//fructose 6-phosphate metabolic process;GO:0019637//organophosphate metabolic process;GO:0009987//cellular process;GO:0008152//metabolic process;GO:1901135//carbohydrate derivative metabolic process;G…		35.56	42.88	31.88	125.83	154.98	107.48
Lus10011162	5.206	11.656	1.32195	0.000721	4.13e-05			KAF5730579.1|3.0e-44|protein NDR1-like [Tripterygium wilfordii]	GO:0009607//response to biotic stimulus;GO:0006952//defense response;GO:0043207//response to external biotic stimulus;GO:0006950//response to stress;GO:0009605//response to external stimulus;GO:0051707//response to other organism;GO:0050896//response to stimulus;GO:0098542//defense response to other organism;GO:0044419//biological process involved in interspecies interaction between organisms;GO:…		5.35	5.14	5.13	11.81	13.05	10.11
Lus10011174	163.073	374.81	1.35863	5.8e-09	1.01e-10			XP_012091611.1|4.3e-103|uncharacterized protein LOC105649549 [Jatropha curcas]			152.73	133.52	202.97	335.31	323.95	465.17
Lus10011185	0.303	7.56	4.77907	0.000152	6.84e-06		K09419//heat shock transcription factor, other eukaryote	XP_015956372.1|6.4e-60|heat stress transcription factor B-2a-like [Arachis duranensis]	GO:0005622//intracellular anatomical structure;GO:0043227//membrane-bounded organelle;GO:0043229//intracellular organelle;GO:0005634//nucleus;GO:0110165//cellular anatomical entity;GO:0043231//intracellular membrane-bounded organelle;GO:0043226//organelle;GO:0005488//binding;GO:0140110//transcription regulator activity;GO:0043565//sequence-specific DNA binding;GO:0003676//nucleic acid binding;GO:…	HSF	0.72	0.19	0	10.96	9.76	1.96
Lus10011189	11.443	28.523	1.47547	6.14e-08	1.27e-09		K04712//sphingolipid 4-desaturase/C4-monooxygenase [EC:1.14.19.17 1.14.18.5]+ko00600//Sphingolipid metabolism+ko01100//Metabolic pathways	KAF9839970.1|3.0e-171|hypothetical protein H0E87_007796 [Populus deltoides]	GO:0071704//organic substance metabolic process;GO:0044271//cellular nitrogen compound biosynthetic process;GO:1901564//organonitrogen compound metabolic process;GO:0044249//cellular biosynthetic process;GO:0043603//cellular amide metabolic process;GO:0046467//membrane lipid biosynthetic process;GO:0008152//metabolic process;GO:0006807//nitrogen compound metabolic process;GO:0006665//sphingolipid…		14.38	10.05	9.9	26.02	32.84	26.71
Lus10011213	20.036	1.463	-3.6499	0.00928	0.000831		K16297//serine carboxypeptidase-like clade II [EC:3.4.16.-]	XP_011047847.1|2.4e-227|PREDICTED: serine carboxypeptidase-like 31 [Populus euphratica]	GO:0043227//membrane-bounded organelle;GO:0043231//intracellular membrane-bounded organelle;GO:0110165//cellular anatomical entity;GO:0005622//intracellular anatomical structure;GO:0005737//cytoplasm;GO:0005773//vacuole;GO:0005576//extracellular region;GO:0043229//intracellular organelle;GO:0043226//organelle;GO:0008236//serine-type peptidase activity;GO:0003824//catalytic activity;GO:0008238//ex…		22.41	17.37	20.33	2.13	0.05	2.21
[truncated: 2,002 more rows]
