# Supplementary material for: Transcriptome and Endogenous Hormone Analysis Reveals the Molecular Mechanism of Callus Hyperhydricity in Flax (Linum usitatissimum L.)
Source: Int J Mol Sci. 2025 Jun 3;26(11):5360. doi: 10.3390/ijms26115360 (PMC12155172; doi:10.3390/ijms26115360)
Supplement: Supplementary file 1 [file ijms-26-05360-s001.zip › Supplementary Materials/Supplementary Table S2-A summary of enrichment analysis.xlsx]

## Sheet: Gene_Ontology
GO Term ID	GO Term	Level 1	Level 2	Term Candidate Gene Num	Total Candidate Gene Num	Term Gene Num	Total Gene Num	Rich Ratio	P value	Q value
GO:0003700	DNA-binding transcription factor activity	molecular_function	transcription regulator activity	183	1824	1436	27432	0.127437325905292	5.9642439999999995e-18	1.7457339999999998e-14
GO:0005576	extracellular region	cellular_component	cellular anatomical entity	144	1500	1217	25075	0.118323746918652	1.875936e-15	2.1767770000000002e-12
GO:0140110	transcription regulator activity	molecular_function	transcription regulator activity	193	1824	1637	27432	0.11789859499083699	2.231066e-15	2.1767770000000002e-12
GO:0020037	heme binding	molecular_function	binding	102	1824	684	27432	0.14912280701754402	1.202689e-14	8.800677000000001e-12
GO:0016491	oxidoreductase activity	molecular_function	catalytic activity	322	1824	3302	27432	0.0975166565717747	2.858453e-13	1.673338e-10
GO:0005975	carbohydrate metabolic process	biological_process	metabolic process	190	1229	1893	20393	0.10036978341257302	6.155310000000001e-13	3.002765e-10
GO:0046906	tetrapyrrole binding	molecular_function	binding	102	1824	732	27432	0.139344262295082	9.057503e-13	3.78733e-10
GO:0030312	external encapsulating structure	cellular_component	cellular anatomical entity	86	1500	656	25075	0.13109756097561	5.764583e-12	2.109117e-09
GO:0005618	cell wall	cellular_component	cellular anatomical entity	84	1500	641	25075	0.131045241809672	1.0440669999999999e-11	3.3955380000000002e-09
GO:0044262	cellular carbohydrate metabolic process	biological_process	cellular process	79	1229	596	20393	0.13255033557047	3.0177970000000004e-11	8.833091999999998e-09
GO:0071944	cell periphery	cellular_component	cellular anatomical entity	267	1500	3057	25075	0.0873405299313052	5.075643e-11	1.3505819999999999e-08
GO:0004497	monooxygenase activity	molecular_function	catalytic activity	80	1824	596	27432	0.134228187919463	1.5866179999999998e-09	3.572331e-07
GO:0071555	cell wall organization	biological_process	cellular process	61	1229	445	20393	0.13707865168539302	1.5205569999999998e-09	3.572331e-07
GO:0045229	external encapsulating structure organization	biological_process	cellular process	63	1229	476	20393	0.13235294117647098	3.3400400000000004e-09	6.983069e-07
GO:0071554	cell wall organization or biogenesis	biological_process	cellular process	76	1229	641	20393	0.11856474258970401	1.164657e-08	2.2726339999999997e-06
GO:0016705	oxidoreductase activity, acting on paired donors, with incorporation or reduction of molecular oxygen	molecular_function	catalytic activity	85	1824	680	27432	0.125	1.4783299999999999e-08	2.545336e-06
GO:0031406	carboxylic acid binding	molecular_function	binding	27	1824	119	27432	0.22689075630252103	1.408995e-08	2.545336e-06
GO:0016762	xyloglucan:xyloglucosyl transferase activity	molecular_function	catalytic activity	19	1824	67	27432	0.283582089552239	4.322275e-08	7.028499e-06
GO:0005506	iron ion binding	molecular_function	binding	76	1824	605	27432	0.125619834710744	6.965572e-08	1.0376019999999998e-05
GO:0043565	sequence-specific DNA binding	molecular_function	binding	111	1824	1000	27432	0.111	7.089868e-08	1.0376019999999998e-05
GO:0016052	carbohydrate catabolic process	biological_process	metabolic process	56	1229	443	20393	0.126410835214447	1.216864e-07	1.6960770000000003e-05
GO:0042744	hydrogen peroxide catabolic process	biological_process	cellular process	28	1229	158	20393	0.177215189873418	2.4394020000000004e-07	3.245513e-05
GO:0016021	integral component of membrane	cellular_component	cellular anatomical entity	726	1500	10582	25075	0.0686070686070686	3.472493e-07	4.419125e-05
GO:0042743	hydrogen peroxide metabolic process	biological_process	cellular process	28	1229	161	20393	0.17391304347826098	3.64794e-07	4.448967000000001e-05
GO:0031224	intrinsic component of membrane	cellular_component	cellular anatomical entity	732	1500	10698	25075	0.06842400448682	4.614995e-07	5.403236e-05
GO:0006082	organic acid metabolic process	biological_process	cellular process	119	1229	1261	20393	0.0943695479777954	5.796105e-07	6.0924009999999995e-05
GO:0009755	hormone-mediated signaling pathway	biological_process	biological regulation	62	1229	535	20393	0.11588785046728999	5.831818e-07	6.0924009999999995e-05
GO:0016701	oxidoreductase activity, acting on single donors with incorporation of molecular oxygen	molecular_function	catalytic activity	21	1824	93	27432	0.22580645161290303	6.036201999999999e-07	6.0924009999999995e-05
GO:0032870	cellular response to hormone stimulus	biological_process	cellular process	63	1229	546	20393	0.115384615384615	5.507089000000001e-07	6.0924009999999995e-05
GO:0009664	plant-type cell wall organization	biological_process	cellular process	21	1229	104	20393	0.20192307692307698	8.471179e-07	8.265046999999998e-05
GO:0071495	cellular response to endogenous stimulus	biological_process	response to stimulus	63	1229	554	20393	0.11371841155234698	9.10055e-07	8.592681e-05
GO:0044042	glucan metabolic process	biological_process	metabolic process	45	1229	350	20393	0.128571428571429	1.310196e-06	0.00011984200000000001
GO:0010295	(+)-abscisic acid 8'-hydroxylase activity	molecular_function	catalytic activity	6	1824	8	27432	0.75	2.1362289999999997e-06	0.00018947700000000002
GO:0006073	cellular glucan metabolic process	biological_process	cellular process	43	1229	335	20393	0.128358208955224	2.339604e-06	0.00020141240000000002
GO:0010411	xyloglucan metabolic process	biological_process	cellular process	20	1229	102	20393	0.19607843137254896	2.486098e-06	0.000207909
GO:0005976	polysaccharide metabolic process	biological_process	metabolic process	70	1229	660	20393	0.106060606060606	2.903377e-06	0.000236061
GO:0072593	reactive oxygen species metabolic process	biological_process	cellular process	28	1229	179	20393	0.156424581005587	3.244204e-06	0.00025664279999999996
GO:0044036	cell wall macromolecule metabolic process	biological_process	cellular process	33	1229	233	20393	0.141630901287554	4.242317e-06	0.00032677
GO:0006096	glycolytic process	biological_process	cellular process	19	1229	98	20393	0.19387755102040802	5.243016e-06	0.000333615
GO:0006757	ATP generation from ADP	biological_process	cellular process	19	1229	98	20393	0.19387755102040802	5.243016e-06	0.000333615
GO:0009135	purine nucleoside diphosphate metabolic process	biological_process	cellular process	19	1229	98	20393	0.19387755102040802	5.243016e-06	0.000333615
GO:0009179	purine ribonucleoside diphosphate metabolic process	biological_process	cellular process	19	1229	98	20393	0.19387755102040802	5.243016e-06	0.000333615
GO:0010383	cell wall polysaccharide metabolic process	biological_process	cellular process	28	1229	183	20393	0.153005464480874	5.0259e-06	0.000333615
GO:0033293	monocarboxylic acid binding	molecular_function	binding	17	1824	73	27432	0.232876712328767	4.464035e-06	0.000333615
GO:0043436	oxoacid metabolic process	biological_process	cellular process	112	1229	1220	20393	0.0918032786885246	4.648341e-06	0.000333615
GO:0046031	ADP metabolic process	biological_process	cellular process	19	1229	98	20393	0.19387755102040802	5.243016e-06	0.000333615
GO:0044264	cellular polysaccharide metabolic process	biological_process	cellular process	48	1229	405	20393	0.118518518518519	5.891219999999999e-06	0.00036688510000000004
GO:0009505	plant-type cell wall	cellular_component	cellular anatomical entity	21	1500	118	25075	0.177966101694915	6.388056e-06	0.00038953830000000003
GO:0120254	olefinic compound metabolic process	biological_process	metabolic process	7	1229	14	20393	0.5	6.694206e-06	0.00039987629999999996
GO:0019752	carboxylic acid metabolic process	biological_process	cellular process	110	1229	1204	20393	0.0913621262458472	7.0479939999999995e-06	0.00041259
GO:0004553	hydrolase activity, hydrolyzing O-glycosyl compounds	molecular_function	catalytic activity	89	1824	837	27432	0.106332138590203	7.991603999999999e-06	0.000458655
GO:0006165	nucleoside diphosphate phosphorylation	biological_process	cellular process	19	1229	101	20393	0.188118811881188	8.305583e-06	0.00045868760000000004
GO:0009185	ribonucleoside diphosphate metabolic process	biological_process	cellular process	19	1229	101	20393	0.188118811881188	8.305583e-06	0.00045868760000000004
GO:0010200	response to chitin	biological_process	response to stimulus	8	1229	20	20393	0.4	1.1155309999999999e-05	0.000604659
GO:0010033	response to organic substance	biological_process	response to stimulus	99	1229	1068	20393	0.0926966292134832	1.143269e-05	0.0006084269999999999
GO:0042546	cell wall biogenesis	biological_process	cellular process	35	1229	267	20393	0.131086142322097	1.256371e-05	0.000656678
GO:0009725	response to hormone	biological_process	response to stimulus	82	1229	846	20393	0.0969267139479905	1.3534379999999999e-05	0.000695002
GO:0016702	oxidoreductase activity, acting on single donors with incorporation of molecular oxygen, incorporation of two atoms of oxygen	molecular_function	catalytic activity	15	1824	64	27432	0.234375	1.4815439999999998e-05	0.0007373792999999999
GO:0046939	nucleotide phosphorylation	biological_process	cellular process	19	1229	105	20393	0.180952380952381	1.4863470000000002e-05	0.0007373792999999999
GO:0010410	hemicellulose metabolic process	biological_process	cellular process	25	1229	163	20393	0.15337423312883403	1.518856e-05	0.000740949
GO:0000234	phosphoethanolamine N-methyltransferase activity	molecular_function	catalytic activity	4	1824	4	27432	1	1.948655e-05	0.0009122274000000001
GO:0005984	disaccharide metabolic process	biological_process	cellular process	19	1229	107	20393	0.17757009345794397	1.963455e-05	0.0009122274000000001
GO:0009719	response to endogenous stimulus	biological_process	response to stimulus	82	1229	854	20393	0.0960187353629977	1.903276e-05	0.0009122274000000001
GO:0022857	transmembrane transporter activity	molecular_function	transporter activity	194	1824	2197	27432	0.0883022303140646	2.321248e-05	0.0010616080000000001
GO:0004737	pyruvate decarboxylase activity	molecular_function	catalytic activity	5	1824	7	27432	0.7142857142857142	2.423765e-05	0.0010749
GO:0005199	structural constituent of cell wall	molecular_function	structural molecule activity	5	1824	7	27432	0.7142857142857142	2.423765e-05	0.0010749
GO:0016798	hydrolase activity, acting on glycosyl bonds	molecular_function	catalytic activity	93	1824	914	27432	0.10175054704595199	2.849127e-05	0.00124469
GO:0032787	monocarboxylic acid metabolic process	biological_process	cellular process	53	1229	495	20393	0.10707070707070698	3.552209e-05	0.00151526
GO:0044281	small molecule metabolic process	biological_process	metabolic process	173	1229	2148	20393	0.0805400372439479	3.572014e-05	0.00151526
GO:0006066	alcohol metabolic process	biological_process	metabolic process	25	1229	172	20393	0.145348837209302	3.8493059999999996e-05	0.00160956
GO:0004601	peroxidase activity	molecular_function	antioxidant activity	32	1824	225	27432	0.14222222222222197	3.9447490000000004e-05	0.0016262370000000002
GO:0043177	organic acid binding	molecular_function	binding	19	1824	103	27432	0.184466019417476	4.414606e-05	0.00179466
GO:0005215	transporter activity	molecular_function	transporter activity	197	1824	2262	27432	0.0870910698496905	4.501514e-05	0.00180492
GO:0009132	nucleoside diphosphate metabolic process	biological_process	cellular process	19	1229	115	20393	0.165217391304348	5.539651e-05	0.00217938
GO:0016684	oxidoreductase activity, acting on peroxide as acceptor	molecular_function	catalytic activity	32	1824	229	27432	0.139737991266376	5.5843319999999996e-05	0.00217938
GO:0019842	vitamin binding	molecular_function	binding	33	1824	240	27432	0.1375	5.9545e-05	0.00229327
GO:0005886	plasma membrane	cellular_component	cellular anatomical entity	182	1500	2320	25075	0.078448275862069	7.65175e-05	0.00290866
GO:0006629	lipid metabolic process	biological_process	metabolic process	117	1229	1375	20393	0.0850909090909091	8.419690999999999e-05	0.00315877
GO:0071669	plant-type cell wall organization or biogenesis	biological_process	cellular process	28	1229	213	20393	0.131455399061033	8.525562e-05	0.00315877
GO:0004857	enzyme inhibitor activity	molecular_function	molecular function regulator	39	1824	309	27432	0.12621359223300999	9.17833e-05	0.00335812
GO:0019139	cytokinin dehydrogenase activity	molecular_function	catalytic activity	7	1824	18	27432	0.38888888888888895	9.41003e-05	0.00340039
GO:0034309	primary alcohol biosynthetic process	biological_process	metabolic process	8	1229	26	20393	0.307692307692308	9.997786e-05	0.0035687220000000003
GO:0009228	thiamine biosynthetic process	biological_process	cellular process	7	1229	20	20393	0.35	0.000109743	0.0038700759999999996
GO:0046527	glucosyltransferase activity	molecular_function	catalytic activity	48	1824	414	27432	0.11594202898550698	0.000129122	0.00449929
GO:0042221	response to chemical	biological_process	response to stimulus	113	1229	1335	20393	0.0846441947565543	0.000137751	0.0047435
GO:0006952	defense response	biological_process	response to stimulus	74	1229	797	20393	0.0928481806775408	0.000139921	0.00476219
GO:0022804	active transmembrane transporter activity	molecular_function	transporter activity	94	1824	968	27432	0.0971074380165289	0.000144372	0.00481661
GO:0071310	cellular response to organic substance	biological_process	cellular process	64	1229	665	20393	0.0962406015037594	0.000144811	0.00481661
GO:0005985	sucrose metabolic process	biological_process	cellular process	13	1229	67	20393	0.19402985074626897	0.000156078	0.00507605
GO:0030388	fructose 1,6-bisphosphate metabolic process	biological_process	cellular process	7	1229	21	20393	0.33333333333333304	0.00015607930000000002	0.00507605
GO:0048046	apoplast	cellular_component	cellular anatomical entity	37	1500	329	25075	0.112462006079027	0.00017369669999999998	0.00558693
GO:0006090	pyruvate metabolic process	biological_process	cellular process	20	1229	137	20393	0.145985401459854	0.000208303	0.00662721
GO:0006772	thiamine metabolic process	biological_process	cellular process	7	1229	22	20393	0.31818181818181795	0.00021705970000000002	0.00668772
GO:0042723	thiamine-containing compound metabolic process	biological_process	cellular process	7	1229	22	20393	0.31818181818181795	0.00021705970000000002	0.00668772
GO:0042724	thiamine-containing compound biosynthetic process	biological_process	cellular process	7	1229	22	20393	0.31818181818181795	0.00021705970000000002	0.00668772
GO:0016717	oxidoreductase activity, acting on paired donors, with oxidation of a pair of donors resulting in the reduction of molecular oxygen to two molecules of water	molecular_function	catalytic activity	10	1824	40	27432	0.25	0.000221018	0.00673874
GO:0009308	amine metabolic process	biological_process	metabolic process	22	1229	159	20393	0.138364779874214	0.000226635	0.006838756999999999
GO:0000272	polysaccharide catabolic process	biological_process	metabolic process	34	1229	296	20393	0.114864864864865	0.000235422	0.0070314340000000005
GO:0009311	oligosaccharide metabolic process	biological_process	metabolic process	19	1229	128	20393	0.148438	0.000238695	0.007057163000000001
GO:0042910	xenobiotic transmembrane transporter activity	molecular_function	transporter activity	18	1824	108	27432	0.166666666666667	0.00026466040000000003	0.00774661
GO:0051091	positive regulation of DNA-binding transcription factor activity	biological_process	biological regulation	5	1229	11	20393	0.45454545454545503	0.00026818889999999997	0.00777217
GO:0004743	pyruvate kinase activity	molecular_function	catalytic activity	7	1824	21	27432	0.33333333333333304	0.00028807	0.00803031
GO:0030955	potassium ion binding	molecular_function	binding	7	1824	21	27432	0.33333333333333304	0.00028807	0.00803031
GO:0031420	alkali metal ion binding	molecular_function	binding	7	1824	21	27432	0.33333333333333304	0.00028807	0.00803031
GO:1901700	response to oxygen-containing compound	biological_process	response to stimulus	49	1229	485	20393	0.10103092783505199	0.000280169	0.00803031
GO:0006144	purine nucleobase metabolic process	biological_process	cellular process	7	1229	23	20393	0.304347826086957	0.00029587790000000004	0.00817014
GO:0009733	response to auxin	biological_process	response to stimulus	43	1229	412	20393	0.104368932038835	0.000326462	0.0089304
GO:0050896	response to stimulus	biological_process	response to stimulus	283	1229	3916	20393	0.072267620020429	0.000330071	0.00894553
GO:0009056	catabolic process	biological_process	metabolic process	169	1229	2188	20393	0.0772394881170018	0.000368824	0.00990411
GO:0009606	tropism	biological_process	response to stimulus	13	1229	73	20393	0.178082191780822	0.000379426	0.0100962
GO:0047372	acylglycerol lipase activity	molecular_function	catalytic activity	6	1824	16	27432	0.375	0.000383912	0.0101235
GO:0008271	secondary active sulfate transmembrane transporter activity	molecular_function	transporter activity	7	1824	22	27432	0.31818181818181795	0.000398358	0.0103185
GO:0051510	regulation of unidimensional cell growth	biological_process	biological regulation	7	1229	24	20393	0.29166666666666696	0.000396117	0.0103185
GO:0010817	regulation of hormone levels	biological_process	biological regulation	20	1229	144	20393	0.138888888888889	0.00040753779999999997	0.0104637
GO:0009629	response to gravity	biological_process	response to stimulus	9	1229	39	20393	0.23076923076923103	0.00041652	0.01051
GO:0009630	gravitropism	biological_process	response to stimulus	9	1229	39	20393	0.23076923076923103	0.00041652	0.01051
GO:0009690	cytokinin metabolic process	biological_process	biological regulation	10	1229	48	20393	0.208333333333333	0.000486755	0.0121772
GO:0009074	aromatic amino acid family catabolic process	biological_process	cellular process	7	1229	25	20393	0.28	0.000521751	0.0129421
GO:0031226	intrinsic component of plasma membrane	cellular_component	cellular anatomical entity	36	1500	337	25075	0.106824925816024	0.000562432	0.0138339
GO:0003999	adenine phosphoribosyltransferase activity	molecular_function	catalytic activity	4	1824	7	27432	0.5714285714285711	0.000579303	0.0140134
GO:0034338	short-chain carboxylesterase activity	molecular_function	catalytic activity	4	1824	7	27432	0.5714285714285711	0.000579303	0.0140134
GO:0004864	protein phosphatase inhibitor activity	molecular_function	molecular function regulator	12	1824	61	27432	0.19672131147541003	0.000593909	0.0140191
GO:0019212	phosphatase inhibitor activity	molecular_function	molecular function regulator	12	1824	61	27432	0.19672131147541003	0.000593909	0.0140191
GO:0044283	small molecule biosynthetic process	biological_process	metabolic process	73	1229	823	20393	0.0886998784933171	0.0005892523000000001	0.0140191
GO:0015291	secondary active transmembrane transporter activity	molecular_function	transporter activity	57	1824	551	27432	0.103448275862069	0.000637465	0.0148991
GO:0071215	cellular response to abscisic acid stimulus	biological_process	cellular process	13	1229	77	20393	0.168831168831169	0.000646459	0.0148991
GO:0097306	cellular response to alcohol	biological_process	cellular process	13	1229	77	20393	0.168831168831169	0.000646459	0.0148991
GO:0009734	auxin-activated signaling pathway	biological_process	biological regulation	28	1229	241	20393	0.11618257261410801	0.000671484	0.0150799
GO:0051090	regulation of DNA-binding transcription factor activity	biological_process	biological regulation	5	1229	13	20393	0.384615384615385	0.00067491	0.0150799
GO:0052863	1-deoxy-D-xylulose 5-phosphate metabolic process	biological_process	cellular process	5	1229	13	20393	0.384615384615385	0.00067491	0.0150799
GO:0052865	1-deoxy-D-xylulose 5-phosphate biosynthetic process	biological_process	cellular process	5	1229	13	20393	0.384615384615385	0.00067491	0.0150799
GO:0009687	abscisic acid metabolic process	biological_process	cellular process	4	1229	8	20393	0.5	0.000755247	0.0155677
GO:0030243	cellulose metabolic process	biological_process	cellular process	18	1229	129	20393	0.13953488372093	0.000734573	0.0155677
GO:0032890	regulation of organic acid transport	biological_process	biological regulation	4	1229	8	20393	0.5	0.000755247	0.0155677
GO:0043169	cation binding	molecular_function	binding	396	1824	5165	27432	0.0766698935140368	0.000739181	0.0155677
GO:0043288	apocarotenoid metabolic process	biological_process	cellular process	4	1229	8	20393	0.5	0.000755247	0.0155677
GO:0051952	regulation of amine transport	biological_process	biological regulation	4	1229	8	20393	0.5	0.000755247	0.0155677
GO:0051955	regulation of amino acid transport	biological_process	biological regulation	4	1229	8	20393	0.5	0.000755247	0.0155677
GO:0071365	cellular response to auxin stimulus	biological_process	cellular process	28	1229	242	20393	0.115702479338843	0.000716769	0.0155677
GO:0080143	regulation of amino acid export	biological_process	biological regulation	4	1229	8	20393	0.5	0.000755247	0.0155677
GO:1902644	tertiary alcohol metabolic process	biological_process	metabolic process	4	1229	8	20393	0.5	0.000755247	0.0155677
GO:1903789	regulation of amino acid transmembrane transport	biological_process	biological regulation	4	1229	8	20393	0.5	0.000755247	0.0155677
GO:0009090	homoserine biosynthetic process	biological_process	cellular process	3	1229	4	20393	0.75	0.000834133	0.0166089
GO:0030417	nicotianamine metabolic process	biological_process	cellular process	3	1229	4	20393	0.75	0.000834133	0.0166089
GO:0030418	nicotianamine biosynthetic process	biological_process	cellular process	3	1229	4	20393	0.75	0.000834133	0.0166089
GO:0045177	apical part of cell	cellular_component	cellular anatomical entity	3	1500	4	25075	0.75	0.000816388	0.0166089
GO:0072351	tricarboxylic acid biosynthetic process	biological_process	cellular process	3	1229	4	20393	0.75	0.000834133	0.0166089
GO:0010427	abscisic acid binding	molecular_function	binding	9	1824	39	27432	0.23076923076923103	0.000852866	0.0168671
GO:0034754	cellular hormone metabolic process	biological_process	biological regulation	10	1229	52	20393	0.19230769230769199	0.0009458644000000001	0.0185808
GO:0046872	metal ion binding	molecular_function	binding	392	1824	5127	27432	0.0764579676223913	0.000971492	0.018957
GO:0000287	magnesium ion binding	molecular_function	binding	30	1824	246	27432	0.12195121951219501	0.000985492	0.0191029
GO:0004332	fructose-bisphosphate aldolase activity	molecular_function	catalytic activity	5	1824	13	27432	0.384615384615385	0.0010589	0.020126
GO:0008661	1-deoxy-D-xylulose-5-phosphate synthase activity	molecular_function	catalytic activity	5	1824	13	27432	0.384615384615385	0.0010589	0.020126
GO:0070887	cellular response to chemical stimulus	biological_process	cellular process	69	1229	785	20393	0.0878980891719745	0.001047	0.020126
GO:0106321	S-(hydroxymethyl)glutathione dehydrogenase NADP activity	molecular_function	catalytic activity	4	1824	8	27432	0.5	0.00109753	0.0205928
GO:0106322	S-(hydroxymethyl)glutathione dehydrogenase NAD activity	molecular_function	catalytic activity	4	1824	8	27432	0.5	0.00109753	0.0205928
GO:0030410	nicotianamine synthase activity	molecular_function	catalytic activity	3	1824	4	27432	0.75	0.00111561	0.0207987
GO:0005504	fatty acid binding	molecular_function	binding	8	1824	33	27432	0.24242424242424201	0.00116516	0.0211901
GO:0009605	response to external stimulus	biological_process	response to stimulus	52	1229	557	20393	0.0933572710951526	0.00116556	0.0211901
GO:0009738	abscisic acid-activated signaling pathway	biological_process	biological regulation	12	1229	72	20393	0.166666666666667	0.00115883	0.0211901
GO:0016209	antioxidant activity	molecular_function	antioxidant activity	33	1824	282	27432	0.11702127659574499	0.00115889	0.0211901
GO:0015116	sulfate transmembrane transporter activity	molecular_function	transporter activity	7	1824	26	27432	0.269230769230769	0.00121507	0.0219538
GO:0006168	adenine salvage	biological_process	cellular process	4	1229	9	20393	0.444444444444444	0.00129465	0.022828
GO:0006656	phosphatidylcholine biosynthetic process	biological_process	cellular process	4	1229	9	20393	0.444444444444444	0.00129465	0.022828
GO:0043096	purine nucleobase salvage	biological_process	cellular process	4	1229	9	20393	0.444444444444444	0.00129465	0.022828
GO:0046351	disaccharide biosynthetic process	biological_process	cellular process	10	1229	54	20393	0.185185185185185	0.00128274	0.022828
GO:0005887	integral component of plasma membrane	cellular_component	cellular anatomical entity	19	1500	148	25075	0.128378378378378	0.00136256	0.0238814
GO:0042445	hormone metabolic process	biological_process	biological regulation	16	1229	115	20393	0.139130434782609	0.00145828	0.0254071
GO:0009627	systemic acquired resistance	biological_process	response to stimulus	9	1229	46	20393	0.195652173913043	0.0014816520000000002	0.0255144
GO:0009873	ethylene-activated signaling pathway	biological_process	biological regulation	12	1229	74	20393	0.162162162162162	0.0014818720000000002	0.0255144
GO:0071949	FAD binding	molecular_function	binding	21	1824	156	27432	0.134615384615385	0.00159813	0.0273551
GO:0000160	phosphorelay signal transduction system	biological_process	biological regulation	18	1229	138	20393	0.130434782608696	0.00161694	0.0275161
GO:1901615	organic hydroxy compound metabolic process	biological_process	metabolic process	34	1229	331	20393	0.10271903323262802	0.00171428	0.029004
GO:0009607	response to biotic stimulus	biological_process	response to stimulus	39	1229	397	20393	0.0982367758186398	0.001873	0.0308444
GO:0017172	cysteine dioxygenase activity	molecular_function	catalytic activity	4	1824	9	27432	0.444444444444444	0.0018716720000000002	0.0308444
GO:0044550	secondary metabolite biosynthetic process	biological_process	metabolic process	12	1229	76	20393	0.157894736842105	0.00187575	0.0308444
GO:0071369	cellular response to ethylene stimulus	biological_process	cellular process	12	1229	76	20393	0.157894736842105	0.00187575	0.0308444
GO:0106130	purine phosphoribosyltransferase activity	molecular_function	catalytic activity	4	1824	9	27432	0.444444444444444	0.0018716720000000002	0.0308444
GO:0006558	L-phenylalanine metabolic process	biological_process	cellular process	6	1229	23	20393	0.260869565217391	0.00196544	0.0313407
GO:0009800	cinnamic acid biosynthetic process	biological_process	cellular process	3	1229	5	20393	0.6	0.00199159	0.0313407
GO:0009803	cinnamic acid metabolic process	biological_process	cellular process	3	1229	5	20393	0.6	0.00199159	0.0313407
GO:0016157	sucrose synthase activity	molecular_function	catalytic activity	6	1824	21	27432	0.28571428571428603	0.00195094	0.0313407
GO:0034308	primary alcohol metabolic process	biological_process	metabolic process	8	1229	39	20393	0.20512820512820498	0.00195857	0.0313407
GO:0080163	regulation of protein serine/threonine phosphatase activity	biological_process	biological regulation	6	1229	23	20393	0.260869565217391	0.00196544	0.0313407
GO:1902221	erythrose 4-phosphate/phosphoenolpyruvate family amino acid metabolic process	biological_process	cellular process	6	1229	23	20393	0.260869565217391	0.00196544	0.0313407
GO:1990074	polyuridylation-dependent mRNA catabolic process	biological_process	biological regulation	3	1229	5	20393	0.6	0.00199159	0.0313407
GO:0019840	isoprenoid binding	molecular_function	binding	9	1824	44	27432	0.20454545454545497	0.00211395	0.0330884
GO:0004069	L-aspartate:2-oxoglutarate aminotransferase activity	molecular_function	catalytic activity	5	1824	15	27432	0.33333333333333304	0.00220897	0.0342098
GO:0004097	catechol oxidase activity	molecular_function	catalytic activity	5	1824	15	27432	0.33333333333333304	0.00220897	0.0342098
GO:0050660	flavin adenine dinucleotide binding	molecular_function	binding	33	1824	295	27432	0.11186440677966099	0.00243071	0.0374457
GO:1901659	glycosyl compound biosynthetic process	biological_process	metabolic process	7	1229	32	20393	0.21875	0.00252447	0.0386866
GO:0004072	aspartate kinase activity	molecular_function	catalytic activity	3	1824	5	27432	0.6	0.0026506409999999996	0.0399919
GO:0006979	response to oxidative stress	biological_process	response to stimulus	30	1229	289	20393	0.103806228373702	0.00264912	0.0399919
GO:0016053	organic acid biosynthetic process	biological_process	cellular process	54	1229	606	20393	0.0891089108910891	0.00263217	0.0399919
GO:0006720	isoprenoid metabolic process	biological_process	cellular process	27	1229	252	20393	0.107142857142857	0.0027172940000000003	0.0407873
GO:0110165	cellular anatomical entity	cellular_component	cellular anatomical entity	1494	1500	24805	25075	0.0602297923805684	0.00283182	0.0422894
GO:1901606	alpha-amino acid catabolic process	biological_process	cellular process	14	1229	101	20393	0.13861386138613901	0.0029108159999999997	0.0432485
GO:0009723	response to ethylene	biological_process	response to stimulus	15	1229	112	20393	0.133928571428571	0.00295051	0.0436169
GO:0015926	glucosidase activity	molecular_function	catalytic activity	24	1824	197	27432	0.121827411167513	0.00303535	0.0442478
GO:0016020	membrane	cellular_component	cellular anatomical entity	801	1500	12520	25075	0.0639776357827476	0.00301579	0.0442478
GO:0019202	amino acid kinase activity	molecular_function	catalytic activity	5	1824	16	27432	0.3125	0.0030385409999999996	0.0442478
GO:0016121	carotene catabolic process	biological_process	cellular process	4	1229	11	20393	0.36363636363636404	0.00307624	0.0442805
GO:0046247	terpene catabolic process	biological_process	cellular process	4	1229	11	20393	0.36363636363636404	0.00307624	0.0442805
GO:0097573	glutathione oxidoreductase activity	molecular_function	catalytic activity	11	1824	64	27432	0.171875	0.00308617	0.0442805
GO:0016899	oxidoreductase activity, acting on the CH-OH group of donors, oxygen as acceptor	molecular_function	catalytic activity	6	1824	23	27432	0.260869565217391	0.00323664	0.046213
GO:0005911	cell-cell junction	cellular_component	cellular anatomical entity	29	1500	283	25075	0.102473498233216	0.00339157	0.0473391
GO:0009506	plasmodesma	cellular_component	cellular anatomical entity	29	1500	283	25075	0.102473498233216	0.00339157	0.0473391
GO:0042562	hormone binding	molecular_function	binding	9	1824	47	27432	0.19148936170212802	0.00339639	0.0473391
GO:0055044	symplast	cellular_component	cellular anatomical entity	29	1500	283	25075	0.102473498233216	0.00339157	0.0473391
GO:0070161	anchoring junction	cellular_component	cellular anatomical entity	29	1500	283	25075	0.102473498233216	0.00339157	0.0473391
GO:0016645	oxidoreductase activity, acting on the CH-NH group of donors	molecular_function	catalytic activity	11	1824	65	27432	0.16923076923076902	0.0034961	0.0480426
GO:0019751	polyol metabolic process	biological_process	metabolic process	14	1229	103	20393	0.13592233009708699	0.0034934909999999996	0.0480426
GO:0044282	small molecule catabolic process	biological_process	metabolic process	28	1229	269	20393	0.10408921933085499	0.00346743	0.0480426
GO:0006658	phosphatidylserine metabolic process	biological_process	cellular process	2	1229	2	20393	1	0.0036291870000000003	0.0480662
GO:0006659	phosphatidylserine biosynthetic process	biological_process	cellular process	2	1229	2	20393	1	0.0036291870000000003	0.0480662
GO:0010452	histone H3-K36 methylation	biological_process	cellular process	2	1229	2	20393	1	0.0036291870000000003	0.0480662
GO:0016598	protein arginylation	biological_process	cellular process	2	1229	2	20393	1	0.0036291870000000003	0.0480662
GO:0019628	urate catabolic process	biological_process	cellular process	2	1229	2	20393	1	0.0036291870000000003	0.0480662
GO:0046415	urate metabolic process	biological_process	cellular process	2	1229	2	20393	1	0.0036291870000000003	0.0480662
GO:0051273	beta-glucan metabolic process	biological_process	cellular process	19	1229	160	20393	0.11875	0.00360661	0.0480662
GO:0051562	negative regulation of mitochondrial calcium ion concentration	biological_process	biological regulation	2	1229	2	20393	1	0.0036291870000000003	0.0480662
GO:0005775	vacuolar lumen	cellular_component	cellular anatomical entity	3	1500	6	25075	0.5	0.0037261670000000003	0.0491283
GO:0030054	cell junction	cellular_component	cellular anatomical entity	29	1500	285	25075	0.10175438596491199	0.00375085	0.049232
GO:0055062	phosphate ion homeostasis	biological_process	biological regulation	3	1229	6	20393	0.5	0.00380467	0.0494945
GO:0072506	trivalent inorganic anion homeostasis	biological_process	biological regulation	3	1229	6	20393	0.5	0.00380467	0.0494945
GO:0016709	oxidoreductase activity, acting on paired donors, with incorporation or reduction of molecular oxygen, NAD(P)H as one donor, and incorporation of one atom of oxygen	molecular_function	catalytic activity	16	1824	115	27432	0.139130434782609	0.00392581	0.0508444
GO:0008889	glycerophosphodiester phosphodiesterase activity	molecular_function	catalytic activity	6	1824	24	27432	0.25	0.00407592	0.0523255
GO:0047911	galacturan 1,4-alpha-galacturonidase activity	molecular_function	catalytic activity	6	1824	24	27432	0.25	0.00407592	0.0523255
GO:0001558	regulation of cell growth	biological_process	biological regulation	7	1229	35	20393	0.2	0.00430847	0.0527921
GO:0004024	alcohol dehydrogenase activity, zinc-dependent	molecular_function	catalytic activity	4	1824	11	27432	0.36363636363636404	0.0044018	0.0527921
GO:0004057	arginyltransferase activity	molecular_function	catalytic activity	2	1824	2	27432	1	0.00441888	0.0527921
GO:0004375	glycine dehydrogenase (decarboxylating) activity	molecular_function	catalytic activity	2	1824	2	27432	1	0.00441888	0.0527921
GO:0004846	urate oxidase activity	molecular_function	catalytic activity	2	1824	2	27432	1	0.00441888	0.0527921
GO:0005249	voltage-gated potassium channel activity	molecular_function	transporter activity	7	1824	32	27432	0.21875	0.0043816540000000005	0.0527921
GO:0008381	mechanosensitive ion channel activity	molecular_function	transporter activity	7	1824	32	27432	0.21875	0.0043816540000000005	0.0527921
GO:0010436	carotenoid dioxygenase activity	molecular_function	catalytic activity	4	1824	11	27432	0.36363636363636404	0.0044018	0.0527921
GO:0016594	glycine binding	molecular_function	binding	2	1824	2	27432	1	0.00441888	0.0527921
GO:0016642	oxidoreductase activity, acting on the CH-NH2 group of donors, disulfide as acceptor	molecular_function	catalytic activity	2	1824	2	27432	1	0.00441888	0.0527921
GO:0016663	oxidoreductase activity, acting on other nitrogenous compounds as donors, oxygen as acceptor	molecular_function	catalytic activity	2	1824	2	27432	1	0.00441888	0.0527921
GO:0031464	Cul4A-RING E3 ubiquitin ligase complex	cellular_component	protein-containing complex	4	1500	12	25075	0.33333333333333304	0.0042826209999999995	0.0527921
GO:0032957	inositol trisphosphate metabolic process	biological_process	cellular process	4	1229	12	20393	0.33333333333333304	0.00439589	0.0527921
GO:0044209	AMP salvage	biological_process	cellular process	4	1229	12	20393	0.33333333333333304	0.00439589	0.0527921
GO:0051213	dioxygenase activity	molecular_function	catalytic activity	25	1824	213	27432	0.11737089201877901	0.00413342	0.0527921
GO:0106245	L-serine-phosphatidylethanolamine phosphatidyltransferase activity	molecular_function	catalytic activity	2	1824	2	27432	1	0.00441888	0.0527921
GO:0140323	solute:anion antiporter activity	molecular_function	transporter activity	8	1824	40	27432	0.2	0.0042658190000000006	0.0527921
GO:0043178	alcohol binding	molecular_function	binding	11	1824	67	27432	0.164179104477612	0.00444629	0.0529036
GO:0009063	cellular amino acid catabolic process	biological_process	cellular process	14	1229	106	20393	0.132075471698113	0.00454278	0.0534005
GO:0030170	pyridoxal phosphate binding	molecular_function	binding	21	1824	170	27432	0.123529411764706	0.004532199999999999	0.0534005
GO:0070279	vitamin B6 binding	molecular_function	binding	21	1824	170	27432	0.123529411764706	0.004532199999999999	0.0534005
GO:0009699	phenylpropanoid biosynthetic process	biological_process	cellular process	9	1229	54	20393	0.166666666666667	0.00464712	0.0539767
GO:0030245	cellulose catabolic process	biological_process	cellular process	9	1229	54	20393	0.166666666666667	0.00464712	0.0539767
GO:0051275	beta-glucan catabolic process	biological_process	cellular process	9	1229	54	20393	0.166666666666667	0.00464712	0.0539767
GO:0009251	glucan catabolic process	biological_process	metabolic process	12	1229	85	20393	0.141176470588235	0.00484564	0.0560601
GO:0030976	thiamine pyrophosphate binding	molecular_function	binding	6	1824	25	27432	0.24	0.0050657340000000006	0.0583756
GO:0008810	cellulase activity	molecular_function	catalytic activity	9	1824	50	27432	0.18	0.00522247	0.0599457
GO:0046394	carboxylic acid biosynthetic process	biological_process	cellular process	50	1229	573	20393	0.087260034904014	0.005553036999999999	0.0634912
GO:0006767	water-soluble vitamin metabolic process	biological_process	metabolic process	15	1229	120	20393	0.125	0.00569084	0.0648136
GO:0071396	cellular response to lipid	biological_process	cellular process	19	1229	167	20393	0.11377245508982001	0.00575237	0.0652604
GO:0006559	L-phenylalanine catabolic process	biological_process	cellular process	4	1229	13	20393	0.307692307692308	0.00604965	0.0668201
GO:0006714	sesquiterpenoid metabolic process	biological_process	cellular process	4	1229	13	20393	0.307692307692308	0.00604965	0.0668201
GO:0043666	regulation of phosphoprotein phosphatase activity	biological_process	biological regulation	7	1229	37	20393	0.189189189189189	0.00594059	0.0668201
GO:0046083	adenine metabolic process	biological_process	cellular process	4	1229	13	20393	0.307692307692308	0.00604965	0.0668201
GO:0046084	adenine biosynthetic process	biological_process	cellular process	4	1229	13	20393	0.307692307692308	0.00604965	0.0668201
GO:0120253	hydrocarbon catabolic process	biological_process	metabolic process	4	1229	13	20393	0.307692307692308	0.00604965	0.0668201
GO:1902222	erythrose 4-phosphate/phosphoenolpyruvate family amino acid catabolic process	biological_process	cellular process	4	1229	13	20393	0.307692307692308	0.00604965	0.0668201
GO:0004084	branched-chain-amino-acid transaminase activity	molecular_function	catalytic activity	4	1824	12	27432	0.33333333333333304	0.00625806	0.0673432
GO:0047325	inositol tetrakisphosphate 1-kinase activity	molecular_function	catalytic activity	4	1824	12	27432	0.33333333333333304	0.00625806	0.0673432
GO:0052654	L-leucine transaminase activity	molecular_function	catalytic activity	4	1824	12	27432	0.33333333333333304	0.00625806	0.0673432
GO:0052655	L-valine transaminase activity	molecular_function	catalytic activity	4	1824	12	27432	0.33333333333333304	0.00625806	0.0673432
GO:0052656	L-isoleucine transaminase activity	molecular_function	catalytic activity	4	1824	12	27432	0.33333333333333304	0.00625806	0.0673432
GO:0052725	inositol-1,3,4-trisphosphate 6-kinase activity	molecular_function	catalytic activity	4	1824	12	27432	0.33333333333333304	0.00625806	0.0673432
GO:0052726	inositol-1,3,4-trisphosphate 5-kinase activity	molecular_function	catalytic activity	4	1824	12	27432	0.33333333333333304	0.00625806	0.0673432
GO:0006011	UDP-glucose metabolic process	biological_process	cellular process	3	1229	7	20393	0.42857142857142894	0.00636075	0.0677015
GO:0006424	glutamyl-tRNA aminoacylation	biological_process	cellular process	3	1229	7	20393	0.42857142857142894	0.00636075	0.0677015
GO:0006790	sulfur compound metabolic process	biological_process	cellular process	38	1229	413	20393	0.0920096852300242	0.00635136	0.0677015
GO:0003824	catalytic activity	molecular_function	catalytic activity	1153	1824	16580	27432	0.0695416164053076	0.006392048000000001	0.0677881
GO:0044272	sulfur compound biosynthetic process	biological_process	cellular process	18	1229	157	20393	0.11464968152866199	0.006532939000000001	0.0690322
GO:0044255	cellular lipid metabolic process	biological_process	cellular process	76	1229	952	20393	0.0798319327731092	0.007320533000000001	0.0770763
GO:0052689	carboxylic ester hydrolase activity	molecular_function	catalytic activity	31	1824	294	27432	0.10544217687074801	0.00760333	0.0797668
GO:0008422	beta-glucosidase activity	molecular_function	catalytic activity	20	1824	167	27432	0.119760479041916	0.007737183000000001	0.0808812
GO:0006166	purine ribonucleoside salvage	biological_process	cellular process	4	1229	14	20393	0.28571428571428603	0.00807032	0.0817365
GO:0010769	regulation of cell morphogenesis involved in differentiation	biological_process	biological regulation	4	1229	14	20393	0.28571428571428603	0.00807032	0.0817365
GO:0010921	regulation of phosphatase activity	biological_process	biological regulation	7	1229	39	20393	0.179487179487179	0.007994570999999999	0.0817365
GO:0016119	carotene metabolic process	biological_process	cellular process	4	1229	14	20393	0.28571428571428603	0.00807032	0.0817365
GO:0043174	nucleoside salvage	biological_process	cellular process	4	1229	14	20393	0.28571428571428603	0.00807032	0.0817365
GO:0046294	formaldehyde catabolic process	biological_process	cellular process	4	1229	14	20393	0.28571428571428603	0.00807032	0.0817365
GO:0080092	regulation of pollen tube growth	biological_process	biological regulation	4	1229	14	20393	0.28571428571428603	0.00807032	0.0817365
GO:0110095	cellular detoxification of aldehyde	biological_process	cellular process	4	1229	14	20393	0.28571428571428603	0.00807032	0.0817365
GO:0110096	cellular response to aldehyde	biological_process	cellular process	4	1229	14	20393	0.28571428571428603	0.00807032	0.0817365
GO:0006721	terpenoid metabolic process	biological_process	cellular process	20	1229	185	20393	0.108108108108108	0.008197725999999999	0.0827405
GO:0003983	UTP:glucose-1-phosphate uridylyltransferase activity	molecular_function	catalytic activity	3	1824	7	27432	0.42857142857142894	0.00838405	0.0831869
GO:0004351	glutamate decarboxylase activity	molecular_function	catalytic activity	3	1824	7	27432	0.42857142857142894	0.00838405	0.0831869
GO:0004818	glutamate-tRNA ligase activity	molecular_function	catalytic activity	3	1824	7	27432	0.42857142857142894	0.00838405	0.0831869
GO:0045548	phenylalanine ammonia-lyase activity	molecular_function	catalytic activity	3	1824	7	27432	0.42857142857142894	0.00838405	0.0831869
GO:0051748	UTP-monosaccharide-1-phosphate uridylyltransferase activity	molecular_function	catalytic activity	3	1824	7	27432	0.42857142857142894	0.00838405	0.0831869
GO:0009112	nucleobase metabolic process	biological_process	cellular process	8	1229	49	20393	0.163265306122449	0.00843783	0.0834376
GO:0008515	sucrose transmembrane transporter activity	molecular_function	transporter activity	5	1824	20	27432	0.25	0.008635588000000001	0.0842545
GO:0015301	anion:anion antiporter activity	molecular_function	transporter activity	7	1824	36	27432	0.19444444444444395	0.00861881	0.0842545
GO:0016744	transketolase or transaldolase activity	molecular_function	catalytic activity	7	1824	36	27432	0.19444444444444395	0.00861881	0.0842545
GO:0033612	receptor serine/threonine kinase binding	molecular_function	binding	5	1824	20	27432	0.25	0.008635588000000001	0.0842545
GO:0008300	isoprenoid catabolic process	biological_process	cellular process	5	1229	22	20393	0.22727272727272702	0.00877854	0.0853648
GO:0044247	cellular polysaccharide catabolic process	biological_process	cellular process	10	1229	70	20393	0.14285714285714302	0.00892375	0.0864894
GO:0008447	L-ascorbate oxidase activity	molecular_function	catalytic activity	6	1824	28	27432	0.214285714285714	0.00908644	0.0873693
GO:0015297	antiporter activity	molecular_function	transporter activity	34	1824	334	27432	0.10179640718562899	0.00906505	0.0873693
GO:0016125	sterol metabolic process	biological_process	metabolic process	12	1229	92	20393	0.130434782608696	0.009104079000000001	0.0873693
GO:0008202	steroid metabolic process	biological_process	metabolic process	14	1229	115	20393	0.121739130434783	0.00929112	0.0888729
GO:0006556	S-adenosylmethionine biosynthetic process	biological_process	cellular process	3	1229	8	20393	0.375	0.00972405	0.0915186
GO:0009827	plant-type cell wall modification	biological_process	cellular process	3	1229	8	20393	0.375	0.00972405	0.0915186
GO:0060688	regulation of morphogenesis of a branching structure	biological_process	biological regulation	3	1229	8	20393	0.375	0.00972405	0.0915186
GO:1905428	regulation of plant organ formation	biological_process	biological regulation	3	1229	8	20393	0.375	0.00972405	0.0915186
GO:2000032	regulation of secondary shoot formation	biological_process	biological regulation	3	1229	8	20393	0.375	0.00972405	0.0915186
GO:0016310	phosphorylation	biological_process	cellular process	59	1229	719	20393	0.0820584144645341	0.00992125	0.0930753
GO:0009326	formate dehydrogenase complex	cellular_component	protein-containing complex	2	1500	3	25075	0.666666666666667	0.0103014	0.0955922
GO:0009831	plant-type cell wall modification involved in multidimensional cell growth	biological_process	cellular process	2	1229	3	20393	0.666666666666667	0.0104508	0.0955922
GO:0010030	positive regulation of seed germination	biological_process	biological regulation	2	1229	3	20393	0.666666666666667	0.0104508	0.0955922
GO:0015942	formate metabolic process	biological_process	cellular process	2	1229	3	20393	0.666666666666667	0.0104508	0.0955922
GO:0042183	formate catabolic process	biological_process	cellular process	2	1229	3	20393	0.666666666666667	0.0104508	0.0955922
GO:0042547	cell wall modification involved in multidimensional cell growth	biological_process	cellular process	2	1229	3	20393	0.666666666666667	0.0104508	0.0955922
GO:0048579	negative regulation of long-day photoperiodism, flowering	biological_process	biological regulation	2	1229	3	20393	0.666666666666667	0.0104508	0.0955922
GO:0070382	exocytic vesicle	cellular_component	cellular anatomical entity	2	1500	3	25075	0.666666666666667	0.0103014	0.0955922
GO:0046292	formaldehyde metabolic process	biological_process	cellular process	4	1229	15	20393	0.266666666666667	0.0104875	0.095629
GO:0006544	glycine metabolic process	biological_process	cellular process	5	1229	23	20393	0.21739130434782603	0.0106711	0.0967004
GO:0048581	negative regulation of post-embryonic development	biological_process	biological regulation	5	1229	23	20393	0.21739130434782603	0.0106711	0.0967004
GO:0016774	phosphotransferase activity, carboxyl group as acceptor	molecular_function	catalytic activity	5	1824	21	27432	0.23809523809523803	0.0107245	0.096885
GO:0046034	ATP metabolic process	biological_process	metabolic process	20	1229	190	20393	0.10526315789473699	0.0108523	0.0974378
GO:0050997	quaternary ammonium group binding	molecular_function	binding	6	1824	29	27432	0.206896551724138	0.0108256	0.0974378
GO:0005992	trehalose biosynthetic process	biological_process	cellular process	6	1229	32	20393	0.1875	0.011108	0.0994288
GO:0004022	alcohol dehydrogenase (NAD+) activity	molecular_function	catalytic activity	4	1824	14	27432	0.28571428571428603	0.0113734	0.100271
GO:0018455	alcohol dehydrogenase [NAD(P)+] activity	molecular_function	catalytic activity	4	1824	14	27432	0.28571428571428603	0.0113734	0.100271
GO:0034485	phosphatidylinositol-3,4,5-trisphosphate 5-phosphatase activity	molecular_function	catalytic activity	4	1824	14	27432	0.28571428571428603	0.0113734	0.100271
GO:0051903	S-(hydroxymethyl)glutathione dehydrogenase activity	molecular_function	catalytic activity	4	1824	14	27432	0.28571428571428603	0.0113734	0.100271
GO:0052793	pectin acetylesterase activity	molecular_function	catalytic activity	4	1824	14	27432	0.28571428571428603	0.0113734	0.100271
GO:0009739	response to gibberellin	biological_process	response to stimulus	8	1229	52	20393	0.153846153846154	0.0120173	0.10499939999999999
GO:0030198	extracellular matrix organization	biological_process	cellular process	7	1229	42	20393	0.166666666666667	0.0119943	0.10499939999999999
GO:0043062	extracellular structure organization	biological_process	cellular process	7	1229	42	20393	0.166666666666667	0.0119943	0.10499939999999999
GO:0004478	methionine adenosyltransferase activity	molecular_function	catalytic activity	3	1824	8	27432	0.375	0.012756	0.110715
GO:0009740	gibberellic acid mediated signaling pathway	biological_process	biological regulation	6	1229	33	20393	0.18181818181818202	0.0129009	0.110715
GO:0010476	gibberellin mediated signaling pathway	biological_process	biological regulation	6	1229	33	20393	0.18181818181818202	0.0129009	0.110715
GO:0016682	oxidoreductase activity, acting on diphenols and related substances as donors, oxygen as acceptor	molecular_function	catalytic activity	13	1824	98	27432	0.13265306122449003	0.0129363	0.110715
GO:0022603	regulation of anatomical structure morphogenesis	biological_process	biological regulation	11	1229	85	20393	0.12941176470588198	0.0129292	0.110715
GO:0042214	terpene metabolic process	biological_process	cellular process	5	1229	24	20393	0.208333333333333	0.0128244	0.110715
GO:0071370	cellular response to gibberellin stimulus	biological_process	cellular process	6	1229	33	20393	0.18181818181818202	0.0129009	0.110715
GO:0009312	oligosaccharide biosynthetic process	biological_process	metabolic process	10	1229	74	20393	0.135135135135135	0.0130283	0.11092629999999999
GO:0042364	water-soluble vitamin biosynthetic process	biological_process	cellular process	13	1229	108	20393	0.12037037037037	0.0130368	0.11092629999999999
GO:0015154	disaccharide transmembrane transporter activity	molecular_function	transporter activity	5	1824	22	27432	0.22727272727272702	0.0131338	0.111106
GO:0015157	oligosaccharide transmembrane transporter activity	molecular_function	transporter activity	5	1824	22	27432	0.22727272727272702	0.0131338	0.111106
GO:0010029	regulation of seed germination	biological_process	biological regulation	4	1229	16	20393	0.25	0.0133273	0.112027
GO:0022843	voltage-gated cation channel activity	molecular_function	transporter activity	7	1824	39	27432	0.179487179487179	0.0133575	0.112027
GO:1900140	regulation of seedling development	biological_process	biological regulation	4	1229	16	20393	0.25	0.0133273	0.112027
GO:0042537	benzene-containing compound metabolic process	biological_process	cellular process	7	1229	43	20393	0.162790697674419	0.0136013	0.11374589999999998
GO:0009825	multidimensional cell growth	biological_process	cellular process	3	1229	9	20393	0.33333333333333304	0.0139387	0.115577
GO:0051513	regulation of monopolar cell growth	biological_process	biological regulation	3	1229	9	20393	0.33333333333333304	0.0139387	0.115577
GO:0055081	anion homeostasis	biological_process	biological regulation	3	1229	9	20393	0.33333333333333304	0.0139387	0.115577
GO:0000976	transcription cis-regulatory region binding	molecular_function	binding	44	1824	470	27432	0.0936170212765957	0.0141059	0.11630439999999999
GO:0001067	transcription regulatory region nucleic acid binding	molecular_function	binding	44	1824	470	27432	0.0936170212765957	0.0141059	0.11630439999999999
GO:0006766	vitamin metabolic process	biological_process	metabolic process	15	1229	133	20393	0.11278195488721801	0.0141926	0.11669
GO:0000981	DNA-binding transcription factor activity, RNA polymerase II-specific	molecular_function	transcription regulator activity	32	1824	321	27432	0.0996884735202492	0.0146861	0.12023489999999999
GO:0016647	oxidoreductase activity, acting on the CH-NH group of donors, oxygen as acceptor	molecular_function	catalytic activity	4	1824	15	27432	0.266666666666667	0.0147059	0.12023489999999999
GO:0006071	glycerol metabolic process	biological_process	cellular process	6	1229	34	20393	0.17647058823529396	0.014887	0.12103980000000002
GO:0019400	alditol metabolic process	biological_process	cellular process	6	1229	34	20393	0.17647058823529396	0.014887	0.12103980000000002
GO:0008483	transaminase activity	molecular_function	catalytic activity	13	1824	100	27432	0.13	0.0151571	0.12255450000000001
GO:0016769	transferase activity, transferring nitrogenous groups	molecular_function	catalytic activity	13	1824	100	27432	0.13	0.0151571	0.12255450000000001
GO:0006002	fructose 6-phosphate metabolic process	biological_process	cellular process	5	1229	25	20393	0.2	0.0152531	0.12299080000000001
GO:0046364	monosaccharide biosynthetic process	biological_process	metabolic process	7	1229	44	20393	0.15909090909090898	0.0153568	0.123487
GO:0006520	cellular amino acid metabolic process	biological_process	cellular process	51	1229	621	20393	0.0821256038647343	0.015467	0.12403239999999999
GO:0009071	serine family amino acid catabolic process	biological_process	cellular process	4	1229	17	20393	0.23529411764705901	0.0166124	0.131654
GO:0009092	homoserine metabolic process	biological_process	cellular process	4	1229	17	20393	0.23529411764705901	0.0166124	0.131654
GO:0019853	L-ascorbic acid biosynthetic process	biological_process	cellular process	4	1229	17	20393	0.23529411764705901	0.0166124	0.131654
GO:0072330	monocarboxylic acid biosynthetic process	biological_process	cellular process	22	1229	224	20393	0.0982142857142857	0.0166422	0.131654
GO:1901701	cellular response to oxygen-containing compound	biological_process	cellular process	23	1229	237	20393	0.0970464135021097	0.0166142	0.131654
GO:1901682	sulfur compound transmembrane transporter activity	molecular_function	transporter activity	7	1824	41	27432	0.17073170731707302	0.0174044	0.137312
GO:0009163	nucleoside biosynthetic process	biological_process	cellular process	5	1229	26	20393	0.19230769230769199	0.0179706	0.13878610000000002
GO:0016054	organic acid catabolic process	biological_process	cellular process	18	1229	174	20393	0.103448275862069	0.017771000000000002	0.13878610000000002
GO:0016298	lipase activity	molecular_function	catalytic activity	18	1824	158	27432	0.11392405063291099	0.0178743	0.13878610000000002
GO:0034404	nucleobase-containing small molecule biosynthetic process	biological_process	cellular process	5	1229	26	20393	0.19230769230769199	0.0179706	0.13878610000000002
GO:0042451	purine nucleoside biosynthetic process	biological_process	cellular process	5	1229	26	20393	0.19230769230769199	0.0179706	0.13878610000000002
GO:0042455	ribonucleoside biosynthetic process	biological_process	cellular process	5	1229	26	20393	0.19230769230769199	0.0179706	0.13878610000000002
GO:0046128	purine ribonucleoside metabolic process	biological_process	cellular process	5	1229	26	20393	0.19230769230769199	0.0179706	0.13878610000000002
GO:0046129	purine ribonucleoside biosynthetic process	biological_process	cellular process	5	1229	26	20393	0.19230769230769199	0.0179706	0.13878610000000002
GO:0008964	phosphoenolpyruvate carboxylase activity	molecular_function	catalytic activity	3	1824	9	27432	0.33333333333333304	0.0181981	0.139805
GO:0050105	L-gulonolactone oxidase activity	molecular_function	catalytic activity	3	1824	9	27432	0.33333333333333304	0.0181981	0.139805
GO:0060089	molecular transducer activity	molecular_function	molecular transducer activity	27	1824	265	27432	0.10188679245283	0.018253099999999998	0.139861
GO:0009069	serine family amino acid metabolic process	biological_process	cellular process	10	1229	78	20393	0.12820512820512803	0.0184097	0.14069279999999998
GO:0034594	phosphatidylinositol trisphosphate phosphatase activity	molecular_function	catalytic activity	4	1824	16	27432	0.25	0.018595	0.141004
GO:0051765	inositol tetrakisphosphate kinase activity	molecular_function	catalytic activity	4	1824	16	27432	0.25	0.018595	0.141004
GO:0051766	inositol trisphosphate kinase activity	molecular_function	catalytic activity	4	1824	16	27432	0.25	0.018595	0.141004
GO:0006538	glutamate catabolic process	biological_process	cellular process	3	1229	10	20393	0.3	0.0190317	0.141028
GO:0016703	oxidoreductase activity, acting on single donors with incorporation of molecular oxygen, incorporation of one atom of oxygen (internal monooxygenases or internal mixed function oxidases)	molecular_function	catalytic activity	5	1824	24	27432	0.208333333333333	0.0189901	0.141028
GO:0018126	protein hydroxylation	biological_process	cellular process	3	1229	10	20393	0.3	0.0190317	0.141028
GO:0018401	peptidyl-proline hydroxylation to 4-hydroxy-L-proline	biological_process	cellular process	3	1229	10	20393	0.3	0.0190317	0.141028
GO:0019511	peptidyl-proline hydroxylation	biological_process	cellular process	3	1229	10	20393	0.3	0.0190317	0.141028
GO:0046835	carbohydrate phosphorylation	biological_process	cellular process	3	1229	10	20393	0.3	0.0190317	0.141028
GO:0052746	inositol phosphorylation	biological_process	cellular process	3	1229	10	20393	0.3	0.0190317	0.141028
GO:0120255	olefinic compound biosynthetic process	biological_process	metabolic process	3	1229	10	20393	0.3	0.0190317	0.141028
GO:1901681	sulfur compound binding	molecular_function	binding	9	1824	61	27432	0.147540983606557	0.0188528	0.141028
GO:0005991	trehalose metabolic process	biological_process	cellular process	6	1229	36	20393	0.166666666666667	0.0194758	0.14359070000000002
GO:0046856	phosphatidylinositol dephosphorylation	biological_process	cellular process	6	1229	36	20393	0.166666666666667	0.0194758	0.14359070000000002
GO:0005267	potassium channel activity	molecular_function	transporter activity	7	1824	42	27432	0.166666666666667	0.0197213	0.14467249999999998
GO:0016832	aldehyde-lyase activity	molecular_function	catalytic activity	7	1824	42	27432	0.166666666666667	0.0197213	0.14467249999999998
GO:0097361	CIA complex	cellular_component	protein-containing complex	2	1500	4	25075	0.5	0.0197865	0.144788
GO:0006425	glutaminyl-tRNA aminoacylation	biological_process	cellular process	2	1229	4	20393	0.5	0.0200675	0.14539
GO:0009938	negative regulation of gibberellic acid mediated signaling pathway	biological_process	biological regulation	2	1229	4	20393	0.5	0.0200675	0.14539
GO:0009958	positive gravitropism	biological_process	response to stimulus	2	1229	4	20393	0.5	0.0200675	0.14539
GO:0043984	histone H4-K16 acetylation	biological_process	cellular process	2	1229	4	20393	0.5	0.0200675	0.14539
GO:0006167	AMP biosynthetic process	biological_process	cellular process	4	1229	18	20393	0.222222222222222	0.0203616	0.146433
GO:0034762	regulation of transmembrane transport	biological_process	biological regulation	4	1229	18	20393	0.222222222222222	0.0203616	0.146433
GO:2000242	negative regulation of reproductive process	biological_process	biological regulation	4	1229	18	20393	0.222222222222222	0.0203616	0.146433
GO:0009737	response to abscisic acid	biological_process	response to stimulus	18	1229	177	20393	0.101694915254237	0.0207771	0.14869079999999998
GO:0097305	response to alcohol	biological_process	response to stimulus	18	1229	177	20393	0.101694915254237	0.0207771	0.14869079999999998
GO:0009809	lignin biosynthetic process	biological_process	cellular process	5	1229	27	20393	0.185185185185185	0.0209892	0.149115
GO:0046470	phosphatidylcholine metabolic process	biological_process	cellular process	5	1229	27	20393	0.185185185185185	0.0209892	0.149115
GO:0120252	hydrocarbon metabolic process	biological_process	metabolic process	5	1229	27	20393	0.185185185185185	0.0209892	0.149115
GO:1903506	regulation of nucleic acid-templated transcription	biological_process	biological regulation	128	1229	1786	20393	0.0716685330347144	0.0211738	0.14969970000000002
GO:2001141	regulation of RNA biosynthetic process	biological_process	biological regulation	128	1229	1786	20393	0.0716685330347144	0.0211738	0.14969970000000002
GO:0048638	regulation of developmental growth	biological_process	biological regulation	7	1229	47	20393	0.14893617021276598	0.0215791	0.152198
GO:1901575	organic substance catabolic process	biological_process	metabolic process	138	1229	1942	20393	0.0710607621009269	0.0218827	0.153968
GO:0016830	carbon-carbon lyase activity	molecular_function	catalytic activity	21	1824	197	27432	0.106598984771574	0.0221508	0.155327
GO:0051239	regulation of multicellular organismal process	biological_process	biological regulation	14	1229	128	20393	0.109375	0.022182	0.155327
GO:0016829	lyase activity	molecular_function	catalytic activity	60	1824	694	27432	0.0864553314121038	0.0227072	0.158087
GO:0046395	carboxylic acid catabolic process	biological_process	cellular process	17	1229	166	20393	0.10240963855421699	0.0227382	0.158087
GO:0072521	purine-containing compound metabolic process	biological_process	cellular process	29	1229	325	20393	0.0892307692307692	0.0226486	0.158087
GO:0016174	NAD(P)H oxidase H2O2-forming activity	molecular_function	catalytic activity	4	1824	17	27432	0.23529411764705901	0.0230638	0.159971
GO:0016861	intramolecular oxidoreductase activity, interconverting aldoses and ketoses	molecular_function	catalytic activity	6	1824	34	27432	0.17647058823529396	0.0231209	0.15998779999999999
GO:0000978	RNA polymerase II cis-regulatory region sequence-specific DNA binding	molecular_function	binding	23	1824	222	27432	0.103603603603604	0.0233218	0.160997
GO:0003839	gamma-glutamylcyclotransferase activity	molecular_function	catalytic activity	2	1824	4	27432	0.5	0.0242236	0.16224829999999998
GO:0004412	homoserine dehydrogenase activity	molecular_function	catalytic activity	2	1824	4	27432	0.5	0.0242236	0.16224829999999998
GO:0004506	squalene monooxygenase activity	molecular_function	catalytic activity	2	1824	4	27432	0.5	0.0242236	0.16224829999999998
GO:0004819	glutamine-tRNA ligase activity	molecular_function	catalytic activity	2	1824	4	27432	0.5	0.0242236	0.16224829999999998
GO:0005542	folic acid binding	molecular_function	binding	2	1824	4	27432	0.5	0.0242236	0.16224829999999998
GO:0006576	cellular biogenic amine metabolic process	biological_process	cellular process	11	1229	93	20393	0.11827956989247301	0.0239778	0.16224829999999998
GO:0008115	sarcosine oxidase activity	molecular_function	catalytic activity	2	1824	4	27432	0.5	0.0242236	0.16224829999999998
GO:0008863	formate dehydrogenase (NAD+) activity	molecular_function	catalytic activity	2	1824	4	27432	0.5	0.0242236	0.16224829999999998
GO:0010487	thermospermine synthase activity	molecular_function	catalytic activity	2	1824	4	27432	0.5	0.0242236	0.16224829999999998
GO:0015137	citrate transmembrane transporter activity	molecular_function	transporter activity	2	1824	4	27432	0.5	0.0242236	0.16224829999999998
GO:0015142	tricarboxylic acid transmembrane transporter activity	molecular_function	transporter activity	2	1824	4	27432	0.5	0.0242236	0.16224829999999998
GO:0044106	cellular amine metabolic process	biological_process	cellular process	11	1229	93	20393	0.11827956989247301	0.0239778	0.16224829999999998
GO:0044275	cellular carbohydrate catabolic process	biological_process	cellular process	12	1229	105	20393	0.11428571428571402	0.0241207	0.16224829999999998
GO:0009119	ribonucleoside metabolic process	biological_process	cellular process	5	1229	28	20393	0.178571428571429	0.0243199	0.162521
GO:0003677	DNA binding	molecular_function	binding	239	1824	3191	27432	0.0748981510498276	0.0246201	0.162709
GO:0006569	tryptophan catabolic process	biological_process	cellular process	3	1229	11	20393	0.272727272727273	0.025015	0.162709
GO:0009113	purine nucleobase biosynthetic process	biological_process	cellular process	4	1229	19	20393	0.21052631578947398	0.0245901	0.162709
GO:0019441	tryptophan catabolic process to kynurenine	biological_process	cellular process	3	1229	11	20393	0.272727272727273	0.025015	0.162709
GO:0019953	sexual reproduction	biological_process	reproductive process	8	1229	59	20393	0.135593220338983	0.0245176	0.162709
GO:0042436	indole-containing compound catabolic process	biological_process	cellular process	3	1229	11	20393	0.272727272727273	0.025015	0.162709
GO:0044703	multi-organism reproductive process	biological_process	reproductive process	8	1229	59	20393	0.135593220338983	0.0245176	0.162709
GO:0046218	indolalkylamine catabolic process	biological_process	cellular process	3	1229	11	20393	0.272727272727273	0.025015	0.162709
GO:0046577	long-chain-alcohol oxidase activity	molecular_function	catalytic activity	3	1824	10	27432	0.3	0.0247305	0.162709
GO:0046839	phospholipid dephosphorylation	biological_process	cellular process	6	1229	38	20393	0.157894736842105	0.0249425	0.162709
GO:0050048	L-leucine:2-oxoglutarate aminotransferase activity	molecular_function	catalytic activity	3	1824	10	27432	0.3	0.0247305	0.162709
GO:0070189	kynurenine metabolic process	biological_process	cellular process	3	1229	11	20393	0.272727272727273	0.025015	0.162709
GO:0010333	terpene synthase activity	molecular_function	catalytic activity	9	1824	64	27432	0.140625	0.0251027	0.162917
GO:0016679	oxidoreductase activity, acting on diphenols and related substances as donors	molecular_function	catalytic activity	13	1824	107	27432	0.121495327102804	0.0252617	0.163586
GO:0098542	defense response to other organism	biological_process	response to stimulus	28	1229	315	20393	0.0888888888888889	0.0258786	0.167211
GO:0038023	signaling receptor activity	molecular_function	molecular transducer activity	25	1824	249	27432	0.100401606425703	0.026295	0.16944620000000002
GO:0072341	modified amino acid binding	molecular_function	binding	5	1824	26	27432	0.19230769230769199	0.0263403	0.16944620000000002
GO:0009070	serine family amino acid biosynthetic process	biological_process	cellular process	8	1229	60	20393	0.133333333333333	0.0268484	0.172336
GO:0019900	kinase binding	molecular_function	binding	11	1824	86	27432	0.127906976744186	0.027009	0.172988
GO:0042278	purine nucleoside metabolic process	biological_process	cellular process	5	1229	29	20393	0.172413793103448	0.027972	0.178764
GO:0003872	6-phosphofructokinase activity	molecular_function	catalytic activity	4	1824	18	27432	0.222222222222222	0.02813	0.17899260000000003
GO:0016597	amino acid binding	molecular_function	binding	4	1824	18	27432	0.222222222222222	0.02813	0.17899260000000003
GO:0042626	ATPase-coupled transmembrane transporter activity	molecular_function	transporter activity	35	1824	376	27432	0.0930851063829787	0.0281957	0.17902120000000002
GO:0010252	auxin homeostasis	biological_process	biological regulation	4	1229	20	20393	0.2	0.0293096	0.18528970000000003
GO:1901336	lactone biosynthetic process	biological_process	cellular process	4	1229	20	20393	0.2	0.0293096	0.18528970000000003
GO:0015293	symporter activity	molecular_function	transporter activity	19	1824	179	27432	0.106145251396648	0.0295911	0.186666
GO:1901605	alpha-amino acid metabolic process	biological_process	cellular process	33	1229	389	20393	0.0848329048843188	0.0302445	0.190378
GO:0003002	regionalization	biological_process	multicellular organismal process	6	1229	40	20393	0.15	0.0313462	0.19166429999999998
GO:0006633	fatty acid biosynthetic process	biological_process	cellular process	18	1229	186	20393	0.0967741935483871	0.0321514	0.19166429999999998
GO:0009088	threonine biosynthetic process	biological_process	cellular process	3	1229	12	20393	0.25	0.0318881	0.19166429999999998
GO:0009110	vitamin biosynthetic process	biological_process	cellular process	13	1229	121	20393	0.10743801652892598	0.0305323	0.19166429999999998
GO:0009415	response to water	biological_process	response to stimulus	9	1229	73	20393	0.123287671232877	0.0308419	0.19166429999999998
GO:0010187	negative regulation of seed germination	biological_process	biological regulation	2	1229	5	20393	0.4	0.0321181	0.19166429999999998
GO:0016138	glycoside biosynthetic process	biological_process	metabolic process	2	1229	5	20393	0.4	0.0321181	0.19166429999999998
GO:0019756	cyanogenic glycoside biosynthetic process	biological_process	cellular process	2	1229	5	20393	0.4	0.0321181	0.19166429999999998
GO:0034702	ion channel complex	cellular_component	protein-containing complex	3	1500	12	25075	0.25	0.0312899	0.19166429999999998
GO:0034703	cation channel complex	cellular_component	protein-containing complex	3	1500	12	25075	0.25	0.0312899	0.19166429999999998
GO:0034704	calcium channel complex	cellular_component	protein-containing complex	3	1500	12	25075	0.25	0.0312899	0.19166429999999998
GO:0035838	growing cell tip	cellular_component	cellular anatomical entity	2	1500	5	25075	0.4	0.0316775	0.19166429999999998
GO:0036444	calcium import into the mitochondrion	biological_process	cellular process	3	1229	12	20393	0.25	0.0318881	0.19166429999999998
GO:0042341	cyanogenic glycoside metabolic process	biological_process	metabolic process	2	1229	5	20393	0.4	0.0321181	0.19166429999999998
GO:0045739	positive regulation of DNA repair	biological_process	biological regulation	2	1229	5	20393	0.4	0.0321181	0.19166429999999998
GO:0048585	negative regulation of response to stimulus	biological_process	biological regulation	9	1229	73	20393	0.123287671232877	0.0308419	0.19166429999999998
GO:0050982	detection of mechanical stimulus	biological_process	response to stimulus	3	1229	12	20393	0.25	0.0318881	0.19166429999999998
GO:0051286	cell tip	cellular_component	cellular anatomical entity	2	1500	5	25075	0.4	0.0316775	0.19166429999999998
GO:0060187	cell pole	cellular_component	cellular anatomical entity	2	1500	5	25075	0.4	0.0316775	0.19166429999999998
GO:0060401	cytosolic calcium ion transport	biological_process	localization	3	1229	12	20393	0.25	0.0318881	0.19166429999999998
GO:0070509	calcium ion import	biological_process	localization	3	1229	12	20393	0.25	0.0318881	0.19166429999999998
GO:0080050	regulation of seed development	biological_process	biological regulation	2	1229	5	20393	0.4	0.0321181	0.19166429999999998
GO:0090404	pollen tube tip	cellular_component	cellular anatomical entity	2	1500	5	25075	0.4	0.0316775	0.19166429999999998
GO:1990246	uniplex complex	cellular_component	protein-containing complex	3	1500	12	25075	0.25	0.0312899	0.19166429999999998
GO:1990837	sequence-specific double-stranded DNA binding	molecular_function	binding	45	1824	508	27432	0.0885826771653543	0.030819	0.19166429999999998
GO:2001022	positive regulation of response to DNA damage stimulus	biological_process	biological regulation	2	1229	5	20393	0.4	0.0321181	0.19166429999999998
GO:0003885	D-arabinono-1,4-lactone oxidase activity	molecular_function	catalytic activity	3	1824	11	27432	0.272727272727273	0.0323538	0.191699
GO:0010329	auxin efflux transmembrane transporter activity	molecular_function	transporter activity	3	1824	11	27432	0.272727272727273	0.0323538	0.191699
GO:0080161	auxin transmembrane transporter activity	molecular_function	transporter activity	3	1824	11	27432	0.272727272727273	0.0323538	0.191699
GO:0006355	regulation of transcription, DNA-templated	biological_process	biological regulation	126	1229	1784	20393	0.070627802690583	0.0325851	0.19267979999999998
GO:0008610	lipid biosynthetic process	biological_process	metabolic process	61	1229	798	20393	0.0764411027568922	0.0331181	0.19543670000000002
GO:0004439	phosphatidylinositol-4,5-bisphosphate 5-phosphatase activity	molecular_function	catalytic activity	4	1824	19	27432	0.21052631578947398	0.0338059	0.198694
GO:0106019	phosphatidylinositol-4,5-bisphosphate phosphatase activity	molecular_function	catalytic activity	4	1824	19	27432	0.21052631578947398	0.0338059	0.198694
GO:0009310	amine catabolic process	biological_process	metabolic process	4	1229	21	20393	0.19047619047619	0.034528	0.201322
GO:0019852	L-ascorbic acid metabolic process	biological_process	cellular process	4	1229	21	20393	0.19047619047619	0.034528	0.201322
GO:0042402	cellular biogenic amine catabolic process	biological_process	cellular process	4	1229	21	20393	0.19047619047619	0.034528	0.201322
GO:0046500	S-adenosylmethionine metabolic process	biological_process	cellular process	4	1229	21	20393	0.19047619047619	0.034528	0.201322
GO:0015833	peptide transport	biological_process	localization	8	1229	63	20393	0.126984126984127	0.0347525	0.202228
GO:0035304	regulation of protein dephosphorylation	biological_process	biological regulation	7	1229	52	20393	0.134615384615385	0.0354869	0.20609139999999998
GO:0009072	aromatic amino acid family metabolic process	biological_process	cellular process	11	1229	99	20393	0.111111111111111	0.0359136	0.207336
GO:0030244	cellulose biosynthetic process	biological_process	cellular process	9	1229	75	20393	0.12	0.0359079	0.207336
GO:0072528	pyrimidine-containing compound biosynthetic process	biological_process	cellular process	9	1229	75	20393	0.12	0.0359079	0.207336
GO:0016101	diterpenoid metabolic process	biological_process	cellular process	10	1229	87	20393	0.11494252873563199	0.0362031	0.208595
GO:0004013	adenosylhomocysteinase activity	molecular_function	catalytic activity	2	1824	5	27432	0.4	0.0386056	0.21941460000000002
GO:0005344	oxygen carrier activity	molecular_function	molecular carrier activity	2	1824	5	27432	0.4	0.0386056	0.21941460000000002
GO:0016801	hydrolase activity, acting on ether bonds	molecular_function	catalytic activity	2	1824	5	27432	0.4	0.0386056	0.21941460000000002
GO:0016802	trialkylsulfonium hydrolase activity	molecular_function	catalytic activity	2	1824	5	27432	0.4	0.0386056	0.21941460000000002
GO:0019825	oxygen binding	molecular_function	binding	2	1824	5	27432	0.4	0.0386056	0.21941460000000002
GO:0046715	active borate transmembrane transporter activity	molecular_function	transporter activity	2	1824	5	27432	0.4	0.0386056	0.21941460000000002
GO:0102002	valine N-monooxygenase (oxime forming) activity	molecular_function	catalytic activity	2	1824	5	27432	0.4	0.0386056	0.21941460000000002
GO:0015103	inorganic anion transmembrane transporter activity	molecular_function	transporter activity	15	1824	137	27432	0.10948905109489099	0.0390685	0.221615
GO:0009746	response to hexose	biological_process	response to stimulus	3	1229	13	20393	0.23076923076923103	0.0396396	0.22269699999999998
GO:0009749	response to glucose	biological_process	response to stimulus	3	1229	13	20393	0.23076923076923103	0.0396396	0.22269699999999998
GO:0034284	response to monosaccharide	biological_process	response to stimulus	3	1229	13	20393	0.23076923076923103	0.0396396	0.22269699999999998
GO:0043649	dicarboxylic acid catabolic process	biological_process	cellular process	3	1229	13	20393	0.23076923076923103	0.0396396	0.22269699999999998
GO:0051560	mitochondrial calcium ion homeostasis	biological_process	biological regulation	3	1229	13	20393	0.23076923076923103	0.0396396	0.22269699999999998
GO:0005986	sucrose biosynthetic process	biological_process	cellular process	4	1229	22	20393	0.18181818181818202	0.0402501	0.223977
GO:0006020	inositol metabolic process	biological_process	cellular process	4	1229	22	20393	0.18181818181818202	0.0402501	0.223977
GO:0032261	purine nucleotide salvage	biological_process	cellular process	4	1229	22	20393	0.18181818181818202	0.0402501	0.223977
GO:0043101	purine-containing compound salvage	biological_process	cellular process	4	1229	22	20393	0.18181818181818202	0.0402501	0.223977
GO:0106380	purine ribonucleotide salvage	biological_process	cellular process	4	1229	22	20393	0.18181818181818202	0.0402501	0.223977
GO:0006575	cellular modified amino acid metabolic process	biological_process	cellular process	17	1229	178	20393	0.0955056179775281	0.0406538	0.22579429999999998
GO:0031408	oxylipin biosynthetic process	biological_process	cellular process	5	1229	32	20393	0.15625	0.0409323	0.226547
GO:0042545	cell wall modification	biological_process	cellular process	14	1229	139	20393	0.10071942446043199	0.0409441	0.226547
GO:0001101	response to acid chemical	biological_process	response to stimulus	9	1229	77	20393	0.11688311688311699	0.0415163	0.228848
GO:0046165	alcohol biosynthetic process	biological_process	metabolic process	9	1229	77	20393	0.11688311688311699	0.0415163	0.228848
GO:0048878	chemical homeostasis	biological_process	biological regulation	29	1229	343	20393	0.0845481049562682	0.0416565	0.228969
GO:0065009	regulation of molecular function	biological_process	biological regulation	27	1229	315	20393	0.0857142857142857	0.0416947	0.228969
GO:0006730	one-carbon metabolic process	biological_process	cellular process	7	1229	54	20393	0.12962962962963	0.0424018	0.231981
GO:0043086	negative regulation of catalytic activity	biological_process	biological regulation	7	1229	54	20393	0.12962962962963	0.0424018	0.231981
GO:0045490	pectin catabolic process	biological_process	metabolic process	16	1229	166	20393	0.0963855421686747	0.0429102	0.23432460000000002
GO:0015144	carbohydrate transmembrane transporter activity	molecular_function	transporter activity	15	1824	139	27432	0.107913669064748	0.0435161	0.237191
GO:0044248	cellular catabolic process	biological_process	cellular process	120	1229	1712	20393	0.0700934579439252	0.0437829	0.23820189999999997
GO:0006006	glucose metabolic process	biological_process	metabolic process	8	1229	66	20393	0.12121212121212101	0.0440974	0.23946779999999998
GO:0000987	cis-regulatory region sequence-specific DNA binding	molecular_function	binding	23	1824	237	27432	0.0970464135021097	0.0444423	0.239637
GO:0033993	response to lipid	biological_process	response to stimulus	25	1229	289	20393	0.0865051903114187	0.044381	0.239637
GO:0043207	response to external biotic stimulus	biological_process	response to stimulus	28	1229	331	20393	0.0845921450151057	0.044456	0.239637
GO:0051707	response to other organism	biological_process	response to stimulus	28	1229	331	20393	0.0845921450151057	0.044456	0.239637
GO:0005960	glycine cleavage complex	cellular_component	protein-containing complex	2	1500	6	25075	0.33333333333333304	0.0456532	0.24473820000000002
GO:0015399	primary active transmembrane transporter activity	molecular_function	transporter activity	37	1824	417	27432	0.0887290167865707	0.0455322	0.24473820000000002
GO:0099503	secretory vesicle	cellular_component	cellular anatomical entity	2	1500	6	25075	0.33333333333333304	0.0456532	0.24473820000000002
GO:0031407	oxylipin metabolic process	biological_process	cellular process	5	1229	33	20393	0.15151515151515196	0.0459379	0.245814
GO:0002229	defense response to oomycetes	biological_process	response to stimulus	7	1229	55	20393	0.12727272727272698	0.046164	0.245819
GO:0006751	glutathione catabolic process	biological_process	cellular process	2	1229	6	20393	0.33333333333333304	0.0462747	0.245819
GO:0009944	polarity specification of adaxial/abaxial axis	biological_process	multicellular organismal process	2	1229	6	20393	0.33333333333333304	0.0462747	0.245819
GO:0065001	specification of axis polarity	biological_process	multicellular organismal process	2	1229	6	20393	0.33333333333333304	0.0462747	0.245819
GO:0004575	sucrose alpha-glucosidase activity	molecular_function	catalytic activity	4	1824	21	27432	0.19047619047619	0.0470099	0.24927190000000002
GO:0019637	organophosphate metabolic process	biological_process	cellular process	68	1229	921	20393	0.0738327904451683	0.0476767	0.251948
GO:0042886	amide transport	biological_process	localization	9	1229	79	20393	0.11392405063291099	0.0476868	0.251948
GO:0006851	mitochondrial calcium ion transmembrane transport	biological_process	cellular process	3	1229	14	20393	0.214285714285714	0.0482494	0.254004
GO:0022836	gated channel activity	molecular_function	transporter activity	17	1824	165	27432	0.10303030303030301	0.0481987	0.254004
GO:0019748	secondary metabolic process	biological_process	metabolic process	15	1229	156	20393	0.0961538461538462	0.0496639	0.260981
GO:0016634	oxidoreductase activity, acting on the CH-CH group of donors, oxygen as acceptor	molecular_function	catalytic activity	3	1824	13	27432	0.23076923076923103	0.0507975	0.266459
GO:0010215	cellulose microfibril organization	biological_process	cellular process	5	1229	34	20393	0.147058823529412	0.0512915	0.266661
GO:0016102	diterpenoid biosynthetic process	biological_process	cellular process	9	1229	80	20393	0.1125	0.0509882	0.266661
GO:0051241	negative regulation of multicellular organismal process	biological_process	biological regulation	5	1229	34	20393	0.147058823529412	0.0512915	0.266661
GO:0070726	cell wall assembly	biological_process	cellular process	5	1229	34	20393	0.147058823529412	0.0512915	0.266661
GO:0071668	plant-type cell wall assembly	biological_process	cellular process	5	1229	34	20393	0.147058823529412	0.0512915	0.266661
GO:0043167	ion binding	molecular_function	binding	714	1824	10241	27432	0.0697197539302803	0.0517224	0.268425
GO:0030246	carbohydrate binding	molecular_function	binding	43	1824	501	27432	0.0858283433133733	0.0521548	0.270189
GO:0035673	oligopeptide transmembrane transporter activity	molecular_function	transporter activity	6	1824	41	27432	0.146341463414634	0.0523122	0.270526
GO:0046033	AMP metabolic process	biological_process	cellular process	4	1229	24	20393	0.166666666666667	0.0532079	0.274189
GO:1901334	lactone metabolic process	biological_process	cellular process	4	1229	24	20393	0.166666666666667	0.0532079	0.274189
GO:0044419	biological process involved in interspecies interaction between organisms	biological_process	biological process involved in interspecies interaction between organisms	28	1229	337	20393	0.0830860534124629	0.0535004	0.27521209999999996
GO:0034637	cellular carbohydrate biosynthetic process	biological_process	cellular process	26	1229	309	20393	0.0841423948220065	0.0539926	0.277257
GO:0044092	negative regulation of molecular function	biological_process	biological regulation	7	1229	57	20393	0.12280701754386	0.0543117	0.27792
GO:0051252	regulation of RNA metabolic process	biological_process	biological regulation	132	1229	1915	20393	0.0689295039164491	0.0542443	0.27792
GO:0010277	chlorophyllide a oxygenase [overall] activity	molecular_function	catalytic activity	4	1824	22	27432	0.18181818181818202	0.054538	0.27810559999999995
GO:0050664	oxidoreductase activity, acting on NAD(P)H, oxygen as acceptor	molecular_function	catalytic activity	4	1824	22	27432	0.18181818181818202	0.054538	0.27810559999999995
GO:0003849	3-deoxy-7-phosphoheptulonate synthase activity	molecular_function	catalytic activity	2	1824	6	27432	0.33333333333333304	0.0553888	0.279041
GO:0004324	ferredoxin-NADP+ reductase activity	molecular_function	catalytic activity	2	1824	6	27432	0.33333333333333304	0.0553888	0.279041
GO:0006865	amino acid transport	biological_process	localization	13	1229	132	20393	0.0984848484848485	0.0552142	0.279041
GO:0008937	ferredoxin-NAD(P) reductase activity	molecular_function	catalytic activity	2	1824	6	27432	0.33333333333333304	0.0553888	0.279041
GO:0016920	pyroglutamyl-peptidase activity	molecular_function	catalytic activity	2	1824	6	27432	0.33333333333333304	0.0553888	0.279041
GO:0022604	regulation of cell morphogenesis	biological_process	biological regulation	8	1229	69	20393	0.11594202898550698	0.0549594	0.279041
GO:0045300	acyl-[acyl-carrier-protein] desaturase activity	molecular_function	catalytic activity	2	1824	6	27432	0.33333333333333304	0.0553888	0.279041
GO:0009150	purine ribonucleotide metabolic process	biological_process	cellular process	25	1229	296	20393	0.0844594594594595	0.0558898	0.28108130000000003
GO:0016837	carbon-oxygen lyase activity, acting on polysaccharides	molecular_function	catalytic activity	8	1824	63	27432	0.126984126984127	0.05643	0.283311
GO:0051093	negative regulation of developmental process	biological_process	biological regulation	5	1229	35	20393	0.14285714285714302	0.0569942	0.285654
GO:0006545	glycine biosynthetic process	biological_process	cellular process	3	1229	15	20393	0.2	0.0576899	0.286469
GO:0034406	cell wall beta-glucan metabolic process	biological_process	cellular process	3	1229	15	20393	0.2	0.0576899	0.286469
GO:0034410	cell wall beta-glucan biosynthetic process	biological_process	cellular process	3	1229	15	20393	0.2	0.0576899	0.286469
GO:0052324	plant-type cell wall cellulose biosynthetic process	biological_process	cellular process	3	1229	15	20393	0.2	0.0576899	0.286469
GO:0052541	plant-type cell wall cellulose metabolic process	biological_process	cellular process	3	1229	15	20393	0.2	0.0576899	0.286469
GO:1904680	peptide transmembrane transporter activity	molecular_function	transporter activity	6	1824	42	27432	0.14285714285714302	0.057744	0.286469
GO:0035303	regulation of dephosphorylation	biological_process	biological regulation	7	1229	58	20393	0.12068965517241399	0.058701	0.290724
GO:0032504	multicellular organism reproduction	biological_process	multicellular organismal process	8	1229	70	20393	0.11428571428571402	0.0589271	0.290859
GO:0046148	pigment biosynthetic process	biological_process	metabolic process	27	1229	326	20393	0.0828220858895705	0.0589065	0.290859
GO:0004611	phosphoenolpyruvate carboxykinase activity	molecular_function	catalytic activity	3	1824	14	27432	0.214285714285714	0.0615495	0.29719
GO:0006283	transcription-coupled nucleotide-excision repair	biological_process	cellular process	2	1229	7	20393	0.28571428571428603	0.0622403	0.29719
GO:0007389	pattern specification process	biological_process	multicellular organismal process	6	1229	47	20393	0.127659574468085	0.0617279	0.29719
GO:0009798	axis specification	biological_process	multicellular organismal process	2	1229	7	20393	0.28571428571428603	0.0622403	0.29719
GO:0009943	adaxial/abaxial axis specification	biological_process	multicellular organismal process	2	1229	7	20393	0.28571428571428603	0.0622403	0.29719
GO:0009968	negative regulation of signal transduction	biological_process	biological regulation	6	1229	47	20393	0.127659574468085	0.0617279	0.29719
GO:0019367	fatty acid elongation, saturated fatty acid	biological_process	cellular process	2	1229	7	20393	0.28571428571428603	0.0622403	0.29719
GO:0019368	fatty acid elongation, unsaturated fatty acid	biological_process	cellular process	2	1229	7	20393	0.28571428571428603	0.0622403	0.29719
GO:0019464	glycine decarboxylation via glycine cleavage system	biological_process	cellular process	2	1229	7	20393	0.28571428571428603	0.0622403	0.29719
GO:0019722	calcium-mediated signaling	biological_process	biological regulation	2	1229	7	20393	0.28571428571428603	0.0622403	0.29719
GO:0032447	protein urmylation	biological_process	cellular process	2	1229	7	20393	0.28571428571428603	0.0622403	0.29719
GO:0034625	fatty acid elongation, monounsaturated fatty acid	biological_process	cellular process	2	1229	7	20393	0.28571428571428603	0.0622403	0.29719
GO:0034626	fatty acid elongation, polyunsaturated fatty acid	biological_process	cellular process	2	1229	7	20393	0.28571428571428603	0.0622403	0.29719
GO:0038199	ethylene receptor activity	molecular_function	molecular transducer activity	3	1824	14	27432	0.214285714285714	0.0615495	0.29719
GO:0046658	anchored component of plasma membrane	cellular_component	cellular anatomical entity	17	1500	189	25075	0.0899470899470899	0.061221	0.29719
GO:0050898	nitrile metabolic process	biological_process	metabolic process	2	1229	7	20393	0.28571428571428603	0.0622403	0.29719
GO:0051260	protein homooligomerization	biological_process	cellular process	4	1229	25	20393	0.16	0.0604374	0.29719
GO:0051740	ethylene binding	molecular_function	binding	3	1824	14	27432	0.214285714285714	0.0615495	0.29719
GO:0072328	alkene binding	molecular_function	binding	3	1824	14	27432	0.214285714285714	0.0615495	0.29719
GO:0080028	nitrile biosynthetic process	biological_process	cellular process	2	1229	7	20393	0.28571428571428603	0.0622403	0.29719
GO:0008443	phosphofructokinase activity	molecular_function	catalytic activity	4	1824	23	27432	0.17391304347826098	0.0626759	0.298782
GO:0016838	carbon-oxygen lyase activity, acting on phosphates	molecular_function	catalytic activity	9	1824	76	27432	0.11842105263157901	0.0645614	0.30727
GO:0000155	phosphorelay sensor kinase activity	molecular_function	catalytic activity	7	1824	54	27432	0.12962962962963	0.0654984	0.31071940000000003
GO:0140299	small molecule sensor activity	molecular_function	small molecule sensor activity	7	1824	54	27432	0.12962962962963	0.0654984	0.31071940000000003
GO:0055085	transmembrane transport	biological_process	cellular process	52	1229	698	20393	0.0744985673352436	0.0666739	0.315784
GO:0004713	protein tyrosine kinase activity	molecular_function	catalytic activity	16	1824	160	27432	0.1	0.0671094	0.316355
GO:0010648	negative regulation of cell communication	biological_process	biological regulation	6	1229	48	20393	0.125	0.0671187	0.316355
GO:0023057	negative regulation of signaling	biological_process	biological regulation	6	1229	48	20393	0.125	0.0671187	0.316355
GO:0006829	zinc ion transport	biological_process	localization	3	1229	16	20393	0.1875	0.06792739999999999	0.31862740000000006
GO:0009926	auxin polar transport	biological_process	biological regulation	3	1229	16	20393	0.1875	0.06792739999999999	0.31862740000000006
GO:0071577	zinc ion transmembrane transport	biological_process	cellular process	3	1229	16	20393	0.1875	0.06792739999999999	0.31862740000000006
GO:0002239	response to oomycetes	biological_process	response to stimulus	7	1229	60	20393	0.116666666666667	0.0681173	0.319007
GO:0006950	response to stress	biological_process	response to stimulus	144	1229	2123	20393	0.0678285445124823	0.0686593	0.321032
GO:0016831	carboxy-lyase activity	molecular_function	catalytic activity	12	1824	112	27432	0.107142857142857	0.0688384	0.32135559999999996
GO:0006857	oligopeptide transport	biological_process	localization	5	1229	37	20393	0.135135135135135	0.069444	0.322639
GO:0009685	gibberellin metabolic process	biological_process	cellular process	5	1229	37	20393	0.135135135135135	0.069444	0.322639
GO:0046653	tetrahydrofolate metabolic process	biological_process	cellular process	5	1229	37	20393	0.135135135135135	0.069444	0.322639
GO:0009064	glutamine family amino acid metabolic process	biological_process	cellular process	13	1229	137	20393	0.0948905109489051	0.0699715	0.32457470000000005
GO:0003950	NAD+ ADP-ribosyltransferase activity	molecular_function	catalytic activity	3	1824	15	27432	0.2	0.0732604	0.338223
GO:0016661	oxidoreductase activity, acting on other nitrogenous compounds as donors	molecular_function	catalytic activity	3	1824	15	27432	0.2	0.0732604	0.338223
GO:0016841	ammonia-lyase activity	molecular_function	catalytic activity	3	1824	15	27432	0.2	0.0732604	0.338223
GO:0004807	triose-phosphate isomerase activity	molecular_function	catalytic activity	2	1824	7	27432	0.28571428571428603	0.0741907	0.338777
GO:0008509	anion transmembrane transporter activity	molecular_function	transporter activity	22	1824	238	27432	0.092436974789916	0.0739745	0.338777
GO:0009922	fatty acid elongase activity	molecular_function	catalytic activity	2	1824	7	27432	0.28571428571428603	0.0741907	0.338777
GO:0046992	oxidoreductase activity, acting on X-H and Y-H to form an X-Y bond	molecular_function	catalytic activity	2	1824	7	27432	0.28571428571428603	0.0741907	0.338777
GO:0046993	oxidoreductase activity, acting on X-H and Y-H to form an X-Y bond, with oxygen as acceptor	molecular_function	catalytic activity	2	1824	7	27432	0.28571428571428603	0.0741907	0.338777
GO:0050468	reticuline oxidase activity	molecular_function	catalytic activity	2	1824	7	27432	0.28571428571428603	0.0741907	0.338777
GO:0072527	pyrimidine-containing compound metabolic process	biological_process	cellular process	9	1229	86	20393	0.10465116279069801	0.0739201	0.338777
GO:0042440	pigment metabolic process	biological_process	metabolic process	28	1229	349	20393	0.0802292263610315	0.0754389	0.34394020000000003
GO:0006163	purine nucleotide metabolic process	biological_process	cellular process	25	1229	306	20393	0.0816993464052288	0.0758089	0.34509
GO:0004673	protein histidine kinase activity	molecular_function	catalytic activity	7	1824	56	27432	0.125	0.07666239999999999	0.34681740000000005
GO:0006541	glutamine metabolic process	biological_process	cellular process	8	1229	74	20393	0.108108108108108	0.0765663	0.34681740000000005
GO:0016114	terpenoid biosynthetic process	biological_process	cellular process	15	1229	166	20393	0.0903614457831325	0.0763871	0.34681740000000005
GO:0016775	phosphotransferase activity, nitrogenous group as acceptor	molecular_function	catalytic activity	7	1824	56	27432	0.125	0.07666239999999999	0.34681740000000005
GO:0000109	nucleotide-excision repair complex	cellular_component	protein-containing complex	2	1500	8	25075	0.25	0.0787194	0.353125
GO:0006546	glycine catabolic process	biological_process	cellular process	2	1229	8	20393	0.25	0.0797458	0.353125
GO:0006565	L-serine catabolic process	biological_process	cellular process	2	1229	8	20393	0.25	0.0797458	0.353125
GO:0009698	phenylpropanoid metabolic process	biological_process	cellular process	11	1229	113	20393	0.0973451327433628	0.0785613	0.353125
GO:0009788	negative regulation of abscisic acid-activated signaling pathway	biological_process	biological regulation	3	1229	17	20393	0.17647058823529396	0.0789235	0.353125
GO:0030574	collagen catabolic process	biological_process	metabolic process	2	1229	8	20393	0.25	0.0797458	0.353125
GO:0032889	regulation of vacuole fusion, non-autophagic	biological_process	biological regulation	2	1229	8	20393	0.25	0.0797458	0.353125
GO:0042219	cellular modified amino acid catabolic process	biological_process	cellular process	2	1229	8	20393	0.25	0.0797458	0.353125
GO:0043981	histone H4-K5 acetylation	biological_process	cellular process	2	1229	8	20393	0.25	0.0797458	0.353125
GO:0043982	histone H4-K8 acetylation	biological_process	cellular process	2	1229	8	20393	0.25	0.0797458	0.353125
GO:0044545	NSL complex	cellular_component	protein-containing complex	2	1500	8	25075	0.25	0.0787194	0.353125
GO:0046914	transition metal ion binding	molecular_function	binding	149	1824	2003	27432	0.0743884173739391	0.0784299	0.353125
GO:1901420	negative regulation of response to alcohol	biological_process	biological regulation	3	1229	17	20393	0.17647058823529396	0.0789235	0.353125
GO:1905958	negative regulation of cellular response to alcohol	biological_process	biological regulation	3	1229	17	20393	0.17647058823529396	0.0789235	0.353125
GO:0004564	beta-fructofuranosidase activity	molecular_function	catalytic activity	4	1824	25	27432	0.16	0.0807353	0.355892
GO:0034593	phosphatidylinositol bisphosphate phosphatase activity	molecular_function	catalytic activity	4	1824	25	27432	0.16	0.0807353	0.355892
GO:0034595	phosphatidylinositol phosphate 5-phosphatase activity	molecular_function	catalytic activity	4	1824	25	27432	0.16	0.0807353	0.355892
GO:0046910	pectinesterase inhibitor activity	molecular_function	molecular function regulator	8	1824	68	27432	0.11764705882352902	0.0809775	0.35642270000000004
GO:0043647	inositol phosphate metabolic process	biological_process	cellular process	5	1229	39	20393	0.12820512820512803	0.0832694	0.36596
GO:0004430	1-phosphatidylinositol 4-kinase activity	molecular_function	catalytic activity	3	1824	16	27432	0.1875	0.0858755	0.370734
GO:0004697	protein kinase C activity	molecular_function	catalytic activity	3	1824	16	27432	0.1875	0.0858755	0.370734
GO:0004698	calcium-dependent protein kinase C activity	molecular_function	catalytic activity	3	1824	16	27432	0.1875	0.0858755	0.370734
GO:0004869	cysteine-type endopeptidase inhibitor activity	molecular_function	molecular function regulator	3	1824	16	27432	0.1875	0.0858755	0.370734
GO:0008506	sucrose:proton symporter activity	molecular_function	transporter activity	3	1824	16	27432	0.1875	0.0858755	0.370734
GO:0009669	sucrose:cation symporter activity	molecular_function	transporter activity	3	1824	16	27432	0.1875	0.0858755	0.370734
GO:0019219	regulation of nucleobase-containing compound metabolic process	biological_process	biological regulation	134	1229	1985	20393	0.0675062972292192	0.0857514	0.370734
GO:0043295	glutathione binding	molecular_function	binding	3	1824	16	27432	0.1875	0.0858755	0.370734
GO:0043424	protein histidine kinase binding	molecular_function	binding	3	1824	16	27432	0.1875	0.0858755	0.370734
GO:0046185	aldehyde catabolic process	biological_process	cellular process	4	1229	28	20393	0.14285714285714302	0.08503569999999999	0.370734
GO:0102210	rhamnogalacturonan endolyase activity	molecular_function	catalytic activity	3	1824	16	27432	0.1875	0.0858755	0.370734
GO:1900750	oligopeptide binding	molecular_function	binding	3	1824	16	27432	0.1875	0.0858755	0.370734
GO:0046777	protein autophosphorylation	biological_process	cellular process	19	1229	225	20393	0.0844444444444444	0.0866472	0.37351449999999997
GO:2000241	regulation of reproductive process	biological_process	biological regulation	9	1229	89	20393	0.101123595505618	0.0874343	0.376353
GO:0009089	lysine biosynthetic process via diaminopimelate	biological_process	cellular process	3	1229	18	20393	0.166666666666667	0.0906359	0.38728640000000003
GO:0009612	response to mechanical stimulus	biological_process	response to stimulus	3	1229	18	20393	0.166666666666667	0.0906359	0.38728640000000003
GO:0010431	seed maturation	biological_process	multicellular organismal process	3	1229	18	20393	0.166666666666667	0.0906359	0.38728640000000003
GO:0016765	transferase activity, transferring alkyl or aryl (other than methyl) groups	molecular_function	catalytic activity	21	1824	231	27432	0.0909090909090909	0.0905421	0.38728640000000003
GO:0046451	diaminopimelate metabolic process	biological_process	cellular process	3	1229	18	20393	0.166666666666667	0.0906359	0.38728640000000003
GO:0009259	ribonucleotide metabolic process	biological_process	cellular process	26	1229	328	20393	0.0792682926829268	0.0935338	0.399087
GO:0005244	voltage-gated ion channel activity	molecular_function	transporter activity	9	1824	82	27432	0.109756097560976	0.0940076	0.399942
GO:0022832	voltage-gated channel activity	molecular_function	transporter activity	9	1824	82	27432	0.109756097560976	0.0940076	0.399942
GO:0004128	cytochrome-b5 reductase activity, acting on NAD(P)H	molecular_function	catalytic activity	2	1824	8	27432	0.25	0.0946689	0.400428
GO:0005452	inorganic anion exchanger activity	molecular_function	transporter activity	2	1824	8	27432	0.25	0.0946689	0.400428
GO:0016731	oxidoreductase activity, acting on iron-sulfur proteins as donors, NAD or NADP as acceptor	molecular_function	catalytic activity	2	1824	8	27432	0.25	0.0946689	0.400428
GO:0070905	serine binding	molecular_function	binding	2	1824	8	27432	0.25	0.0946689	0.400428
GO:0009414	response to water deprivation	biological_process	response to stimulus	7	1229	65	20393	0.10769230769230802	0.0953838	0.402289
GO:0016051	carbohydrate biosynthetic process	biological_process	metabolic process	31	1229	402	20393	0.0771144278606965	0.095275	0.402289
GO:0016757	glycosyltransferase activity	molecular_function	catalytic activity	90	1824	1181	27432	0.0762066045723963	0.0968064	0.407701
GO:0043648	dicarboxylic acid metabolic process	biological_process	cellular process	12	1229	131	20393	0.0916030534351145	0.0970794	0.408264
GO:0030427	site of polarized growth	cellular_component	cellular anatomical entity	2	1500	9	25075	0.222222222222222	0.0973066	0.408632
GO:0009611	response to wounding	biological_process	response to stimulus	5	1229	41	20393	0.12195121951219501	0.0984331	0.41031190000000006
GO:0009735	response to cytokinin	biological_process	response to stimulus	5	1229	41	20393	0.12195121951219501	0.0984331	0.41031190000000006
GO:0009955	adaxial/abaxial pattern specification	biological_process	multicellular organismal process	2	1229	9	20393	0.222222222222222	0.0985478	0.41031190000000006
GO:0010158	abaxial cell fate specification	biological_process	cellular process	2	1229	9	20393	0.222222222222222	0.0985478	0.41031190000000006
GO:0034227	tRNA thio-modification	biological_process	cellular process	2	1229	9	20393	0.222222222222222	0.0985478	0.41031190000000006
GO:0046112	nucleobase biosynthetic process	biological_process	cellular process	5	1229	41	20393	0.12195121951219501	0.0984331	0.41031190000000006
GO:0009927	histidine phosphotransfer kinase activity	molecular_function	catalytic activity	3	1824	17	27432	0.17647058823529396	0.09933510000000001	0.412417
GO:0050897	cobalt ion binding	molecular_function	binding	3	1824	17	27432	0.17647058823529396	0.09933510000000001	0.412417
GO:0009309	amine biosynthetic process	biological_process	cellular process	7	1229	66	20393	0.106060606060606	0.101469	0.42008329999999994
GO:0042401	cellular biogenic amine biosynthetic process	biological_process	cellular process	7	1229	66	20393	0.106060606060606	0.101469	0.42008329999999994
GO:0009628	response to abiotic stimulus	biological_process	response to stimulus	45	1229	615	20393	0.0731707317073171	0.10265	0.424374
GO:0001708	cell fate specification	biological_process	cellular process	3	1229	19	20393	0.157894736842105	0.103019	0.4253
GO:0009686	gibberellin biosynthetic process	biological_process	cellular process	4	1229	30	20393	0.133333333333333	0.10373689999999999	0.427659
GO:0035251	UDP-glucosyltransferase activity	molecular_function	catalytic activity	29	1824	341	27432	0.0850439882697947	0.104078	0.42846179999999995
GO:0016998	cell wall macromolecule catabolic process	biological_process	cellular process	6	1229	54	20393	0.111111111111111	0.10496980000000002	0.430921
GO:0050793	regulation of developmental process	biological_process	biological regulation	19	1229	231	20393	0.0822510822510823	0.104913	0.430921
GO:0051274	beta-glucan biosynthetic process	biological_process	cellular process	10	1229	106	20393	0.0943396226415094	0.10596069999999999	0.43437950000000003
GO:0008299	isoprenoid biosynthetic process	biological_process	cellular process	18	1229	218	20393	0.0825688073394495	0.109194	0.447009
GO:0000015	phosphopyruvate hydratase complex	cellular_component	protein-containing complex	2	1500	10	25075	0.2	0.116967	0.45286190000000004
GO:0000138	Golgi trans cisterna	cellular_component	cellular anatomical entity	1	1500	2	25075	0.5	0.11606480000000001	0.45286190000000004
GO:0000255	allantoin metabolic process	biological_process	cellular process	1	1229	2	20393	0.5	0.11690239999999999	0.45286190000000004
GO:0000256	allantoin catabolic process	biological_process	cellular process	1	1229	2	20393	0.5	0.11690239999999999	0.45286190000000004
GO:0000448	cleavage in ITS2 between 5.8S rRNA and LSU-rRNA of tricistronic rRNA transcript (SSU-rRNA, 5.8S rRNA, LSU-rRNA)	biological_process	cellular process	1	1229	2	20393	0.5	0.11690239999999999	0.45286190000000004
GO:0004349	glutamate 5-kinase activity	molecular_function	catalytic activity	2	1824	9	27432	0.222222222222222	0.11651769999999999	0.45286190000000004
GO:0004350	glutamate-5-semialdehyde dehydrogenase activity	molecular_function	catalytic activity	2	1824	9	27432	0.222222222222222	0.11651769999999999	0.45286190000000004
GO:0004427	inorganic diphosphatase activity	molecular_function	catalytic activity	3	1824	18	27432	0.166666666666667	0.113576	0.45286190000000004
GO:0004751	ribose-5-phosphate isomerase activity	molecular_function	catalytic activity	2	1824	9	27432	0.222222222222222	0.11651769999999999	0.45286190000000004
GO:0006145	purine nucleobase catabolic process	biological_process	cellular process	1	1229	2	20393	0.5	0.11690239999999999	0.45286190000000004
GO:0006566	threonine metabolic process	biological_process	cellular process	3	1229	20	20393	0.15	0.116027	0.45286190000000004
GO:0006797	polyphosphate metabolic process	biological_process	cellular process	1	1229	2	20393	0.5	0.11690239999999999	0.45286190000000004
GO:0008526	phosphatidylinositol transfer activity	molecular_function	transporter activity	2	1824	9	27432	0.222222222222222	0.11651769999999999	0.45286190000000004
GO:0009106	lipoate metabolic process	biological_process	cellular process	1	1229	2	20393	0.5	0.11690239999999999	0.45286190000000004
GO:0009107	lipoate biosynthetic process	biological_process	cellular process	1	1229	2	20393	0.5	0.11690239999999999	0.45286190000000004
GO:0010148	transpiration	biological_process	localization	1	1229	2	20393	0.5	0.11690239999999999	0.45286190000000004
GO:0010375	stomatal complex patterning	biological_process	multicellular organismal process	1	1229	2	20393	0.5	0.11690239999999999	0.45286190000000004
GO:0010555	response to mannitol	biological_process	response to stimulus	1	1229	2	20393	0.5	0.11690239999999999	0.45286190000000004
GO:0017022	myosin binding	molecular_function	binding	3	1824	18	27432	0.166666666666667	0.113576	0.45286190000000004
GO:0019265	glycine biosynthetic process, by transamination of glyoxylate	biological_process	cellular process	1	1229	2	20393	0.5	0.11690239999999999	0.45286190000000004
GO:0030795	methyl jasmonate methylesterase activity	molecular_function	catalytic activity	2	1824	9	27432	0.222222222222222	0.11651769999999999	0.45286190000000004
GO:0035998	7,8-dihydroneopterin 3'-triphosphate biosynthetic process	biological_process	cellular process	1	1229	2	20393	0.5	0.11690239999999999	0.45286190000000004
GO:0036071	N-glycan fucosylation	biological_process	metabolic process	1	1229	2	20393	0.5	0.11690239999999999	0.45286190000000004
GO:0040008	regulation of growth	biological_process	biological regulation	10	1229	108	20393	0.0925925925925926	0.11606760000000002	0.45286190000000004
GO:0043546	molybdopterin cofactor binding	molecular_function	binding	2	1824	9	27432	0.222222222222222	0.11651769999999999	0.45286190000000004
GO:0043686	co-translational protein modification	biological_process	cellular process	1	1229	2	20393	0.5	0.11690239999999999	0.45286190000000004
GO:0046208	spermine catabolic process	biological_process	cellular process	1	1229	2	20393	0.5	0.11690239999999999	0.45286190000000004
GO:0046524	sucrose-phosphate synthase activity	molecular_function	catalytic activity	2	1824	9	27432	0.222222222222222	0.11651769999999999	0.45286190000000004
GO:0051066	dihydrobiopterin metabolic process	biological_process	cellular process	1	1229	2	20393	0.5	0.11690239999999999	0.45286190000000004
GO:0052742	phosphatidylinositol kinase activity	molecular_function	catalytic activity	3	1824	18	27432	0.166666666666667	0.113576	0.45286190000000004
GO:0072380	TRC complex	cellular_component	protein-containing complex	1	1500	2	25075	0.5	0.11606480000000001	0.45286190000000004
GO:0072658	maintenance of protein location in membrane	biological_process	cellular process	1	1229	2	20393	0.5	0.11690239999999999	0.45286190000000004
GO:0072660	maintenance of protein location in plasma membrane	biological_process	cellular process	1	1229	2	20393	0.5	0.11690239999999999	0.45286190000000004
GO:1901847	nicotinate metabolic process	biological_process	cellular process	1	1229	2	20393	0.5	0.11690239999999999	0.45286190000000004
GO:1903332	regulation of protein folding	biological_process	biological regulation	1	1229	2	20393	0.5	0.11690239999999999	0.45286190000000004
GO:1903334	positive regulation of protein folding	biological_process	biological regulation	1	1229	2	20393	0.5	0.11690239999999999	0.45286190000000004
GO:1903601	thermospermine metabolic process	biological_process	cellular process	1	1229	2	20393	0.5	0.11690239999999999	0.45286190000000004
GO:1903602	thermospermine catabolic process	biological_process	cellular process	1	1229	2	20393	0.5	0.11690239999999999	0.45286190000000004
GO:1903644	regulation of chaperone-mediated protein folding	biological_process	biological regulation	1	1229	2	20393	0.5	0.11690239999999999	0.45286190000000004
GO:1903646	positive regulation of chaperone-mediated protein folding	biological_process	biological regulation	1	1229	2	20393	0.5	0.11690239999999999	0.45286190000000004
GO:2000033	regulation of seed dormancy process	biological_process	biological regulation	1	1229	2	20393	0.5	0.11690239999999999	0.45286190000000004
GO:0004190	aspartic-type endopeptidase activity	molecular_function	catalytic activity	16	1824	174	27432	0.0919540229885057	0.11779260000000001	0.454306
GO:0009094	L-phenylalanine biosynthetic process	biological_process	cellular process	2	1229	10	20393	0.2	0.118427	0.454306
GO:0019932	second-messenger-mediated signaling	biological_process	biological regulation	2	1229	10	20393	0.2	0.118427	0.454306
GO:0032963	collagen metabolic process	biological_process	metabolic process	2	1229	10	20393	0.2	0.118427	0.454306
GO:0070001	aspartic-type peptidase activity	molecular_function	catalytic activity	16	1824	174	27432	0.0919540229885057	0.11779260000000001	0.454306
GO:0090378	seed trichome elongation	biological_process	cellular process	2	1229	10	20393	0.2	0.118427	0.454306
GO:1902223	erythrose 4-phosphate/phosphoenolpyruvate family amino acid biosynthetic process	biological_process	cellular process	2	1229	10	20393	0.2	0.118427	0.454306
GO:0006091	generation of precursor metabolites and energy	biological_process	cellular process	34	1229	457	20393	0.07439824945295401	0.11988010000000002	0.45927890000000005
GO:0006749	glutathione metabolic process	biological_process	cellular process	10	1229	109	20393	0.0917431192660551	0.121316	0.464173
GO:0019208	phosphatase regulator activity	molecular_function	molecular function regulator	12	1824	124	27432	0.0967741935483871	0.12239080000000001	0.46706369999999997
GO:0019888	protein phosphatase regulator activity	molecular_function	molecular function regulator	12	1824	124	27432	0.0967741935483871	0.12239080000000001	0.46706369999999997
GO:0034605	cellular response to heat	biological_process	cellular process	5	1229	44	20393	0.11363636363636401	0.123565	0.469706
GO:0051259	protein complex oligomerization	biological_process	cellular process	5	1229	44	20393	0.11363636363636401	0.123565	0.469706
GO:0090599	alpha-glucosidase activity	molecular_function	catalytic activity	4	1824	29	27432	0.137931034482759	0.12348769999999999	0.469706
GO:0009743	response to carbohydrate	biological_process	response to stimulus	4	1229	32	20393	0.125	0.12413160000000001	0.4712492999999999
GO:0031225	anchored component of membrane	cellular_component	cellular anatomical entity	20	1500	253	25075	0.0790513833992095	0.124365	0.47152380000000005
GO:0000248	C-5 sterol desaturase activity	molecular_function	catalytic activity	1	1824	2	27432	0.5	0.128564	0.47334380000000004
GO:0003852	2-isopropylmalate synthase activity	molecular_function	catalytic activity	1	1824	2	27432	0.5	0.128564	0.47334380000000004
GO:0003934	GTP cyclohydrolase I activity	molecular_function	catalytic activity	1	1824	2	27432	0.5	0.128564	0.47334380000000004
GO:0004038	allantoinase activity	molecular_function	catalytic activity	1	1824	2	27432	0.5	0.128564	0.47334380000000004
GO:0004109	coproporphyrinogen oxidase activity	molecular_function	catalytic activity	1	1824	2	27432	0.5	0.128564	0.47334380000000004
GO:0004474	malate synthase activity	molecular_function	catalytic activity	1	1824	2	27432	0.5	0.128564	0.47334380000000004
GO:0004760	serine-pyruvate transaminase activity	molecular_function	catalytic activity	1	1824	2	27432	0.5	0.128564	0.47334380000000004
GO:0008081	phosphoric diester hydrolase activity	molecular_function	catalytic activity	10	1824	100	27432	0.1	0.12796880000000002	0.47334380000000004
GO:0008453	alanine-glyoxylate transaminase activity	molecular_function	catalytic activity	1	1824	2	27432	0.5	0.128564	0.47334380000000004
GO:0008938	nicotinate N-methyltransferase activity	molecular_function	catalytic activity	1	1824	2	27432	0.5	0.128564	0.47334380000000004
GO:0009636	response to toxic substance	biological_process	response to stimulus	7	1229	70	20393	0.1	0.12784	0.47334380000000004
GO:0015849	organic acid transport	biological_process	localization	15	1229	180	20393	0.0833333333333333	0.127258	0.47334380000000004
GO:0018580	nitronate monooxygenase activity	molecular_function	catalytic activity	1	1824	2	27432	0.5	0.128564	0.47334380000000004
GO:0036033	mediator complex binding	molecular_function	binding	1	1824	2	27432	0.5	0.128564	0.47334380000000004
GO:0042284	sphingolipid delta-4 desaturase activity	molecular_function	catalytic activity	1	1824	2	27432	0.5	0.128564	0.47334380000000004
GO:0046921	alpha-(1->6)-fucosyltransferase activity	molecular_function	catalytic activity	1	1824	2	27432	0.5	0.128564	0.47334380000000004
GO:0047763	caffeate O-methyltransferase activity	molecular_function	catalytic activity	1	1824	2	27432	0.5	0.128564	0.47334380000000004
GO:0050313	sulfur dioxygenase activity	molecular_function	catalytic activity	1	1824	2	27432	0.5	0.128564	0.47334380000000004
GO:0052894	norspermine:oxygen oxidoreductase activity	molecular_function	catalytic activity	1	1824	2	27432	0.5	0.128564	0.47334380000000004
GO:0052901	spermine:oxygen oxidoreductase (spermidine-forming) activity	molecular_function	catalytic activity	1	1824	2	27432	0.5	0.128564	0.47334380000000004
GO:0052903	N1-acetylspermine:oxygen oxidoreductase (3-acetamidopropanal-forming) activity	molecular_function	catalytic activity	1	1824	2	27432	0.5	0.128564	0.47334380000000004
GO:0070704	sterol desaturase activity	molecular_function	catalytic activity	1	1824	2	27432	0.5	0.128564	0.47334380000000004
GO:0106050	tRNA 2'-O-methyltransferase activity	molecular_function	catalytic activity	1	1824	2	27432	0.5	0.128564	0.47334380000000004
GO:0006650	glycerophospholipid metabolic process	biological_process	cellular process	18	1229	224	20393	0.0803571428571429	0.130922	0.48141940000000005
GO:0006098	pentose-phosphate shunt	biological_process	cellular process	5	1229	45	20393	0.111111111111111	0.132542	0.486155
GO:0006595	polyamine metabolic process	biological_process	cellular process	5	1229	45	20393	0.111111111111111	0.132542	0.486155
GO:0097237	cellular response to toxic substance	biological_process	cellular process	4	1229	33	20393	0.12121212121212101	0.134917	0.493628
GO:1990748	cellular detoxification	biological_process	cellular process	4	1229	33	20393	0.12121212121212101	0.134917	0.493628
GO:0048609	multicellular organismal reproductive process	biological_process	multicellular organismal process	6	1229	58	20393	0.103448275862069	0.135213	0.49409220000000004
GO:0001401	SAM complex	cellular_component	protein-containing complex	2	1500	11	25075	0.18181818181818202	0.137507	0.49935959999999996
GO:0031354	intrinsic component of plastid outer membrane	cellular_component	cellular anatomical entity	2	1500	11	25075	0.18181818181818202	0.137507	0.49935959999999996
GO:0031355	integral component of plastid outer membrane	cellular_component	cellular anatomical entity	2	1500	11	25075	0.18181818181818202	0.137507	0.49935959999999996
GO:0031358	intrinsic component of chloroplast outer membrane	cellular_component	cellular anatomical entity	2	1500	11	25075	0.18181818181818202	0.137507	0.49935959999999996
GO:0031359	integral component of chloroplast outer membrane	cellular_component	cellular anatomical entity	2	1500	11	25075	0.18181818181818202	0.137507	0.49935959999999996
GO:0004634	phosphopyruvate hydratase activity	molecular_function	catalytic activity	2	1824	10	27432	0.2	0.139464	0.499648
GO:0004664	prephenate dehydratase activity	molecular_function	catalytic activity	2	1824	10	27432	0.2	0.139464	0.499648
GO:0009832	plant-type cell wall biogenesis	biological_process	cellular process	12	1229	140	20393	0.0857142857142857	0.138543	0.499648
GO:0009910	negative regulation of flower development	biological_process	biological regulation	2	1229	11	20393	0.18181818181818202	0.139185	0.499648
GO:0015318	inorganic molecular entity transmembrane transporter activity	molecular_function	transporter activity	69	1824	909	27432	0.0759075907590759	0.138216	0.499648
GO:0016137	glycoside metabolic process	biological_process	metabolic process	2	1229	11	20393	0.18181818181818202	0.139185	0.499648
GO:0019264	glycine biosynthetic process from serine	biological_process	cellular process	2	1229	11	20393	0.18181818181818202	0.139185	0.499648
GO:0042132	fructose 1,6-bisphosphate 1-phosphatase activity	molecular_function	catalytic activity	2	1824	10	27432	0.2	0.139464	0.499648
GO:0044088	regulation of vacuole organization	biological_process	biological regulation	2	1229	11	20393	0.18181818181818202	0.139185	0.499648
GO:0047769	arogenate dehydratase activity	molecular_function	catalytic activity	2	1824	10	27432	0.2	0.139464	0.499648
GO:0097599	xylanase activity	molecular_function	catalytic activity	2	1824	10	27432	0.2	0.139464	0.499648
GO:0019693	ribose phosphate metabolic process	biological_process	cellular process	26	1229	345	20393	0.0753623188405797	0.142006	0.508131
GO:0048366	leaf development	biological_process	multicellular organismal process	7	1229	72	20393	0.0972222222222222	0.142197	0.508192
GO:0015035	protein-disulfide reductase activity	molecular_function	catalytic activity	11	1824	115	27432	0.0956521739130435	0.142813	0.509151
GO:0045330	aspartyl esterase activity	molecular_function	catalytic activity	11	1824	115	27432	0.0956521739130435	0.142813	0.509151
GO:0004805	trehalose-phosphatase activity	molecular_function	catalytic activity	3	1824	20	27432	0.15	0.14413910000000002	0.510151
GO:0009065	glutamine family amino acid catabolic process	biological_process	cellular process	3	1229	22	20393	0.136363636363636	0.14372	0.510151
GO:0009085	lysine biosynthetic process	biological_process	cellular process	3	1229	22	20393	0.136363636363636	0.14372	0.510151
GO:0030258	lipid modification	biological_process	cellular process	11	1229	127	20393	0.0866141732283465	0.14396689999999998	0.510151
GO:0051156	glucose 6-phosphate metabolic process	biological_process	cellular process	6	1229	59	20393	0.101694915254237	0.143353	0.510151
GO:0070569	uridylyltransferase activity	molecular_function	catalytic activity	3	1824	20	27432	0.15	0.14413910000000002	0.510151
GO:0042592	homeostatic process	biological_process	biological regulation	29	1229	391	20393	0.0741687979539642	0.145217	0.513347
GO:0009736	cytokinin-activated signaling pathway	biological_process	biological regulation	4	1229	34	20393	0.11764705882352902	0.146067	0.515728
GO:0051336	regulation of hydrolase activity	biological_process	biological regulation	8	1229	86	20393	0.0930232558139535	0.1463	0.515927
GO:0042887	amide transmembrane transporter activity	molecular_function	transporter activity	6	1824	54	27432	0.111111111111111	0.147591	0.519231
GO:0048029	monosaccharide binding	molecular_function	binding	6	1824	54	27432	0.111111111111111	0.147591	0.519231
GO:0009718	anthocyanin-containing compound biosynthetic process	biological_process	metabolic process	15	1229	185	20393	0.0810810810810811	0.14925220000000003	0.524443
GO:0051119	sugar transmembrane transporter activity	molecular_function	transporter activity	9	1824	91	27432	0.0989010989010989	0.150543	0.5283435000000001
GO:0015267	channel activity	molecular_function	transporter activity	27	1824	329	27432	0.0820668693009119	0.151686	0.531081
GO:0022803	passive transmembrane transporter activity	molecular_function	transporter activity	27	1824	329	27432	0.0820668693009119	0.151686	0.531081
GO:0000904	cell morphogenesis involved in differentiation	biological_process	cellular process	6	1229	61	20393	0.0983606557377049	0.160284	0.5484003000000001
GO:0006596	polyamine biosynthetic process	biological_process	cellular process	4	1229	35	20393	0.11428571428571402	0.15756	0.5484003000000001
GO:0006740	NADPH regeneration	biological_process	cellular process	5	1229	48	20393	0.10416666666666699	0.161129	0.5484003000000001
GO:0006760	folic acid-containing compound metabolic process	biological_process	cellular process	5	1229	48	20393	0.10416666666666699	0.161129	0.5484003000000001
GO:0006935	chemotaxis	biological_process	response to stimulus	2	1229	12	20393	0.166666666666667	0.160644	0.5484003000000001
GO:0008215	spermine metabolic process	biological_process	cellular process	2	1229	12	20393	0.166666666666667	0.160644	0.5484003000000001
GO:0008535	respiratory chain complex IV assembly	biological_process	cellular process	2	1229	12	20393	0.166666666666667	0.160644	0.5484003000000001
GO:0008643	carbohydrate transport	biological_process	localization	7	1229	74	20393	0.0945945945945946	0.15728920000000002	0.5484003000000001
GO:0009095	aromatic amino acid family biosynthetic process, prephenate pathway	biological_process	cellular process	2	1229	12	20393	0.166666666666667	0.160644	0.5484003000000001
GO:0009299	mRNA transcription	biological_process	cellular process	2	1229	12	20393	0.166666666666667	0.160644	0.5484003000000001
GO:0010183	pollen tube guidance	biological_process	multicellular organismal process	2	1229	12	20393	0.166666666666667	0.160644	0.5484003000000001
GO:0015977	carbon fixation	biological_process	metabolic process	3	1229	23	20393	0.130434782608696	0.158306	0.5484003000000001
GO:0016049	cell growth	biological_process	cellular process	8	1229	88	20393	0.0909090909090909	0.16023	0.5484003000000001
GO:0016835	carbon-oxygen lyase activity	molecular_function	catalytic activity	25	1824	304	27432	0.0822368421052632	0.160033	0.5484003000000001
GO:0019320	hexose catabolic process	biological_process	metabolic process	2	1229	12	20393	0.166666666666667	0.160644	0.5484003000000001
GO:0030497	fatty acid elongation	biological_process	cellular process	2	1229	12	20393	0.166666666666667	0.160644	0.5484003000000001
GO:0031418	L-ascorbic acid binding	molecular_function	binding	4	1824	32	27432	0.125	0.16060239999999998	0.5484003000000001
GO:0033617	mitochondrial cytochrome c oxidase assembly	biological_process	cellular process	2	1229	12	20393	0.166666666666667	0.160644	0.5484003000000001
GO:0042330	taxis	biological_process	response to stimulus	2	1229	12	20393	0.166666666666667	0.160644	0.5484003000000001
GO:0044273	sulfur compound catabolic process	biological_process	cellular process	2	1229	12	20393	0.166666666666667	0.160644	0.5484003000000001
GO:0046283	anthocyanin-containing compound metabolic process	biological_process	metabolic process	15	1229	187	20393	0.0802139037433155	0.15859279999999998	0.5484003000000001
GO:0048868	pollen tube development	biological_process	multicellular organismal process	5	1229	48	20393	0.10416666666666699	0.161129	0.5484003000000001
GO:0050918	positive chemotaxis	biological_process	response to stimulus	2	1229	12	20393	0.166666666666667	0.160644	0.5484003000000001
GO:0090376	seed trichome differentiation	biological_process	cellular process	2	1229	12	20393	0.166666666666667	0.160644	0.5484003000000001
GO:0004372	glycine hydroxymethyltransferase activity	molecular_function	catalytic activity	2	1824	11	27432	0.18181818181818202	0.163267	0.553745
GO:0016842	amidine-lyase activity	molecular_function	catalytic activity	2	1824	11	27432	0.18181818181818202	0.163267	0.553745
GO:0046592	polyamine oxidase activity	molecular_function	catalytic activity	2	1824	11	27432	0.18181818181818202	0.163267	0.553745
GO:0005615	extracellular space	cellular_component	cellular anatomical entity	12	1500	146	25075	0.0821917808219178	0.164888	0.5585979999999999
GO:0006833	water transport	biological_process	localization	1	1229	3	20393	0.33333333333333304	0.170128	0.560772
GO:0006949	syncytium formation	biological_process	cellular process	1	1229	3	20393	0.33333333333333304	0.170128	0.560772
GO:0009301	snRNA transcription	biological_process	cellular process	1	1229	3	20393	0.33333333333333304	0.170128	0.560772
GO:0009408	response to heat	biological_process	response to stimulus	9	1229	103	20393	0.087378640776699	0.16814210000000002	0.560772
GO:0009963	positive regulation of flavonoid biosynthetic process	biological_process	biological regulation	1	1229	3	20393	0.33333333333333304	0.170128	0.560772
GO:0010338	leaf formation	biological_process	multicellular organismal process	1	1229	3	20393	0.33333333333333304	0.170128	0.560772
GO:0015036	disulfide oxidoreductase activity	molecular_function	catalytic activity	11	1824	119	27432	0.092436974789916	0.167987	0.560772
GO:0019185	snRNA-activating protein complex	cellular_component	protein-containing complex	1	1500	3	25075	0.33333333333333304	0.168946	0.560772
GO:0019203	carbohydrate phosphatase activity	molecular_function	catalytic activity	5	1824	44	27432	0.11363636363636401	0.166034	0.560772
GO:0022412	cellular process involved in reproduction in multicellular organism	biological_process	cellular process	4	1229	36	20393	0.111111111111111	0.16937460000000001	0.560772
GO:0035672	oligopeptide transmembrane transport	biological_process	cellular process	1	1229	3	20393	0.33333333333333304	0.170128	0.560772
GO:0042044	fluid transport	biological_process	localization	1	1229	3	20393	0.33333333333333304	0.170128	0.560772
GO:0042795	snRNA transcription by RNA polymerase II	biological_process	cellular process	1	1229	3	20393	0.33333333333333304	0.170128	0.560772
GO:0042796	snRNA transcription by RNA polymerase III	biological_process	cellular process	1	1229	3	20393	0.33333333333333304	0.170128	0.560772
GO:0048598	embryonic morphogenesis	biological_process	multicellular organismal process	1	1229	3	20393	0.33333333333333304	0.170128	0.560772
GO:0048826	cotyledon morphogenesis	biological_process	multicellular organismal process	1	1229	3	20393	0.33333333333333304	0.170128	0.560772
GO:0071816	tail-anchored membrane protein insertion into ER membrane	biological_process	cellular process	1	1229	3	20393	0.33333333333333304	0.170128	0.560772
GO:0090374	oligopeptide export from mitochondrion	biological_process	cellular process	1	1229	3	20393	0.33333333333333304	0.170128	0.560772
GO:1901503	ether biosynthetic process	biological_process	metabolic process	1	1229	3	20393	0.33333333333333304	0.170128	0.560772
GO:1902124	(+)-pinoresinol metabolic process	biological_process	cellular process	1	1229	3	20393	0.33333333333333304	0.170128	0.560772
GO:1902125	(+)-pinoresinol catabolic process	biological_process	cellular process	1	1229	3	20393	0.33333333333333304	0.170128	0.560772
GO:1902130	(+)-lariciresinol metabolic process	biological_process	cellular process	1	1229	3	20393	0.33333333333333304	0.170128	0.560772
GO:1902132	(+)-lariciresinol biosynthetic process	biological_process	cellular process	1	1229	3	20393	0.33333333333333304	0.170128	0.560772
GO:1902183	regulation of shoot apical meristem development	biological_process	biological regulation	1	1229	3	20393	0.33333333333333304	0.170128	0.560772
GO:0009914	hormone transport	biological_process	biological regulation	3	1229	24	20393	0.125	0.17332	0.5693691999999999
GO:0060918	auxin transport	biological_process	biological regulation	3	1229	24	20393	0.125	0.17332	0.5693691999999999
GO:2000028	regulation of photoperiodism, flowering	biological_process	biological regulation	3	1229	24	20393	0.125	0.17332	0.5693691999999999
GO:0004714	transmembrane receptor protein tyrosine kinase activity	molecular_function	catalytic activity	4	1824	33	27432	0.12121212121212101	0.17378570000000002	0.56962
GO:0052866	phosphatidylinositol phosphate phosphatase activity	molecular_function	catalytic activity	4	1824	33	27432	0.12121212121212101	0.17378570000000002	0.56962
GO:0030599	pectinesterase activity	molecular_function	catalytic activity	11	1824	120	27432	0.0916666666666667	0.1746	0.5716479999999999
GO:0047938	glucose-6-phosphate 1-epimerase activity	molecular_function	catalytic activity	3	1824	22	27432	0.136363636363636	0.177031	0.5783140999999999
GO:0120014	phospholipid transfer activity	molecular_function	transporter activity	3	1824	22	27432	0.136363636363636	0.177031	0.5783140999999999
GO:0015605	organophosphate ester transmembrane transporter activity	molecular_function	transporter activity	5	1824	45	27432	0.111111111111111	0.177289	0.5785123000000001
GO:0051049	regulation of transport	biological_process	biological regulation	6	1229	63	20393	0.0952380952380952	0.17802910000000002	0.58028
GO:0001042	RNA polymerase I core binding	molecular_function	binding	1	1824	3	27432	0.33333333333333304	0.18651189999999998	0.580789
GO:0001181	RNA polymerase I general transcription initiation factor activity	molecular_function	general transcription initiation factor activity	1	1824	3	27432	0.33333333333333304	0.18651189999999998	0.580789
GO:0003905	alkylbase DNA N-glycosylase activity	molecular_function	catalytic activity	2	1824	12	27432	0.166666666666667	0.18770979999999998	0.580789
GO:0003933	GTP cyclohydrolase activity	molecular_function	catalytic activity	2	1824	12	27432	0.166666666666667	0.18770979999999998	0.580789
GO:0004034	aldose 1-epimerase activity	molecular_function	catalytic activity	2	1824	12	27432	0.166666666666667	0.18770979999999998	0.580789
GO:0004334	fumarylacetoacetase activity	molecular_function	catalytic activity	1	1824	3	27432	0.33333333333333304	0.18651189999999998	0.580789
GO:0004420	hydroxymethylglutaryl-CoA reductase (NADPH) activity	molecular_function	catalytic activity	1	1824	3	27432	0.33333333333333304	0.18651189999999998	0.580789
GO:0004516	nicotinate phosphoribosyltransferase activity	molecular_function	catalytic activity	1	1824	3	27432	0.33333333333333304	0.18651189999999998	0.580789
GO:0004729	oxygen-dependent protoporphyrinogen oxidase activity	molecular_function	catalytic activity	1	1824	3	27432	0.33333333333333304	0.18651189999999998	0.580789
GO:0005372	water transmembrane transporter activity	molecular_function	transporter activity	4	1824	34	27432	0.11764705882352902	0.187324	0.580789
GO:0006026	aminoglycan catabolic process	biological_process	metabolic process	5	1229	50	20393	0.1	0.181444	0.580789
GO:0006030	chitin metabolic process	biological_process	metabolic process	5	1229	50	20393	0.1	0.181444	0.580789
GO:0006032	chitin catabolic process	biological_process	metabolic process	5	1229	50	20393	0.1	0.181444	0.580789
GO:0008725	DNA-3-methyladenine glycosylase activity	molecular_function	catalytic activity	2	1824	12	27432	0.166666666666667	0.18770979999999998	0.580789
GO:0009638	phototropism	biological_process	response to stimulus	2	1229	13	20393	0.153846153846154	0.18264520000000004	0.580789
GO:0009808	lignin metabolic process	biological_process	cellular process	7	1229	77	20393	0.0909090909090909	0.181219	0.580789
GO:0015250	water channel activity	molecular_function	transporter activity	4	1824	34	27432	0.11764705882352902	0.187324	0.580789
GO:0015421	ABC-type oligopeptide transporter activity	molecular_function	transporter activity	1	1824	3	27432	0.33333333333333304	0.18651189999999998	0.580789
GO:0015440	ABC-type peptide transporter activity	molecular_function	transporter activity	1	1824	3	27432	0.33333333333333304	0.18651189999999998	0.580789
GO:0016755	aminoacyltransferase activity	molecular_function	catalytic activity	2	1824	12	27432	0.166666666666667	0.18770979999999998	0.580789
GO:0016822	hydrolase activity, acting on acid carbon-carbon bonds	molecular_function	catalytic activity	1	1824	3	27432	0.33333333333333304	0.18651189999999998	0.580789
GO:0016823	hydrolase activity, acting on acid carbon-carbon bonds, in ketonic substances	molecular_function	catalytic activity	1	1824	3	27432	0.33333333333333304	0.18651189999999998	0.580789
GO:0018206	peptidyl-methionine modification	biological_process	cellular process	2	1229	13	20393	0.153846153846154	0.18264520000000004	0.580789
GO:0019171	3-hydroxyacyl-[acyl-carrier-protein] dehydratase activity	molecular_function	catalytic activity	1	1824	3	27432	0.33333333333333304	0.18651189999999998	0.580789
GO:0031176	endo-1,4-beta-xylanase activity	molecular_function	catalytic activity	1	1824	3	27432	0.33333333333333304	0.18651189999999998	0.580789
GO:0031350	intrinsic component of plastid membrane	cellular_component	cellular anatomical entity	2	1500	13	25075	0.153846153846154	0.18054	0.580789
GO:0031351	integral component of plastid membrane	cellular_component	cellular anatomical entity	2	1500	13	25075	0.153846153846154	0.18054	0.580789
GO:0034480	phosphatidylcholine phospholipase C activity	molecular_function	catalytic activity	1	1824	3	27432	0.33333333333333304	0.18651189999999998	0.580789
GO:0040011	locomotion	biological_process	locomotion	2	1229	13	20393	0.153846153846154	0.18264520000000004	0.580789
GO:0043171	peptide catabolic process	biological_process	cellular process	2	1229	13	20393	0.153846153846154	0.18264520000000004	0.580789
GO:0043173	nucleotide salvage	biological_process	cellular process	4	1229	37	20393	0.108108108108108	0.181487	0.580789
GO:0043733	DNA-3-methylbase glycosylase activity	molecular_function	catalytic activity	2	1824	12	27432	0.166666666666667	0.18770979999999998	0.580789
GO:0045159	myosin II binding	molecular_function	binding	1	1824	3	27432	0.33333333333333304	0.18651189999999998	0.580789
GO:0045486	naringenin 3-dioxygenase activity	molecular_function	catalytic activity	1	1824	3	27432	0.33333333333333304	0.18651189999999998	0.580789
GO:0046348	amino sugar catabolic process	biological_process	metabolic process	5	1229	50	20393	0.1	0.181444	0.580789
GO:0047172	shikimate O-hydroxycinnamoyltransferase activity	molecular_function	catalytic activity	1	1824	3	27432	0.33333333333333304	0.18651189999999998	0.580789
GO:0047205	quinate O-hydroxycinnamoyltransferase activity	molecular_function	catalytic activity	1	1824	3	27432	0.33333333333333304	0.18651189999999998	0.580789
GO:0047498	calcium-dependent phospholipase A2 activity	molecular_function	catalytic activity	1	1824	3	27432	0.33333333333333304	0.18651189999999998	0.580789
GO:0050734	hydroxycinnamoyltransferase activity	molecular_function	catalytic activity	1	1824	3	27432	0.33333333333333304	0.18651189999999998	0.580789
GO:0050737	O-hydroxycinnamoyltransferase activity	molecular_function	catalytic activity	1	1824	3	27432	0.33333333333333304	0.18651189999999998	0.580789
GO:0050790	regulation of catalytic activity	biological_process	biological regulation	22	1229	297	20393	0.0740740740740741	0.185889	0.580789
GO:0051777	ent-kaurenoate oxidase activity	molecular_function	catalytic activity	1	1824	3	27432	0.33333333333333304	0.18651189999999998	0.580789
GO:0051923	sulfation	biological_process	cellular process	2	1229	13	20393	0.153846153846154	0.18264520000000004	0.580789
GO:0070818	protoporphyrinogen oxidase activity	molecular_function	catalytic activity	1	1824	3	27432	0.33333333333333304	0.18651189999999998	0.580789
GO:0071368	cellular response to cytokinin stimulus	biological_process	cellular process	4	1229	37	20393	0.108108108108108	0.181487	0.580789
GO:1901072	glucosamine-containing compound catabolic process	biological_process	metabolic process	5	1229	50	20393	0.1	0.181444	0.580789
GO:1905784	regulation of anaphase-promoting complex-dependent catabolic process	biological_process	biological regulation	2	1229	13	20393	0.153846153846154	0.18264520000000004	0.580789
GO:1905786	positive regulation of anaphase-promoting complex-dependent catabolic process	biological_process	biological regulation	2	1229	13	20393	0.153846153846154	0.18264520000000004	0.580789
GO:0034427	nuclear-transcribed mRNA catabolic process, exonucleolytic, 3'-5'	biological_process	biological regulation	3	1229	25	20393	0.12	0.188713	0.5832771999999999
GO:0000977	RNA polymerase II transcription regulatory region sequence-specific DNA binding	molecular_function	binding	23	1824	284	27432	0.0809859154929577	0.19073800000000002	0.5889135999999999
GO:0016758	hexosyltransferase activity	molecular_function	catalytic activity	54	1824	720	27432	0.075	0.195229	0.602146
GO:0022853	active ion transmembrane transporter activity	molecular_function	transporter activity	29	1824	368	27432	0.07880434782608702	0.195442	0.6021683000000001
GO:1901617	organic hydroxy compound biosynthetic process	biological_process	metabolic process	14	1229	180	20393	0.0777777777777778	0.19781410000000002	0.6088348000000001
GO:0030570	pectate lyase activity	molecular_function	catalytic activity	5	1824	47	27432	0.10638297872340399	0.20061510000000002	0.6168070999999999
GO:0006553	lysine metabolic process	biological_process	cellular process	3	1229	26	20393	0.115384615384615	0.20443770000000003	0.6219326000000001
GO:0006561	proline biosynthetic process	biological_process	cellular process	2	1229	14	20393	0.14285714285714302	0.205044	0.6219326000000001
GO:0009581	detection of external stimulus	biological_process	response to stimulus	3	1229	26	20393	0.115384615384615	0.20443770000000003	0.6219326000000001
GO:0009582	detection of abiotic stimulus	biological_process	response to stimulus	3	1229	26	20393	0.115384615384615	0.20443770000000003	0.6219326000000001
GO:0009937	regulation of gibberellic acid mediated signaling pathway	biological_process	biological regulation	2	1229	14	20393	0.14285714285714302	0.205044	0.6219326000000001
GO:0016763	pentosyltransferase activity	molecular_function	catalytic activity	9	1824	98	27432	0.0918367346938776	0.203795	0.6219326000000001
GO:0018208	peptidyl-proline modification	biological_process	cellular process	5	1229	52	20393	0.0961538461538462	0.202645	0.6219326000000001
GO:0019740	nitrogen utilization	biological_process	nitrogen utilization	2	1229	14	20393	0.14285714285714302	0.205044	0.6219326000000001
GO:0044347	cell wall polysaccharide catabolic process	biological_process	cellular process	2	1229	14	20393	0.14285714285714302	0.205044	0.6219326000000001
GO:0045493	xylan catabolic process	biological_process	cellular process	2	1229	14	20393	0.14285714285714302	0.205044	0.6219326000000001
GO:0048586	regulation of long-day photoperiodism, flowering	biological_process	biological regulation	2	1229	14	20393	0.14285714285714302	0.205044	0.6219326000000001
GO:0051054	positive regulation of DNA metabolic process	biological_process	biological regulation	2	1229	14	20393	0.14285714285714302	0.205044	0.6219326000000001
GO:0055129	L-proline biosynthetic process	biological_process	cellular process	2	1229	14	20393	0.14285714285714302	0.205044	0.6219326000000001
GO:0047213	anthocyanidin 3-O-glucosyltransferase activity	molecular_function	catalytic activity	15	1824	178	27432	0.0842696629213483	0.20598960000000002	0.6241528000000001
GO:0015075	ion transmembrane transporter activity	molecular_function	transporter activity	71	1824	968	27432	0.0733471074380165	0.20831599999999997	0.630549
GO:0001666	response to hypoxia	biological_process	response to stimulus	1	1229	4	20393	0.25	0.220148	0.635713
GO:0006007	glucose catabolic process	biological_process	metabolic process	1	1229	4	20393	0.25	0.220148	0.635713
GO:0006094	gluconeogenesis	biological_process	metabolic process	3	1229	27	20393	0.111111111111111	0.220447	0.635713
GO:0006097	glyoxylate cycle	biological_process	cellular process	1	1229	4	20393	0.25	0.220148	0.635713
GO:0006572	tyrosine catabolic process	biological_process	cellular process	1	1229	4	20393	0.25	0.220148	0.635713
GO:0006809	nitric oxide biosynthetic process	biological_process	cellular process	1	1229	4	20393	0.25	0.220148	0.635713
GO:0009514	glyoxysome	cellular_component	cellular anatomical entity	1	1500	4	25075	0.25	0.21866649999999999	0.635713
GO:0009813	flavonoid biosynthetic process	biological_process	metabolic process	15	1229	198	20393	0.0757575757575758	0.215125	0.635713
GO:0009850	auxin metabolic process	biological_process	biological regulation	3	1229	27	20393	0.111111111111111	0.220447	0.635713
GO:0009860	pollen tube growth	biological_process	cellular process	3	1229	27	20393	0.111111111111111	0.220447	0.635713
GO:0009962	regulation of flavonoid biosynthetic process	biological_process	biological regulation	1	1229	4	20393	0.25	0.220148	0.635713
GO:0010036	response to boron-containing substance	biological_process	response to stimulus	1	1229	4	20393	0.25	0.220148	0.635713
GO:0010112	regulation of systemic acquired resistance	biological_process	biological regulation	1	1229	4	20393	0.25	0.220148	0.635713
GO:0010393	galacturonan metabolic process	biological_process	metabolic process	16	1229	213	20393	0.0751173708920188	0.21521179999999998	0.635713
GO:0010556	regulation of macromolecule biosynthetic process	biological_process	biological regulation	132	1229	2049	20393	0.0644216691068814	0.215062	0.635713
GO:0015114	phosphate ion transmembrane transporter activity	molecular_function	transporter activity	3	1824	24	27432	0.125	0.211723	0.635713
GO:0019310	inositol catabolic process	biological_process	cellular process	1	1229	4	20393	0.25	0.220148	0.635713
GO:0019319	hexose biosynthetic process	biological_process	metabolic process	3	1229	27	20393	0.111111111111111	0.220447	0.635713
GO:0030151	molybdenum ion binding	molecular_function	binding	2	1824	13	27432	0.153846153846154	0.21260300000000001	0.635713
GO:0035101	FACT complex	cellular_component	protein-containing complex	1	1500	4	25075	0.25	0.21866649999999999	0.635713
GO:0036293	response to decreased oxygen levels	biological_process	response to stimulus	1	1229	4	20393	0.25	0.220148	0.635713
GO:0036294	cellular response to decreased oxygen levels	biological_process	cellular process	1	1229	4	20393	0.25	0.220148	0.635713
GO:0042558	pteridine-containing compound metabolic process	biological_process	cellular process	5	1229	53	20393	0.0943396226415094	0.213544	0.635713
GO:0043605	cellular amide catabolic process	biological_process	cellular process	1	1229	4	20393	0.25	0.220148	0.635713
GO:0045488	pectin metabolic process	biological_process	metabolic process	16	1229	213	20393	0.0751173708920188	0.21521179999999998	0.635713
GO:0045551	cinnamyl-alcohol dehydrogenase activity	molecular_function	catalytic activity	2	1824	13	27432	0.153846153846154	0.21260300000000001	0.635713
GO:0046209	nitric oxide metabolic process	biological_process	metabolic process	1	1229	4	20393	0.25	0.220148	0.635713
GO:0046487	glyoxylate metabolic process	biological_process	cellular process	1	1229	4	20393	0.25	0.220148	0.635713
GO:0050801	ion homeostasis	biological_process	biological regulation	18	1229	243	20393	0.0740740740740741	0.21461170000000002	0.635713
GO:0051606	detection of stimulus	biological_process	response to stimulus	3	1229	27	20393	0.111111111111111	0.220447	0.635713
GO:0051761	sesquiterpene metabolic process	biological_process	cellular process	1	1229	4	20393	0.25	0.220148	0.635713
GO:0051762	sesquiterpene biosynthetic process	biological_process	cellular process	1	1229	4	20393	0.25	0.220148	0.635713
GO:0065008	regulation of biological quality	biological_process	biological regulation	51	1229	756	20393	0.0674603174603175	0.21828379999999997	0.635713
GO:0070482	response to oxygen levels	biological_process	response to stimulus	1	1229	4	20393	0.25	0.220148	0.635713
GO:0071453	cellular response to oxygen levels	biological_process	cellular process	1	1229	4	20393	0.25	0.220148	0.635713
GO:0071456	cellular response to hypoxia	biological_process	cellular process	1	1229	4	20393	0.25	0.220148	0.635713
GO:0080029	cellular response to boron-containing substance levels	biological_process	cellular process	1	1229	4	20393	0.25	0.220148	0.635713
GO:0098754	detoxification	biological_process	detoxification	4	1229	40	20393	0.1	0.21938649999999998	0.635713
GO:1901598	(-)-pinoresinol metabolic process	biological_process	cellular process	1	1229	4	20393	0.25	0.220148	0.635713
GO:1902123	(-)-pinoresinol catabolic process	biological_process	cellular process	1	1229	4	20393	0.25	0.220148	0.635713
GO:1902127	(-)-lariciresinol metabolic process	biological_process	cellular process	1	1229	4	20393	0.25	0.220148	0.635713
GO:1902128	(-)-lariciresinol catabolic process	biological_process	cellular process	1	1229	4	20393	0.25	0.220148	0.635713
GO:1902129	(-)-lariciresinol biosynthetic process	biological_process	cellular process	1	1229	4	20393	0.25	0.220148	0.635713
GO:1902133	(+)-secoisolariciresinol metabolic process	biological_process	cellular process	1	1229	4	20393	0.25	0.220148	0.635713
GO:1902135	(+)-secoisolariciresinol biosynthetic process	biological_process	cellular process	1	1229	4	20393	0.25	0.220148	0.635713
GO:1902326	positive regulation of chlorophyll biosynthetic process	biological_process	biological regulation	1	1229	4	20393	0.25	0.220148	0.635713
GO:1990757	ubiquitin ligase activator activity	molecular_function	molecular function regulator	2	1824	13	27432	0.153846153846154	0.21260300000000001	0.635713
GO:2000034	regulation of seed maturation	biological_process	biological regulation	1	1229	4	20393	0.25	0.220148	0.635713
GO:0006631	fatty acid metabolic process	biological_process	cellular process	19	1229	260	20393	0.0730769230769231	0.22370120000000002	0.644462
GO:0001906	cell killing	biological_process	cellular process	2	1229	15	20393	0.133333333333333	0.22771439999999998	0.648366
GO:0006796	phosphate-containing compound metabolic process	biological_process	cellular process	106	1229	1636	20393	0.0647921760391198	0.225451	0.648366
GO:0007008	outer mitochondrial membrane organization	biological_process	cellular process	2	1229	15	20393	0.133333333333333	0.22771439999999998	0.648366
GO:0009812	flavonoid metabolic process	biological_process	metabolic process	15	1229	200	20393	0.075	0.226267	0.648366
GO:0010315	auxin efflux	biological_process	biological regulation	2	1229	15	20393	0.133333333333333	0.22771439999999998	0.648366
GO:0031640	killing of cells of another organism	biological_process	cellular process	2	1229	15	20393	0.133333333333333	0.22771439999999998	0.648366
GO:0042761	very long-chain fatty acid biosynthetic process	biological_process	cellular process	2	1229	15	20393	0.133333333333333	0.22771439999999998	0.648366
GO:0045040	protein insertion into mitochondrial outer membrane	biological_process	cellular process	2	1229	15	20393	0.133333333333333	0.22771439999999998	0.648366
GO:0071446	cellular response to salicylic acid stimulus	biological_process	cellular process	2	1229	15	20393	0.133333333333333	0.22771439999999998	0.648366
GO:0080188	gene silencing by RNA-directed DNA methylation	biological_process	biological regulation	2	1229	15	20393	0.133333333333333	0.22771439999999998	0.648366
GO:0140458	pre-transcriptional gene silencing by RNA	biological_process	biological regulation	2	1229	15	20393	0.133333333333333	0.22771439999999998	0.648366
GO:2000762	regulation of phenylpropanoid metabolic process	biological_process	biological regulation	2	1229	15	20393	0.133333333333333	0.22771439999999998	0.648366
GO:0005385	zinc ion transmembrane transporter activity	molecular_function	transporter activity	3	1824	25	27432	0.12	0.229585	0.651032
GO:0046486	glycerolipid metabolic process	biological_process	cellular process	18	1229	246	20393	0.0731707317073171	0.229696	0.651032
GO:0120013	lipid transfer activity	molecular_function	transporter activity	3	1824	25	27432	0.12	0.229585	0.651032
GO:1902679	negative regulation of RNA biosynthetic process	biological_process	biological regulation	8	1229	97	20393	0.0824742268041237	0.22976300000000002	0.651032
GO:1903507	negative regulation of nucleic acid-templated transcription	biological_process	biological regulation	8	1229	97	20393	0.0824742268041237	0.22976300000000002	0.651032
GO:0000827	inositol-1,3,4,5,6-pentakisphosphate kinase activity	molecular_function	catalytic activity	1	1824	4	27432	0.25	0.240608	0.659419
GO:0000828	inositol hexakisphosphate kinase activity	molecular_function	catalytic activity	1	1824	4	27432	0.25	0.240608	0.659419
GO:0000829	inositol heptakisphosphate kinase activity	molecular_function	catalytic activity	1	1824	4	27432	0.25	0.240608	0.659419
GO:0000832	inositol hexakisphosphate 5-kinase activity	molecular_function	catalytic activity	1	1824	4	27432	0.25	0.240608	0.659419
GO:0004076	biotin synthase activity	molecular_function	catalytic activity	1	1824	4	27432	0.25	0.240608	0.659419
GO:0004347	glucose-6-phosphate isomerase activity	molecular_function	catalytic activity	1	1824	4	27432	0.25	0.240608	0.659419
GO:0004526	ribonuclease P activity	molecular_function	catalytic activity	2	1824	14	27432	0.14285714285714302	0.237779	0.659419
GO:0004866	endopeptidase inhibitor activity	molecular_function	molecular function regulator	6	1824	63	27432	0.0952380952380952	0.24019490000000002	0.659419
GO:0006536	glutamate metabolic process	biological_process	cellular process	3	1229	28	20393	0.107142857142857	0.23669659999999998	0.659419
GO:0006793	phosphorus metabolic process	biological_process	cellular process	110	1229	1705	20393	0.0645161290322581	0.234672	0.659419
GO:0008309	double-stranded DNA exodeoxyribonuclease activity	molecular_function	catalytic activity	1	1824	4	27432	0.25	0.240608	0.659419
GO:0008486	diphosphoinositol-polyphosphate diphosphatase activity	molecular_function	catalytic activity	1	1824	4	27432	0.25	0.240608	0.659419
GO:0015119	hexose phosphate transmembrane transporter activity	molecular_function	transporter activity	1	1824	4	27432	0.25	0.240608	0.659419
GO:0015526	hexose-phosphate:inorganic phosphate antiporter activity	molecular_function	transporter activity	1	1824	4	27432	0.25	0.240608	0.659419
GO:0016730	oxidoreductase activity, acting on iron-sulfur proteins as donors	molecular_function	catalytic activity	2	1824	14	27432	0.14285714285714302	0.237779	0.659419
GO:0016767	geranylgeranyl-diphosphate geranylgeranyltransferase activity	molecular_function	catalytic activity	1	1824	4	27432	0.25	0.240608	0.659419
GO:0019156	isoamylase activity	molecular_function	catalytic activity	1	1824	4	27432	0.25	0.240608	0.659419
GO:0030414	peptidase inhibitor activity	molecular_function	molecular function regulator	6	1824	63	27432	0.0952380952380952	0.24019490000000002	0.659419
GO:0030775	glucuronoxylan 4-O-methyltransferase activity	molecular_function	catalytic activity	1	1824	4	27432	0.25	0.240608	0.659419
GO:0033857	diphosphoinositol-pentakisphosphate kinase activity	molecular_function	catalytic activity	1	1824	4	27432	0.25	0.240608	0.659419
GO:0035671	enone reductase activity	molecular_function	catalytic activity	1	1824	4	27432	0.25	0.240608	0.659419
GO:0042586	peptide deformylase activity	molecular_function	catalytic activity	1	1824	4	27432	0.25	0.240608	0.659419
GO:0047751	cholestenone 5-alpha-reductase activity	molecular_function	catalytic activity	1	1824	4	27432	0.25	0.240608	0.659419
GO:0050113	inositol oxygenase activity	molecular_function	catalytic activity	1	1824	4	27432	0.25	0.240608	0.659419
GO:0050464	nitrate reductase (NADPH) activity	molecular_function	catalytic activity	1	1824	4	27432	0.25	0.240608	0.659419
GO:0052723	inositol hexakisphosphate 1-kinase activity	molecular_function	catalytic activity	1	1824	4	27432	0.25	0.240608	0.659419
GO:0052724	inositol hexakisphosphate 3-kinase activity	molecular_function	catalytic activity	1	1824	4	27432	0.25	0.240608	0.659419
GO:0052840	inositol diphosphate tetrakisphosphate diphosphatase activity	molecular_function	catalytic activity	1	1824	4	27432	0.25	0.240608	0.659419
GO:0052842	inositol diphosphate pentakisphosphate diphosphatase activity	molecular_function	catalytic activity	1	1824	4	27432	0.25	0.240608	0.659419
GO:0052919	aliphatic (R)-hydroxynitrile lyase activity	molecular_function	catalytic activity	1	1824	4	27432	0.25	0.240608	0.659419
GO:0052920	(2R)-2-hydroxy-2-methylbutanenitrile lyase activity	molecular_function	catalytic activity	1	1824	4	27432	0.25	0.240608	0.659419
GO:0052921	acetone-cyanohydrin acetone-lyase (cyanide-forming) activity	molecular_function	catalytic activity	1	1824	4	27432	0.25	0.240608	0.659419
GO:0061513	glucose 6-phosphate:inorganic phosphate antiporter activity	molecular_function	transporter activity	1	1824	4	27432	0.25	0.240608	0.659419
GO:0102092	5-diphosphoinositol pentakisphosphate 3-kinase activity	molecular_function	catalytic activity	1	1824	4	27432	0.25	0.240608	0.659419
GO:1901071	glucosamine-containing compound metabolic process	biological_process	metabolic process	5	1229	55	20393	0.0909090909090909	0.235868	0.659419
GO:0016614	oxidoreductase activity, acting on CH-OH group of donors	molecular_function	catalytic activity	32	1824	422	27432	0.0758293838862559	0.244318	0.66896
GO:0042973	glucan endo-1,3-beta-D-glucosidase activity	molecular_function	catalytic activity	9	1824	103	27432	0.087378640776699	0.245923	0.6727253000000001
GO:0005548	phospholipid transporter activity	molecular_function	transporter activity	3	1824	26	27432	0.115384615384615	0.24770999999999999	0.676723
GO:0031012	extracellular matrix	cellular_component	cellular anatomical entity	2	1500	16	25075	0.125	0.247847	0.676723
GO:0006282	regulation of DNA repair	biological_process	biological regulation	2	1229	16	20393	0.125	0.250541	0.682171
GO:0009052	pentose-phosphate shunt, non-oxidative branch	biological_process	cellular process	2	1229	16	20393	0.125	0.250541	0.682171
GO:0010167	response to nitrate	biological_process	response to stimulus	2	1229	16	20393	0.125	0.250541	0.682171
GO:0003993	acid phosphatase activity	molecular_function	catalytic activity	6	1824	64	27432	0.09375	0.251432	0.68396
GO:0009787	regulation of abscisic acid-activated signaling pathway	biological_process	biological regulation	3	1229	29	20393	0.103448275862069	0.253142	0.6866985999999999
GO:1901419	regulation of response to alcohol	biological_process	biological regulation	3	1229	29	20393	0.103448275862069	0.253142	0.6866985999999999
GO:1905957	regulation of cellular response to alcohol	biological_process	biological regulation	3	1229	29	20393	0.103448275862069	0.253142	0.6866985999999999
GO:0010468	regulation of gene expression	biological_process	biological regulation	147	1229	2314	20393	0.0635263612791703	0.254753	0.6902050000000001
GO:0080008	Cul4-RING E3 ubiquitin ligase complex	cellular_component	protein-containing complex	4	1500	43	25075	0.0930232558139535	0.25490660000000004	0.6902050000000001
GO:0006040	amino sugar metabolic process	biological_process	metabolic process	6	1229	71	20393	0.0845070422535211	0.255771	0.6919055000000001
GO:0004715	non-membrane spanning protein tyrosine kinase activity	molecular_function	catalytic activity	8	1824	91	27432	0.0879120879120879	0.25812779999999996	0.697636
GO:0000291	nuclear-transcribed mRNA catabolic process, exonucleolytic	biological_process	biological regulation	4	1229	43	20393	0.0930232558139535	0.259141	0.6984406999999999
GO:0006022	aminoglycan metabolic process	biological_process	metabolic process	5	1229	57	20393	0.087719298245614	0.258801	0.6984406999999999
GO:0009082	branched-chain amino acid biosynthetic process	biological_process	cellular process	4	1229	43	20393	0.0930232558139535	0.259141	0.6984406999999999
GO:0000032	cell wall mannoprotein biosynthetic process	biological_process	cellular process	1	1229	5	20393	0.2	0.267156	0.7006859999999999
GO:0004311	farnesyltranstransferase activity	molecular_function	catalytic activity	2	1824	15	27432	0.133333333333333	0.26308909999999996	0.7006859999999999
GO:0004566	beta-glucuronidase activity	molecular_function	catalytic activity	2	1824	15	27432	0.133333333333333	0.26308909999999996	0.7006859999999999
GO:0005102	signaling receptor binding	molecular_function	binding	5	1824	52	27432	0.0961538461538462	0.26281109999999996	0.7006859999999999
GO:0005980	glycogen catabolic process	biological_process	cellular process	1	1229	5	20393	0.2	0.267156	0.7006859999999999
GO:0006056	mannoprotein metabolic process	biological_process	cellular process	1	1229	5	20393	0.2	0.267156	0.7006859999999999
GO:0006057	mannoprotein biosynthetic process	biological_process	cellular process	1	1229	5	20393	0.2	0.267156	0.7006859999999999
GO:0006361	transcription initiation from RNA polymerase I promoter	biological_process	cellular process	1	1229	5	20393	0.2	0.267156	0.7006859999999999
GO:0009889	regulation of biosynthetic process	biological_process	biological regulation	133	1229	2092	20393	0.0635755258126195	0.264383	0.7006859999999999
GO:0010047	fruit dehiscence	biological_process	multicellular organismal process	1	1229	5	20393	0.2	0.267156	0.7006859999999999
GO:0010731	protein glutathionylation	biological_process	cellular process	1	1229	5	20393	0.2	0.267156	0.7006859999999999
GO:0015450	protein-transporting ATPase activity	molecular_function	transporter activity	2	1824	15	27432	0.133333333333333	0.26308909999999996	0.7006859999999999
GO:0031506	cell wall glycoprotein biosynthetic process	biological_process	cellular process	1	1229	5	20393	0.2	0.267156	0.7006859999999999
GO:0032309	icosanoid secretion	biological_process	localization	1	1229	5	20393	0.2	0.267156	0.7006859999999999
GO:0040007	growth	biological_process	growth	8	1229	101	20393	0.0792079207920792	0.26364540000000003	0.7006859999999999
GO:0044210	'de novo' CTP biosynthetic process	biological_process	cellular process	1	1229	5	20393	0.2	0.267156	0.7006859999999999
GO:0046273	lignan catabolic process	biological_process	cellular process	1	1229	5	20393	0.2	0.267156	0.7006859999999999
GO:0046923	ER retention sequence binding	molecular_function	binding	2	1824	15	27432	0.133333333333333	0.26308909999999996	0.7006859999999999
GO:0048825	cotyledon development	biological_process	multicellular organismal process	1	1229	5	20393	0.2	0.267156	0.7006859999999999
GO:0050482	arachidonic acid secretion	biological_process	localization	1	1229	5	20393	0.2	0.267156	0.7006859999999999
GO:0061135	endopeptidase regulator activity	molecular_function	molecular function regulator	6	1824	65	27432	0.0923076923076923	0.26281170000000004	0.7006859999999999
GO:0071326	cellular response to monosaccharide stimulus	biological_process	cellular process	1	1229	5	20393	0.2	0.267156	0.7006859999999999
GO:0071331	cellular response to hexose stimulus	biological_process	cellular process	1	1229	5	20393	0.2	0.267156	0.7006859999999999
GO:0071333	cellular response to glucose stimulus	biological_process	biological regulation	1	1229	5	20393	0.2	0.267156	0.7006859999999999
GO:0071715	icosanoid transport	biological_process	localization	1	1229	5	20393	0.2	0.267156	0.7006859999999999
GO:0080037	negative regulation of cytokinin-activated signaling pathway	biological_process	biological regulation	1	1229	5	20393	0.2	0.267156	0.7006859999999999
GO:1901502	ether catabolic process	biological_process	metabolic process	1	1229	5	20393	0.2	0.267156	0.7006859999999999
GO:1903963	arachidonate transport	biological_process	localization	1	1229	5	20393	0.2	0.267156	0.7006859999999999
GO:2000012	regulation of auxin polar transport	biological_process	biological regulation	1	1229	5	20393	0.2	0.267156	0.7006859999999999
GO:2000024	regulation of leaf development	biological_process	biological regulation	1	1229	5	20393	0.2	0.267156	0.7006859999999999
GO:0009691	cytokinin biosynthetic process	biological_process	biological regulation	3	1229	30	20393	0.1	0.269743	0.703289
GO:0009833	plant-type primary cell wall biogenesis	biological_process	cellular process	3	1229	30	20393	0.1	0.269743	0.703289
GO:0010268	brassinosteroid homeostasis	biological_process	biological regulation	3	1229	30	20393	0.1	0.269743	0.703289
GO:0042398	cellular modified amino acid biosynthetic process	biological_process	cellular process	3	1229	30	20393	0.1	0.269743	0.703289
GO:0048580	regulation of post-embryonic development	biological_process	biological regulation	7	1229	87	20393	0.0804597701149425	0.27019190000000004	0.703289
GO:0055088	lipid homeostasis	biological_process	biological regulation	5	1229	58	20393	0.0862068965517241	0.27045990000000003	0.703289
GO:0090406	pollen tube	cellular_component	cellular anatomical entity	2	1500	17	25075	0.11764705882352902	0.270551	0.703289
GO:0120029	proton export across plasma membrane	biological_process	cellular process	3	1229	30	20393	0.1	0.269743	0.703289
GO:0140115	export across plasma membrane	biological_process	cellular process	3	1229	30	20393	0.1	0.269743	0.703289
GO:1901657	glycosyl compound metabolic process	biological_process	metabolic process	7	1229	87	20393	0.0804597701149425	0.27019190000000004	0.703289
GO:0051253	negative regulation of RNA metabolic process	biological_process	biological regulation	8	1229	102	20393	0.0784313725490196	0.272341	0.7073138000000001
GO:0010051	xylem and phloem pattern formation	biological_process	multicellular organismal process	2	1229	17	20393	0.11764705882352902	0.27342340000000004	0.707613
GO:0010274	hydrotropism	biological_process	response to stimulus	2	1229	17	20393	0.11764705882352902	0.27342340000000004	0.707613
GO:0046655	folic acid metabolic process	biological_process	cellular process	2	1229	17	20393	0.11764705882352902	0.27342340000000004	0.707613
GO:2001020	regulation of response to DNA damage stimulus	biological_process	biological regulation	2	1229	17	20393	0.11764705882352902	0.27342340000000004	0.707613
GO:0005351	carbohydrate:proton symporter activity	molecular_function	transporter activity	4	1824	40	27432	0.1	0.27425809999999995	0.708034
GO:0005402	carbohydrate:cation symporter activity	molecular_function	transporter activity	4	1824	40	27432	0.1	0.27425809999999995	0.708034
GO:0016759	cellulose synthase activity	molecular_function	catalytic activity	5	1824	53	27432	0.0943396226415094	0.275763	0.708034
GO:0016760	cellulose synthase (UDP-forming) activity	molecular_function	catalytic activity	5	1824	53	27432	0.0943396226415094	0.275763	0.708034
GO:0031326	regulation of cellular biosynthetic process	biological_process	biological regulation	132	1229	2081	20393	0.0634310427679	0.274576	0.708034
GO:0102336	3-oxo-arachidoyl-CoA synthase activity	molecular_function	catalytic activity	5	1824	53	27432	0.0943396226415094	0.275763	0.708034
GO:0102337	3-oxo-cerotoyl-CoA synthase activity	molecular_function	catalytic activity	5	1824	53	27432	0.0943396226415094	0.275763	0.708034
GO:0102338	3-oxo-lignoceronyl-CoA synthase activity	molecular_function	catalytic activity	5	1824	53	27432	0.0943396226415094	0.275763	0.708034
GO:0102756	very-long-chain 3-ketoacyl-CoA synthase activity	molecular_function	catalytic activity	5	1824	53	27432	0.0943396226415094	0.275763	0.708034
GO:0005216	ion channel activity	molecular_function	transporter activity	19	1824	245	27432	0.0775510204081633	0.276318	0.7087433000000001
GO:0048468	cell development	biological_process	cellular process	6	1229	73	20393	0.0821917808219178	0.276524	0.7087433000000001
GO:0004888	transmembrane signaling receptor activity	molecular_function	molecular transducer activity	11	1824	134	27432	0.082089552238806	0.278518	0.71323
GO:1901698	response to nitrogen compound	biological_process	response to stimulus	11	1229	148	20393	0.0743243243243243	0.279946	0.716259
GO:0005347	ATP transmembrane transporter activity	molecular_function	transporter activity	3	1824	28	27432	0.107142857142857	0.284523	0.7267
GO:0015145	monosaccharide transmembrane transporter activity	molecular_function	transporter activity	3	1824	28	27432	0.107142857142857	0.284523	0.7267
GO:0003690	double-stranded DNA binding	molecular_function	binding	48	1824	663	27432	0.0723981900452489	0.28966	0.727648
GO:0003883	CTP synthase activity	molecular_function	catalytic activity	1	1824	5	27432	0.2	0.291109	0.727648
GO:0004088	carbamoyl-phosphate synthase (glutamine-hydrolyzing) activity	molecular_function	catalytic activity	1	1824	5	27432	0.2	0.291109	0.727648
GO:0004476	mannose-6-phosphate isomerase activity	molecular_function	catalytic activity	1	1824	5	27432	0.2	0.291109	0.727648
GO:0004660	protein farnesyltransferase activity	molecular_function	catalytic activity	1	1824	5	27432	0.2	0.291109	0.727648
GO:0008482	sulfite oxidase activity	molecular_function	catalytic activity	1	1824	5	27432	0.2	0.291109	0.727648
GO:0009916	alternative oxidase activity	molecular_function	catalytic activity	1	1824	5	27432	0.2	0.291109	0.727648
GO:0010283	pinoresinol reductase activity	molecular_function	catalytic activity	1	1824	5	27432	0.2	0.291109	0.727648
GO:0010284	lariciresinol reductase activity	molecular_function	catalytic activity	1	1824	5	27432	0.2	0.291109	0.727648
GO:0010296	prenylcysteine methylesterase activity	molecular_function	catalytic activity	1	1824	5	27432	0.2	0.291109	0.727648
GO:0016992	lipoate synthase activity	molecular_function	catalytic activity	1	1824	5	27432	0.2	0.291109	0.727648
GO:0031507	heterochromatin assembly	biological_process	biological regulation	3	1229	31	20393	0.0967741935483871	0.286459	0.727648
GO:0045814	negative regulation of gene expression, epigenetic	biological_process	biological regulation	3	1229	31	20393	0.0967741935483871	0.286459	0.727648
GO:0046509	1,2-diacylglycerol 3-beta-galactosyltransferase activity	molecular_function	catalytic activity	1	1824	5	27432	0.2	0.291109	0.727648
GO:0047334	diphosphate-fructose-6-phosphate 1-phosphotransferase activity	molecular_function	catalytic activity	1	1824	5	27432	0.2	0.291109	0.727648
GO:0061134	peptidase regulator activity	molecular_function	molecular function regulator	6	1824	67	27432	0.0895522388059701	0.28594590000000003	0.727648
GO:0070828	heterochromatin organization	biological_process	cellular process	3	1229	31	20393	0.0967741935483871	0.286459	0.727648
GO:0071695	anatomical structure maturation	biological_process	developmental process	3	1229	31	20393	0.0967741935483871	0.286459	0.727648
GO:0102158	very-long-chain 3-hydroxyacyl-CoA dehydratase activity	molecular_function	catalytic activity	1	1824	5	27432	0.2	0.291109	0.727648
GO:0102343	3-hydroxy-arachidoyl-CoA dehydratase activity	molecular_function	catalytic activity	1	1824	5	27432	0.2	0.291109	0.727648
GO:0102344	3-hydroxy-behenoyl-CoA dehydratase activity	molecular_function	catalytic activity	1	1824	5	27432	0.2	0.291109	0.727648
GO:0102345	3-hydroxy-lignoceroyl-CoA dehydratase activity	molecular_function	catalytic activity	1	1824	5	27432	0.2	0.291109	0.727648
GO:0102552	lipoyl synthase activity (acting on glycine-cleavage complex H protein	molecular_function	catalytic activity	1	1824	5	27432	0.2	0.291109	0.727648
GO:0102553	lipoyl synthase activity (acting on pyruvate dehydrogenase E2 protein)	molecular_function	catalytic activity	1	1824	5	27432	0.2	0.291109	0.727648
GO:0102721	ubiquinol:oxygen oxidoreductase activity	molecular_function	catalytic activity	1	1824	5	27432	0.2	0.291109	0.727648
GO:0005507	copper ion binding	molecular_function	binding	13	1824	164	27432	0.0792682926829268	0.296327	0.738798
GO:0007140	male meiotic nuclear division	biological_process	cellular process	2	1229	18	20393	0.111111111111111	0.29627190000000003	0.738798
GO:0009959	negative gravitropism	biological_process	response to stimulus	2	1229	18	20393	0.111111111111111	0.29627190000000003	0.738798
GO:0015079	potassium ion transmembrane transporter activity	molecular_function	transporter activity	8	1824	95	27432	0.0842105263157895	0.29696	0.739747
GO:0015662	P-type ion transporter activity	molecular_function	transporter activity	6	1824	68	27432	0.0882352941176471	0.297674	0.740265
GO:0140358	P-type transmembrane transporter activity	molecular_function	transporter activity	6	1824	68	27432	0.0882352941176471	0.297674	0.740265
GO:0016840	carbon-nitrogen lyase activity	molecular_function	catalytic activity	5	1824	55	27432	0.0909090909090909	0.30202870000000004	0.7486433000000001
GO:0019199	transmembrane receptor protein kinase activity	molecular_function	catalytic activity	10	1824	123	27432	0.0813008130081301	0.30180070000000003	0.7486433000000001
GO:0019220	regulation of phosphate metabolic process	biological_process	biological regulation	11	1229	151	20393	0.0728476821192053	0.302066	0.7486433000000001
GO:0051174	regulation of phosphorus metabolic process	biological_process	biological regulation	11	1229	151	20393	0.0728476821192053	0.302066	0.7486433000000001
GO:0004675	transmembrane receptor protein serine/threonine kinase activity	molecular_function	catalytic activity	7	1824	82	27432	0.0853658536585366	0.303276	0.750371
GO:0009932	cell tip growth	biological_process	cellular process	3	1229	32	20393	0.09375	0.303251	0.750371
GO:0000798	nuclear cohesin complex	cellular_component	protein-containing complex	1	1500	6	25075	0.166666666666667	0.309366	0.7531151999999999
GO:0006729	tetrahydrobiopterin biosynthetic process	biological_process	cellular process	1	1229	6	20393	0.166666666666667	0.311332	0.7531151999999999
GO:0006788	heme oxidation	biological_process	cellular process	1	1229	6	20393	0.166666666666667	0.311332	0.7531151999999999
GO:0007130	synaptonemal complex assembly	biological_process	cellular process	1	1229	6	20393	0.166666666666667	0.311332	0.7531151999999999
GO:0007143	female meiotic nuclear division	biological_process	cellular process	1	1229	6	20393	0.166666666666667	0.311332	0.7531151999999999
GO:0007292	female gamete generation	biological_process	multicellular organismal process	1	1229	6	20393	0.166666666666667	0.311332	0.7531151999999999
GO:0009292	genetic transfer	biological_process	cellular process	1	1229	6	20393	0.166666666666667	0.311332	0.7531151999999999
GO:0009294	DNA mediated transformation	biological_process	cellular process	1	1229	6	20393	0.166666666666667	0.311332	0.7531151999999999
GO:0009756	carbohydrate mediated signaling	biological_process	biological regulation	1	1229	6	20393	0.166666666666667	0.311332	0.7531151999999999
GO:0010182	sugar mediated signaling pathway	biological_process	biological regulation	1	1229	6	20393	0.166666666666667	0.311332	0.7531151999999999
GO:0010243	response to organonitrogen compound	biological_process	response to stimulus	9	1229	121	20393	0.0743801652892562	0.306336	0.7531151999999999
GO:0019336	phenol-containing compound catabolic process	biological_process	cellular process	1	1229	6	20393	0.166666666666667	0.311332	0.7531151999999999
GO:0019343	cysteine biosynthetic process via cystathionine	biological_process	cellular process	1	1229	6	20393	0.166666666666667	0.311332	0.7531151999999999
GO:0030892	mitotic cohesin complex	cellular_component	protein-containing complex	1	1500	6	25075	0.166666666666667	0.309366	0.7531151999999999
GO:0030893	meiotic cohesin complex	cellular_component	protein-containing complex	1	1500	6	25075	0.166666666666667	0.309366	0.7531151999999999
GO:0031417	NatC complex	cellular_component	protein-containing complex	1	1500	6	25075	0.166666666666667	0.309366	0.7531151999999999
GO:0034990	nuclear mitotic cohesin complex	cellular_component	protein-containing complex	1	1500	6	25075	0.166666666666667	0.309366	0.7531151999999999
GO:0034991	nuclear meiotic cohesin complex	cellular_component	protein-containing complex	1	1500	6	25075	0.166666666666667	0.309366	0.7531151999999999
GO:0044038	cell wall macromolecule biosynthetic process	biological_process	cellular process	8	1229	106	20393	0.0754716981132075	0.307857	0.7531151999999999
GO:0044764	multi-organism cellular process	biological_process	cellular process	1	1229	6	20393	0.166666666666667	0.311332	0.7531151999999999
GO:0046113	nucleobase catabolic process	biological_process	cellular process	1	1229	6	20393	0.166666666666667	0.311332	0.7531151999999999
GO:0046146	tetrahydrobiopterin metabolic process	biological_process	cellular process	1	1229	6	20393	0.166666666666667	0.311332	0.7531151999999999
GO:0070193	synaptonemal complex organization	biological_process	cellular process	1	1229	6	20393	0.166666666666667	0.311332	0.7531151999999999
GO:0070589	cellular component macromolecule biosynthetic process	biological_process	cellular process	8	1229	106	20393	0.0754716981132075	0.307857	0.7531151999999999
GO:0080036	regulation of cytokinin-activated signaling pathway	biological_process	biological regulation	1	1229	6	20393	0.166666666666667	0.311332	0.7531151999999999
GO:1901403	positive regulation of tetrapyrrole metabolic process	biological_process	biological regulation	1	1229	6	20393	0.166666666666667	0.311332	0.7531151999999999
GO:1901465	positive regulation of tetrapyrrole biosynthetic process	biological_process	biological regulation	1	1229	6	20393	0.166666666666667	0.311332	0.7531151999999999
GO:0004549	tRNA-specific ribonuclease activity	molecular_function	catalytic activity	2	1824	17	27432	0.11764705882352902	0.31361469999999997	0.75801
GO:0016567	protein ubiquitination	biological_process	cellular process	32	1229	483	20393	0.0662525879917184	0.314228	0.758866
GO:0001678	cellular glucose homeostasis	biological_process	biological regulation	2	1229	19	20393	0.10526315789473699	0.319007	0.765356
GO:0006346	DNA methylation-dependent heterochromatin assembly	biological_process	biological regulation	2	1229	19	20393	0.10526315789473699	0.319007	0.765356
GO:0007568	aging	biological_process	developmental process	2	1229	19	20393	0.10526315789473699	0.319007	0.765356
GO:0009250	glucan biosynthetic process	biological_process	cellular process	13	1229	184	20393	0.0706521739130435	0.317362	0.765356
GO:0042593	glucose homeostasis	biological_process	biological regulation	2	1229	19	20393	0.10526315789473699	0.319007	0.765356
GO:0090693	plant organ senescence	biological_process	multicellular organismal process	2	1229	19	20393	0.10526315789473699	0.319007	0.765356
GO:0140718	facultative heterochromatin assembly	biological_process	biological regulation	2	1229	19	20393	0.10526315789473699	0.319007	0.765356
GO:2000026	regulation of multicellular organismal development	biological_process	biological regulation	7	1229	92	20393	0.0760869565217391	0.318449	0.765356
GO:0072350	tricarboxylic acid metabolic process	biological_process	cellular process	3	1229	33	20393	0.0909090909090909	0.320084	0.767311
GO:0000295	adenine nucleotide transmembrane transporter activity	molecular_function	transporter activity	3	1824	30	27432	0.1	0.321735	0.7693774999999999
GO:0005346	purine ribonucleotide transmembrane transporter activity	molecular_function	transporter activity	3	1824	30	27432	0.1	0.321735	0.7693774999999999
GO:0015216	purine nucleotide transmembrane transporter activity	molecular_function	transporter activity	3	1824	30	27432	0.1	0.321735	0.7693774999999999
GO:0051171	regulation of nitrogen compound metabolic process	biological_process	biological regulation	147	1229	2352	20393	0.0625	0.327665	0.782918
GO:0006739	NADP metabolic process	biological_process	metabolic process	5	1229	63	20393	0.0793650793650794	0.330129	0.786879
GO:0016226	iron-sulfur cluster assembly	biological_process	cellular process	5	1229	63	20393	0.0793650793650794	0.330129	0.786879
GO:0031163	metallo-sulfur cluster assembly	biological_process	cellular process	5	1229	63	20393	0.0793650793650794	0.330129	0.786879
GO:0000175	3'-5'-exoribonuclease activity	molecular_function	catalytic activity	6	1824	71	27432	0.0845070422535211	0.333345	0.787869
GO:0000210	NAD+ diphosphatase activity	molecular_function	catalytic activity	1	1824	6	27432	0.166666666666667	0.33825259999999996	0.787869
GO:0000257	nitrilase activity	molecular_function	catalytic activity	1	1824	6	27432	0.166666666666667	0.33825259999999996	0.787869
GO:0004123	cystathionine gamma-lyase activity	molecular_function	catalytic activity	1	1824	6	27432	0.166666666666667	0.33825259999999996	0.787869
GO:0004392	heme oxygenase (decyclizing) activity	molecular_function	catalytic activity	1	1824	6	27432	0.166666666666667	0.33825259999999996	0.787869
GO:0004459	L-lactate dehydrogenase activity	molecular_function	catalytic activity	1	1824	6	27432	0.166666666666667	0.33825259999999996	0.787869
GO:0004514	nicotinate-nucleotide diphosphorylase (carboxylating) activity	molecular_function	catalytic activity	1	1824	6	27432	0.166666666666667	0.33825259999999996	0.787869
GO:0004591	oxoglutarate dehydrogenase (succinyl-transferring) activity	molecular_function	catalytic activity	1	1824	6	27432	0.166666666666667	0.33825259999999996	0.787869
GO:0004614	phosphoglucomutase activity	molecular_function	catalytic activity	1	1824	6	27432	0.166666666666667	0.33825259999999996	0.787869
GO:0004801	transaldolase activity	molecular_function	catalytic activity	1	1824	6	27432	0.166666666666667	0.33825259999999996	0.787869
GO:0004802	transketolase activity	molecular_function	catalytic activity	1	1824	6	27432	0.166666666666667	0.33825259999999996	0.787869
GO:0008514	organic anion transmembrane transporter activity	molecular_function	transporter activity	7	1824	85	27432	0.0823529411764706	0.335851	0.787869
GO:0008652	cellular amino acid biosynthetic process	biological_process	cellular process	21	1229	312	20393	0.0673076923076923	0.331743	0.787869
GO:0015120	phosphoglycerate transmembrane transporter activity	molecular_function	transporter activity	1	1824	6	27432	0.166666666666667	0.33825259999999996	0.787869
GO:0015315	organophosphate:inorganic phosphate antiporter activity	molecular_function	transporter activity	1	1824	6	27432	0.166666666666667	0.33825259999999996	0.787869
GO:0016638	oxidoreductase activity, acting on the CH-NH2 group of donors	molecular_function	catalytic activity	4	1824	44	27432	0.0909090909090909	0.335413	0.787869
GO:0016815	hydrolase activity, acting on carbon-nitrogen (but not peptide) bonds, in nitriles	molecular_function	catalytic activity	1	1824	6	27432	0.166666666666667	0.33825259999999996	0.787869
GO:0016847	1-aminocyclopropane-1-carboxylate synthase activity	molecular_function	catalytic activity	1	1824	6	27432	0.166666666666667	0.33825259999999996	0.787869
GO:0042937	tripeptide transmembrane transporter activity	molecular_function	transporter activity	2	1824	18	27432	0.111111111111111	0.33862	0.787869
GO:0043682	P-type divalent copper transporter activity	molecular_function	transporter activity	1	1824	6	27432	0.166666666666667	0.33825259999999996	0.787869
GO:0044242	cellular lipid catabolic process	biological_process	cellular process	9	1229	124	20393	0.0725806451612903	0.33174190000000003	0.787869
GO:0046537	2,3-bisphosphoglycerate-independent phosphoglycerate mutase activity	molecular_function	catalytic activity	1	1824	6	27432	0.166666666666667	0.33825259999999996	0.787869
GO:0046915	transition metal ion transmembrane transporter activity	molecular_function	transporter activity	8	1824	99	27432	0.0808080808080808	0.337026	0.787869
GO:0047427	cyanoalanine nitrilase activity	molecular_function	catalytic activity	1	1824	6	27432	0.166666666666667	0.33825259999999996	0.787869
GO:0048588	developmental cell growth	biological_process	cellular process	3	1229	34	20393	0.0882352941176471	0.336925	0.787869
GO:0051731	polynucleotide 5'-hydroxyl-kinase activity	molecular_function	catalytic activity	1	1824	6	27432	0.166666666666667	0.33825259999999996	0.787869
GO:0062105	RNA 2'-O-methyltransferase activity	molecular_function	catalytic activity	1	1824	6	27432	0.166666666666667	0.33825259999999996	0.787869
GO:0071916	dipeptide transmembrane transporter activity	molecular_function	transporter activity	2	1824	18	27432	0.111111111111111	0.33862	0.787869
GO:0071917	triose-phosphate transmembrane transporter activity	molecular_function	transporter activity	1	1824	6	27432	0.166666666666667	0.33825259999999996	0.787869
GO:0102682	N6-(Delta2-isopentenyl)-adenosine 5'-monophosphate phosphoribohydrolase activity	molecular_function	catalytic activity	2	1824	18	27432	0.111111111111111	0.33862	0.787869
GO:0006542	glutamine biosynthetic process	biological_process	cellular process	2	1229	20	20393	0.1	0.34156090000000006	0.79089
GO:0009423	chorismate biosynthetic process	biological_process	cellular process	2	1229	20	20393	0.1	0.34156090000000006	0.79089
GO:0030026	cellular manganese ion homeostasis	biological_process	biological regulation	2	1229	20	20393	0.1	0.34156090000000006	0.79089
GO:0031365	N-terminal protein amino acid modification	biological_process	cellular process	2	1229	20	20393	0.1	0.34156090000000006	0.79089
GO:0042168	heme metabolic process	biological_process	cellular process	4	1229	49	20393	0.0816326530612245	0.341809	0.79089
GO:0043455	regulation of secondary metabolic process	biological_process	biological regulation	2	1229	20	20393	0.1	0.34156090000000006	0.79089
GO:0043967	histone H4 acetylation	biological_process	cellular process	2	1229	20	20393	0.1	0.34156090000000006	0.79089
GO:0065007	biological regulation	biological_process	biological regulation	323	1229	5252	20393	0.0615003808073115	0.342126	0.790998
GO:0046488	phosphatidylinositol metabolic process	biological_process	cellular process	10	1229	141	20393	0.0709219858156028	0.344333	0.795471
GO:0000795	synaptonemal complex	cellular_component	cellular anatomical entity	1	1500	7	25075	0.14285714285714302	0.35068990000000005	0.799369
GO:0005965	protein farnesyltransferase complex	cellular_component	protein-containing complex	1	1500	7	25075	0.14285714285714302	0.35068990000000005	0.799369
GO:0006431	methionyl-tRNA aminoacylation	biological_process	cellular process	1	1229	7	20393	0.14285714285714302	0.352847	0.799369
GO:0007165	signal transduction	biological_process	biological regulation	92	1229	1464	20393	0.0628415300546448	0.350078	0.799369
GO:0009098	leucine biosynthetic process	biological_process	cellular process	1	1229	7	20393	0.14285714285714302	0.352847	0.799369
GO:0015850	organic hydroxy compound transport	biological_process	localization	1	1229	7	20393	0.14285714285714302	0.352847	0.799369
GO:0015918	sterol transport	biological_process	localization	1	1229	7	20393	0.14285714285714302	0.352847	0.799369
GO:0016103	diterpenoid catabolic process	biological_process	cellular process	1	1229	7	20393	0.14285714285714302	0.352847	0.799369
GO:0016115	terpenoid catabolic process	biological_process	cellular process	1	1229	7	20393	0.14285714285714302	0.352847	0.799369
GO:0018343	protein farnesylation	biological_process	cellular process	1	1229	7	20393	0.14285714285714302	0.352847	0.799369
GO:0031221	arabinan metabolic process	biological_process	metabolic process	1	1229	7	20393	0.14285714285714302	0.352847	0.799369
GO:0031222	arabinan catabolic process	biological_process	metabolic process	1	1229	7	20393	0.14285714285714302	0.352847	0.799369
GO:0031379	RNA-directed RNA polymerase complex	cellular_component	protein-containing complex	1	1500	7	25075	0.14285714285714302	0.35068990000000005	0.799369
GO:0031380	nuclear RNA-directed RNA polymerase complex	cellular_component	protein-containing complex	1	1500	7	25075	0.14285714285714302	0.35068990000000005	0.799369
GO:0032366	intracellular sterol transport	biological_process	cellular process	1	1229	7	20393	0.14285714285714302	0.352847	0.799369
GO:0033540	fatty acid beta-oxidation using acyl-CoA oxidase	biological_process	cellular process	1	1229	7	20393	0.14285714285714302	0.352847	0.799369
GO:0045487	gibberellin catabolic process	biological_process	cellular process	1	1229	7	20393	0.14285714285714302	0.352847	0.799369
GO:0046246	terpene biosynthetic process	biological_process	cellular process	1	1229	7	20393	0.14285714285714302	0.352847	0.799369
GO:0046505	sulfolipid metabolic process	biological_process	cellular process	1	1229	7	20393	0.14285714285714302	0.352847	0.799369
GO:0046506	sulfolipid biosynthetic process	biological_process	cellular process	1	1229	7	20393	0.14285714285714302	0.352847	0.799369
GO:0046873	metal ion transmembrane transporter activity	molecular_function	transporter activity	22	1824	300	27432	0.0733333333333333	0.348188	0.799369
GO:0070919	production of siRNA involved in gene silencing by small RNA	biological_process	biological regulation	1	1229	7	20393	0.14285714285714302	0.352847	0.799369
GO:0080090	regulation of primary metabolic process	biological_process	biological regulation	148	1229	2380	20393	0.0621848739495798	0.35138	0.799369
GO:0099086	synaptonemal structure	cellular_component	cellular anatomical entity	1	1500	7	25075	0.14285714285714302	0.35068990000000005	0.799369
GO:1990414	replication-born double-strand break repair via sister chromatid exchange	biological_process	cellular process	1	1229	7	20393	0.14285714285714302	0.352847	0.799369
GO:0009395	phospholipid catabolic process	biological_process	cellular process	3	1229	35	20393	0.0857142857142857	0.35374	0.8001524999999999
GO:0009751	response to salicylic acid	biological_process	response to stimulus	3	1229	35	20393	0.0857142857142857	0.35374	0.8001524999999999
GO:0004364	glutathione transferase activity	molecular_function	catalytic activity	6	1824	73	27432	0.0821917808219178	0.35740279999999996	0.807813
GO:0120025	plasma membrane bounded cell projection	cellular_component	cellular anatomical entity	2	1500	21	25075	0.0952380952380952	0.36040059999999996	0.81396
GO:0006000	fructose metabolic process	biological_process	metabolic process	2	1229	21	20393	0.0952380952380952	0.36387140000000007	0.817384
GO:0006560	proline metabolic process	biological_process	cellular process	2	1229	21	20393	0.0952380952380952	0.36387140000000007	0.817384
GO:0010928	regulation of auxin mediated signaling pathway	biological_process	biological regulation	2	1229	21	20393	0.0952380952380952	0.36387140000000007	0.817384
GO:0016653	oxidoreductase activity, acting on NAD(P)H, heme protein as acceptor	molecular_function	catalytic activity	2	1824	19	27432	0.10526315789473699	0.363335	0.817384
GO:0045927	positive regulation of growth	biological_process	biological regulation	2	1229	21	20393	0.0952380952380952	0.36387140000000007	0.817384
GO:0055071	manganese ion homeostasis	biological_process	biological regulation	2	1229	21	20393	0.0952380952380952	0.36387140000000007	0.817384
GO:1904668	positive regulation of ubiquitin protein ligase activity	biological_process	biological regulation	2	1229	21	20393	0.0952380952380952	0.36387140000000007	0.817384
GO:0006644	phospholipid metabolic process	biological_process	cellular process	21	1229	318	20393	0.0660377358490566	0.36415990000000004	0.817405
GO:0031399	regulation of protein modification process	biological_process	biological regulation	13	1229	191	20393	0.0680628272251309	0.366182	0.821314
GO:0004650	polygalacturonase activity	molecular_function	catalytic activity	8	1824	102	27432	0.0784313725490196	0.36758909999999995	0.8238386999999999
GO:0019901	protein kinase binding	molecular_function	binding	6	1824	74	27432	0.0810810810810811	0.369478	0.827437
GO:0000281	mitotic cytokinesis	biological_process	cellular process	3	1229	36	20393	0.0833333333333333	0.370501	0.827828
GO:0016128	phytosteroid metabolic process	biological_process	metabolic process	3	1229	36	20393	0.0833333333333333	0.370501	0.827828
GO:0016131	brassinosteroid metabolic process	biological_process	biological regulation	3	1229	36	20393	0.0833333333333333	0.370501	0.827828
GO:0023052	signaling	biological_process	signaling	92	1229	1473	20393	0.0624575695858792	0.373358	0.833576
GO:0032446	protein modification by small protein conjugation	biological_process	cellular process	34	1229	530	20393	0.0641509433962264	0.377592	0.842386
GO:0000014	single-stranded DNA endodeoxyribonuclease activity	molecular_function	catalytic activity	1	1824	7	27432	0.14285714285714302	0.382263	0.842748
GO:0000038	very long-chain fatty acid metabolic process	biological_process	cellular process	2	1229	22	20393	0.0909090909090909	0.385887	0.842748
GO:0003977	UDP-N-acetylglucosamine diphosphorylase activity	molecular_function	catalytic activity	1	1824	7	27432	0.14285714285714302	0.382263	0.842748
GO:0003997	acyl-CoA oxidase activity	molecular_function	catalytic activity	1	1824	7	27432	0.14285714285714302	0.382263	0.842748
GO:0004322	ferroxidase activity	molecular_function	catalytic activity	1	1824	7	27432	0.14285714285714302	0.382263	0.842748
GO:0004337	geranyltranstransferase activity	molecular_function	catalytic activity	1	1824	7	27432	0.14285714285714302	0.382263	0.842748
GO:0004356	glutamate-ammonia ligase activity	molecular_function	catalytic activity	2	1824	20	27432	0.1	0.387691	0.842748
GO:0004623	phospholipase A2 activity	molecular_function	catalytic activity	1	1824	7	27432	0.14285714285714302	0.382263	0.842748
GO:0004825	methionine-tRNA ligase activity	molecular_function	catalytic activity	1	1824	7	27432	0.14285714285714302	0.382263	0.842748
GO:0004842	ubiquitin-protein transferase activity	molecular_function	catalytic activity	37	1824	525	27432	0.0704761904761905	0.38052600000000003	0.842748
GO:0006308	DNA catabolic process	biological_process	cellular process	1	1229	8	20393	0.125	0.391862	0.842748
GO:0006429	leucyl-tRNA aminoacylation	biological_process	cellular process	1	1229	8	20393	0.125	0.391862	0.842748
GO:0006528	asparagine metabolic process	biological_process	cellular process	1	1229	8	20393	0.125	0.391862	0.842748
GO:0006529	asparagine biosynthetic process	biological_process	cellular process	1	1229	8	20393	0.125	0.391862	0.842748
GO:0006570	tyrosine metabolic process	biological_process	cellular process	1	1229	8	20393	0.125	0.391862	0.842748
GO:0006621	protein retention in ER lumen	biological_process	cellular process	2	1229	22	20393	0.0909090909090909	0.385887	0.842748
GO:0006768	biotin metabolic process	biological_process	cellular process	1	1229	8	20393	0.125	0.391862	0.842748
GO:0006820	anion transport	biological_process	localization	15	1229	226	20393	0.0663716814159292	0.387797	0.842748
GO:0009044	xylan 1,4-beta-xylosidase activity	molecular_function	catalytic activity	1	1824	7	27432	0.14285714285714302	0.382263	0.842748
GO:0009102	biotin biosynthetic process	biological_process	cellular process	1	1229	8	20393	0.125	0.391862	0.842748
GO:0009298	GDP-mannose biosynthetic process	biological_process	cellular process	1	1229	8	20393	0.125	0.391862	0.842748
GO:0009826	unidimensional cell growth	biological_process	cellular process	5	1229	67	20393	0.0746268656716418	0.37871209999999994	0.842748
GO:0009956	radial pattern formation	biological_process	multicellular organismal process	1	1229	8	20393	0.125	0.391862	0.842748
GO:0010380	regulation of chlorophyll biosynthetic process	biological_process	biological regulation	1	1229	8	20393	0.125	0.391862	0.842748
GO:0015976	carbon utilization	biological_process	carbon utilization	1	1229	8	20393	0.125	0.391862	0.842748
GO:0016211	ammonia ligase activity	molecular_function	catalytic activity	2	1824	20	27432	0.1	0.387691	0.842748
GO:0016724	oxidoreductase activity, acting on metal ions, oxygen as acceptor	molecular_function	catalytic activity	1	1824	7	27432	0.14285714285714302	0.382263	0.842748
GO:0019388	galactose catabolic process	biological_process	metabolic process	1	1229	8	20393	0.125	0.391862	0.842748
GO:0021700	developmental maturation	biological_process	developmental process	3	1229	37	20393	0.0810810810810811	0.387178	0.842748
GO:0030042	actin filament depolymerization	biological_process	cellular process	2	1229	22	20393	0.0909090909090909	0.385887	0.842748
GO:0031048	heterochromatin assembly by small RNA	biological_process	biological regulation	1	1229	8	20393	0.125	0.391862	0.842748
GO:0031145	anaphase-promoting complex-dependent catabolic process	biological_process	cellular process	3	1229	37	20393	0.0810810810810811	0.387178	0.842748
GO:0032879	regulation of localization	biological_process	biological regulation	6	1229	83	20393	0.07228915662650601	0.38433390000000006	0.842748
GO:0033499	galactose catabolic process via UDP-galactose	biological_process	metabolic process	1	1229	8	20393	0.125	0.391862	0.842748
GO:0033500	carbohydrate homeostasis	biological_process	biological regulation	2	1229	22	20393	0.0909090909090909	0.385887	0.842748
GO:0035999	tetrahydrofolate interconversion	biological_process	cellular process	2	1229	22	20393	0.0909090909090909	0.385887	0.842748
GO:0036065	fucosylation	biological_process	metabolic process	1	1229	8	20393	0.125	0.391862	0.842748
GO:0042126	nitrate metabolic process	biological_process	cellular process	1	1229	8	20393	0.125	0.391862	0.842748
GO:0042128	nitrate assimilation	biological_process	cellular process	1	1229	8	20393	0.125	0.391862	0.842748
GO:0042753	positive regulation of circadian rhythm	biological_process	biological regulation	1	1229	8	20393	0.125	0.391862	0.842748
GO:0046365	monosaccharide catabolic process	biological_process	metabolic process	2	1229	22	20393	0.0909090909090909	0.385887	0.842748
GO:0046912	acyltransferase, acyl groups converted into alkyl on transfer	molecular_function	catalytic activity	2	1824	20	27432	0.1	0.387691	0.842748
GO:0047874	dolichyldiphosphatase activity	molecular_function	catalytic activity	1	1824	7	27432	0.14285714285714302	0.382263	0.842748
GO:0048582	positive regulation of post-embryonic development	biological_process	biological regulation	2	1229	22	20393	0.0909090909090909	0.385887	0.842748
GO:0050308	sugar-phosphatase activity	molecular_function	catalytic activity	2	1824	20	27432	0.1	0.387691	0.842748
GO:0051723	protein methylesterase activity	molecular_function	catalytic activity	1	1824	7	27432	0.14285714285714302	0.382263	0.842748
GO:0070592	cell wall polysaccharide biosynthetic process	biological_process	cellular process	7	1229	99	20393	0.0707070707070707	0.38802529999999996	0.842748
GO:0120251	hydrocarbon biosynthetic process	biological_process	metabolic process	1	1229	8	20393	0.125	0.391862	0.842748
GO:2001057	reactive nitrogen species metabolic process	biological_process	metabolic process	1	1229	8	20393	0.125	0.391862	0.842748
GO:0016857	racemase and epimerase activity, acting on carbohydrates and derivatives	molecular_function	catalytic activity	5	1824	62	27432	0.0806451612903226	0.395852	0.850703
GO:0000041	transition metal ion transport	biological_process	localization	3	1229	38	20393	0.0789473684210526	0.40374709999999997	0.8638653000000001
GO:0009116	nucleoside metabolic process	biological_process	cellular process	5	1229	69	20393	0.072463768115942	0.403012	0.8638653000000001
GO:0016036	cellular response to phosphate starvation	biological_process	cellular process	3	1229	38	20393	0.0789473684210526	0.40374709999999997	0.8638653000000001
GO:0045491	xylan metabolic process	biological_process	cellular process	5	1229	69	20393	0.072463768115942	0.403012	0.8638653000000001
GO:0051261	protein depolymerization	biological_process	cellular process	3	1229	38	20393	0.0789473684210526	0.40374709999999997	0.8638653000000001
GO:0061640	cytoskeleton-dependent cytokinesis	biological_process	cellular process	3	1229	38	20393	0.0789473684210526	0.40374709999999997	0.8638653000000001
GO:0006241	CTP biosynthetic process	biological_process	cellular process	2	1229	23	20393	0.0869565217391304	0.407561	0.8669556999999999
GO:0006782	protoporphyrinogen IX biosynthetic process	biological_process	cellular process	2	1229	23	20393	0.0869565217391304	0.407561	0.8669556999999999
GO:0009208	pyrimidine ribonucleoside triphosphate metabolic process	biological_process	cellular process	2	1229	23	20393	0.0869565217391304	0.407561	0.8669556999999999
GO:0009209	pyrimidine ribonucleoside triphosphate biosynthetic process	biological_process	cellular process	2	1229	23	20393	0.0869565217391304	0.407561	0.8669556999999999
GO:0045037	protein import into chloroplast stroma	biological_process	cellular process	2	1229	23	20393	0.0869565217391304	0.407561	0.8669556999999999
GO:0046036	CTP metabolic process	biological_process	cellular process	2	1229	23	20393	0.0869565217391304	0.407561	0.8669556999999999
GO:0046417	chorismate metabolic process	biological_process	cellular process	2	1229	23	20393	0.0869565217391304	0.407561	0.8669556999999999
GO:0046501	protoporphyrinogen IX metabolic process	biological_process	cellular process	2	1229	23	20393	0.0869565217391304	0.407561	0.8669556999999999
GO:0004568	chitinase activity	molecular_function	catalytic activity	5	1824	63	27432	0.0793650793650794	0.40927	0.86996
GO:0000145	exocyst	cellular_component	protein-containing complex	5	1500	71	25075	0.0704225352112676	0.42084659999999996	0.8704995000000001
GO:0000774	adenyl-nucleotide exchange factor activity	molecular_function	molecular function regulator	2	1824	21	27432	0.0952380952380952	0.411624	0.8704995000000001
GO:0003865	3-oxo-5-alpha-steroid 4-dehydrogenase activity	molecular_function	catalytic activity	1	1824	8	27432	0.125	0.423348	0.8704995000000001
GO:0004066	asparagine synthase (glutamine-hydrolyzing) activity	molecular_function	catalytic activity	1	1824	8	27432	0.125	0.423348	0.8704995000000001
GO:0004133	glycogen debranching enzyme activity	molecular_function	catalytic activity	1	1824	8	27432	0.125	0.423348	0.8704995000000001
GO:0004457	lactate dehydrogenase activity	molecular_function	catalytic activity	1	1824	8	27432	0.125	0.423348	0.8704995000000001
GO:0004619	phosphoglycerate mutase activity	molecular_function	catalytic activity	1	1824	8	27432	0.125	0.423348	0.8704995000000001
GO:0004620	phospholipase activity	molecular_function	catalytic activity	7	1824	92	27432	0.0760869565217391	0.413131	0.8704995000000001
GO:0004766	spermidine synthase activity	molecular_function	catalytic activity	1	1824	8	27432	0.125	0.423348	0.8704995000000001
GO:0005310	dicarboxylic acid transmembrane transporter activity	molecular_function	transporter activity	1	1824	8	27432	0.125	0.423348	0.8704995000000001
GO:0005457	GDP-fucose transmembrane transporter activity	molecular_function	transporter activity	1	1824	8	27432	0.125	0.423348	0.8704995000000001
GO:0005782	peroxisomal matrix	cellular_component	cellular anatomical entity	1	1500	9	25075	0.111111111111111	0.426072	0.8704995000000001
GO:0006471	protein ADP-ribosylation	biological_process	cellular process	1	1229	9	20393	0.111111111111111	0.42852640000000003	0.8704995000000001
GO:0008184	glycogen phosphorylase activity	molecular_function	catalytic activity	1	1824	8	27432	0.125	0.423348	0.8704995000000001
GO:0008441	3'(2'),5'-bisphosphate nucleotidase activity	molecular_function	catalytic activity	1	1824	8	27432	0.125	0.423348	0.8704995000000001
GO:0008756	o-succinylbenzoate-CoA ligase activity	molecular_function	catalytic activity	1	1824	8	27432	0.125	0.423348	0.8704995000000001
GO:0009081	branched-chain amino acid metabolic process	biological_process	cellular process	5	1229	70	20393	0.0714285714285714	0.415124	0.8704995000000001
GO:0009117	nucleotide metabolic process	biological_process	cellular process	27	1229	426	20393	0.0633802816901408	0.42146819999999996	0.8704995000000001
GO:0009148	pyrimidine nucleoside triphosphate biosynthetic process	biological_process	cellular process	2	1229	24	20393	0.0833333333333333	0.42885559999999995	0.8704995000000001
GO:0009360	DNA polymerase III complex	cellular_component	protein-containing complex	1	1500	9	25075	0.111111111111111	0.426072	0.8704995000000001
GO:0009694	jasmonic acid metabolic process	biological_process	cellular process	2	1229	24	20393	0.0833333333333333	0.42885559999999995	0.8704995000000001
GO:0009703	nitrate reductase (NADH) activity	molecular_function	catalytic activity	1	1824	8	27432	0.125	0.423348	0.8704995000000001
GO:0009806	lignan metabolic process	biological_process	cellular process	1	1229	9	20393	0.111111111111111	0.42852640000000003	0.8704995000000001
GO:0009807	lignan biosynthetic process	biological_process	cellular process	1	1229	9	20393	0.111111111111111	0.42852640000000003	0.8704995000000001
GO:0009820	alkaloid metabolic process	biological_process	metabolic process	1	1229	9	20393	0.111111111111111	0.42852640000000003	0.8704995000000001
GO:0009900	dehiscence	biological_process	multicellular organismal process	1	1229	9	20393	0.111111111111111	0.42852640000000003	0.8704995000000001
GO:0010026	trichome differentiation	biological_process	cellular process	3	1229	39	20393	0.0769230769230769	0.4201829000000001	0.8704995000000001
GO:0010087	phloem or xylem histogenesis	biological_process	developmental process	3	1229	39	20393	0.0769230769230769	0.4201829000000001	0.8704995000000001
GO:0010229	inflorescence development	biological_process	multicellular organismal process	1	1229	9	20393	0.111111111111111	0.42852640000000003	0.8704995000000001
GO:0010305	leaf vascular tissue pattern formation	biological_process	multicellular organismal process	1	1229	9	20393	0.111111111111111	0.42852640000000003	0.8704995000000001
GO:0015140	malate transmembrane transporter activity	molecular_function	transporter activity	1	1824	8	27432	0.125	0.423348	0.8704995000000001
GO:0015215	nucleotide transmembrane transporter activity	molecular_function	transporter activity	3	1824	35	27432	0.0857142857142857	0.414141	0.8704995000000001
GO:0015556	C4-dicarboxylate transmembrane transporter activity	molecular_function	transporter activity	1	1824	8	27432	0.125	0.423348	0.8704995000000001
GO:0016018	cyclosporin A binding	molecular_function	binding	2	1824	21	27432	0.0952380952380952	0.411624	0.8704995000000001
GO:0016308	1-phosphatidylinositol-4-phosphate 5-kinase activity	molecular_function	catalytic activity	2	1824	21	27432	0.0952380952380952	0.411624	0.8704995000000001
GO:0016667	oxidoreductase activity, acting on a sulfur group of donors	molecular_function	catalytic activity	12	1824	166	27432	0.07228915662650601	0.425323	0.8704995000000001
GO:0016812	hydrolase activity, acting on carbon-nitrogen (but not peptide) bonds, in cyclic amides	molecular_function	catalytic activity	1	1824	8	27432	0.125	0.423348	0.8704995000000001
GO:0017157	regulation of exocytosis	biological_process	biological regulation	1	1229	9	20393	0.111111111111111	0.42852640000000003	0.8704995000000001
GO:0017196	N-terminal peptidyl-methionine acetylation	biological_process	cellular process	1	1229	9	20393	0.111111111111111	0.42852640000000003	0.8704995000000001
GO:0031347	regulation of defense response	biological_process	biological regulation	4	1229	55	20393	0.0727272727272727	0.42509189999999997	0.8704995000000001
GO:0031348	negative regulation of defense response	biological_process	biological regulation	1	1229	9	20393	0.111111111111111	0.42852640000000003	0.8704995000000001
GO:0031907	microbody lumen	cellular_component	cellular anatomical entity	1	1500	9	25075	0.111111111111111	0.426072	0.8704995000000001
GO:0033169	histone H3-K9 demethylation	biological_process	cellular process	1	1229	9	20393	0.111111111111111	0.42852640000000003	0.8704995000000001
GO:0033692	cellular polysaccharide biosynthetic process	biological_process	cellular process	16	1229	247	20393	0.0647773279352227	0.419682	0.8704995000000001
GO:0034311	diol metabolic process	biological_process	metabolic process	2	1229	24	20393	0.0833333333333333	0.42885559999999995	0.8704995000000001
GO:0034312	diol biosynthetic process	biological_process	metabolic process	2	1229	24	20393	0.0833333333333333	0.42885559999999995	0.8704995000000001
GO:0034440	lipid oxidation	biological_process	cellular process	5	1229	71	20393	0.0704225352112676	0.427196	0.8704995000000001
GO:0035437	maintenance of protein localization in endoplasmic reticulum	biological_process	cellular process	2	1229	24	20393	0.0833333333333333	0.42885559999999995	0.8704995000000001
GO:0042879	aldonate transmembrane transporter activity	molecular_function	transporter activity	1	1824	8	27432	0.125	0.423348	0.8704995000000001
GO:0045165	cell fate commitment	biological_process	cellular process	3	1229	39	20393	0.0769230769230769	0.4201829000000001	0.8704995000000001
GO:0046189	phenol-containing compound biosynthetic process	biological_process	cellular process	1	1229	9	20393	0.111111111111111	0.42852640000000003	0.8704995000000001
GO:0046474	glycerophospholipid biosynthetic process	biological_process	cellular process	11	1229	166	20393	0.0662650602409639	0.417421	0.8704995000000001
GO:0050321	tau-protein kinase activity	molecular_function	catalytic activity	1	1824	8	27432	0.125	0.423348	0.8704995000000001
GO:0051046	regulation of secretion	biological_process	biological regulation	1	1229	9	20393	0.111111111111111	0.42852640000000003	0.8704995000000001
GO:0052634	C-19 gibberellin 2-beta-dioxygenase activity	molecular_function	catalytic activity	1	1824	8	27432	0.125	0.423348	0.8704995000000001
GO:0060255	regulation of macromolecule metabolic process	biological_process	biological regulation	164	1229	2673	20393	0.0613542835765058	0.413293	0.8704995000000001
GO:0060590	ATPase regulator activity	molecular_function	molecular function regulator	2	1824	21	27432	0.0952380952380952	0.411624	0.8704995000000001
GO:0070588	calcium ion transmembrane transport	biological_process	cellular process	3	1229	39	20393	0.0769230769230769	0.4201829000000001	0.8704995000000001
GO:0090056	regulation of chlorophyll metabolic process	biological_process	biological regulation	1	1229	9	20393	0.111111111111111	0.42852640000000003	0.8704995000000001
GO:0102250	linear malto-oligosaccharide phosphorylase activity	molecular_function	catalytic activity	1	1824	8	27432	0.125	0.423348	0.8704995000000001
GO:0102483	scopolin beta-glucosidase activity	molecular_function	catalytic activity	2	1824	21	27432	0.0952380952380952	0.411624	0.8704995000000001
GO:0102499	SHG alpha-glucan phosphorylase activity	molecular_function	catalytic activity	1	1824	8	27432	0.125	0.423348	0.8704995000000001
GO:0140359	ABC-type transporter activity	molecular_function	transporter activity	1	1824	8	27432	0.125	0.423348	0.8704995000000001
GO:1903530	regulation of secretion by cell	biological_process	biological regulation	1	1229	9	20393	0.111111111111111	0.42852640000000003	0.8704995000000001
GO:1904666	regulation of ubiquitin protein ligase activity	biological_process	biological regulation	2	1229	24	20393	0.0833333333333333	0.42885559999999995	0.8704995000000001
GO:0051537	2 iron, 2 sulfur cluster binding	molecular_function	binding	6	1824	79	27432	0.0759493670886076	0.42983869999999996	0.8718904000000001
GO:0004180	carboxypeptidase activity	molecular_function	catalytic activity	7	1824	94	27432	0.07446808510638299	0.43521049999999994	0.878903
GO:0009856	pollination	biological_process	multicellular organismal process	18	1229	282	20393	0.0638297872340425	0.435398	0.878903
GO:0016161	beta-amylase activity	molecular_function	catalytic activity	2	1824	22	27432	0.0909090909090909	0.435083	0.878903
GO:0016742	hydroxymethyl-, formyl- and related transferase activity	molecular_function	catalytic activity	2	1824	22	27432	0.0909090909090909	0.435083	0.878903
GO:0016880	acid-ammonia (or amide) ligase activity	molecular_function	catalytic activity	2	1824	22	27432	0.0909090909090909	0.435083	0.878903
GO:0044706	multi-multicellular organism process	biological_process	multicellular organismal process	18	1229	282	20393	0.0638297872340425	0.435398	0.878903
GO:0102229	amylopectin maltohydrolase activity	molecular_function	catalytic activity	2	1824	22	27432	0.0909090909090909	0.435083	0.878903
GO:0006568	tryptophan metabolic process	biological_process	cellular process	3	1229	40	20393	0.075	0.43646369999999995	0.879841
GO:0006586	indolalkylamine metabolic process	biological_process	cellular process	3	1229	40	20393	0.075	0.43646369999999995	0.879841
GO:0030234	enzyme regulator activity	molecular_function	molecular function regulator	50	1824	731	27432	0.0683994528043776	0.438488	0.8833141999999999
GO:0060560	developmental growth involved in morphogenesis	biological_process	growth	5	1229	72	20393	0.0694444444444444	0.43921809999999994	0.884176
GO:1901607	alpha-amino acid biosynthetic process	biological_process	cellular process	16	1229	251	20393	0.0637450199203187	0.44530699999999995	0.895817
GO:0005680	anaphase-promoting complex	cellular_component	protein-containing complex	3	1500	41	25075	0.0731707317073171	0.447664	0.899849
GO:0006970	response to osmotic stress	biological_process	response to stimulus	7	1229	105	20393	0.0666666666666667	0.447926	0.899849
GO:0004535	poly(A)-specific ribonuclease activity	molecular_function	catalytic activity	3	1824	37	27432	0.0810810810810811	0.450078	0.901696
GO:0032451	demethylase activity	molecular_function	catalytic activity	3	1824	37	27432	0.0810810810810811	0.450078	0.901696
GO:0051240	positive regulation of multicellular organismal process	biological_process	biological regulation	2	1229	25	20393	0.08	0.449738	0.901696
GO:0072595	maintenance of protein localization in organelle	biological_process	cellular process	2	1229	25	20393	0.08	0.449738	0.901696
GO:0031323	regulation of cellular metabolic process	biological_process	biological regulation	150	1229	2460	20393	0.0609756097560976	0.45125249999999995	0.903431
GO:0032507	maintenance of protein location in cell	biological_process	cellular process	3	1229	41	20393	0.0731707317073171	0.452569	0.903632
GO:0045185	maintenance of protein location	biological_process	localization	3	1229	41	20393	0.0731707317073171	0.452569	0.903632
GO:1901135	carbohydrate derivative metabolic process	biological_process	metabolic process	66	1229	1074	20393	0.0614525139664804	0.452588	0.903632
GO:1901616	organic hydroxy compound catabolic process	biological_process	metabolic process	3	1229	41	20393	0.0731707317073171	0.452569	0.903632
GO:0048583	regulation of response to stimulus	biological_process	biological regulation	18	1229	285	20393	0.0631578947368421	0.453476	0.904789
GO:0019787	ubiquitin-like protein transferase activity	molecular_function	catalytic activity	37	1824	541	27432	0.0683918669131238	0.453815	0.904847
GO:0000822	inositol hexakisphosphate binding	molecular_function	binding	2	1824	23	27432	0.0869565217391304	0.45802570000000004	0.905242
GO:0004061	arylformamidase activity	molecular_function	catalytic activity	1	1824	9	27432	0.111111111111111	0.461702	0.905242
GO:0004345	glucose-6-phosphate dehydrogenase activity	molecular_function	catalytic activity	1	1824	9	27432	0.111111111111111	0.461702	0.905242
GO:0004365	glyceraldehyde-3-phosphate dehydrogenase (NAD+) (phosphorylating) activity	molecular_function	catalytic activity	1	1824	9	27432	0.111111111111111	0.461702	0.905242
GO:0004823	leucine-tRNA ligase activity	molecular_function	catalytic activity	1	1824	9	27432	0.111111111111111	0.461702	0.905242
GO:0006228	UTP biosynthetic process	biological_process	cellular process	1	1229	10	20393	0.1	0.46298190000000006	0.905242
GO:0006557	S-adenosylmethioninamine biosynthetic process	biological_process	cellular process	1	1229	10	20393	0.1	0.46298190000000006	0.905242
GO:0006597	spermine biosynthetic process	biological_process	cellular process	1	1229	10	20393	0.1	0.46298190000000006	0.905242
GO:0006598	polyamine catabolic process	biological_process	cellular process	1	1229	10	20393	0.1	0.46298190000000006	0.905242
GO:0006694	steroid biosynthetic process	biological_process	metabolic process	6	1229	90	20393	0.0666666666666667	0.46039650000000004	0.905242
GO:0007142	male meiosis II	biological_process	cellular process	1	1229	10	20393	0.1	0.46298190000000006	0.905242
GO:0008199	ferric iron binding	molecular_function	binding	1	1824	9	27432	0.111111111111111	0.461702	0.905242
GO:0008970	phospholipase A1 activity	molecular_function	catalytic activity	2	1824	23	27432	0.0869565217391304	0.45802570000000004	0.905242
GO:0015909	long-chain fatty acid transport	biological_process	localization	1	1229	10	20393	0.1	0.46298190000000006	0.905242
GO:0016773	phosphotransferase activity, alcohol group as acceptor	molecular_function	catalytic activity	163	1824	2427	27432	0.0671611042439225	0.457781	0.905242
GO:0019673	GDP-mannose metabolic process	biological_process	cellular process	1	1229	10	20393	0.1	0.46298190000000006	0.905242
GO:0030639	polyketide biosynthetic process	biological_process	metabolic process	1	1229	10	20393	0.1	0.46298190000000006	0.905242
GO:0032454	histone H3-methyl-lysine-9 demethylase activity	molecular_function	catalytic activity	1	1824	9	27432	0.111111111111111	0.461702	0.905242
GO:0032527	protein exit from endoplasmic reticulum	biological_process	cellular process	1	1229	10	20393	0.1	0.46298190000000006	0.905242
GO:0042791	5S class rRNA transcription by RNA polymerase III	biological_process	cellular process	1	1229	10	20393	0.1	0.46298190000000006	0.905242
GO:0043495	protein-membrane adaptor activity	molecular_function	molecular adaptor activity	1	1824	9	27432	0.111111111111111	0.461702	0.905242
GO:0043891	glyceraldehyde-3-phosphate dehydrogenase (NAD(P)+) (phosphorylating) activity	molecular_function	catalytic activity	1	1824	9	27432	0.111111111111111	0.461702	0.905242
GO:0046051	UTP metabolic process	biological_process	cellular process	1	1229	10	20393	0.1	0.46298190000000006	0.905242
GO:0046499	S-adenosylmethioninamine metabolic process	biological_process	cellular process	1	1229	10	20393	0.1	0.46298190000000006	0.905242
GO:0047180	salutaridinol 7-O-acetyltransferase activity	molecular_function	catalytic activity	1	1824	9	27432	0.111111111111111	0.461702	0.905242
GO:0048827	phyllome development	biological_process	multicellular organismal process	7	1229	106	20393	0.0660377358490566	0.45783009999999996	0.905242
GO:0097027	ubiquitin-protein transferase activator activity	molecular_function	molecular function regulator	2	1824	23	27432	0.0869565217391304	0.45802570000000004	0.905242
GO:0140352	export from cell	biological_process	cellular process	9	1229	139	20393	0.0647482014388489	0.461675	0.905242
GO:1901463	regulation of tetrapyrrole biosynthetic process	biological_process	biological regulation	1	1229	10	20393	0.1	0.46298190000000006	0.905242
GO:0033218	amide binding	molecular_function	binding	10	1824	141	27432	0.0709219858156028	0.463692	0.906026
GO:0004185	serine-type carboxypeptidase activity	molecular_function	catalytic activity	6	1824	82	27432	0.0731707317073171	0.465654	0.9089841000000001
GO:0009834	plant-type secondary cell wall biogenesis	biological_process	cellular process	4	1229	58	20393	0.0689655172413793	0.465827	0.9089841000000001
GO:0006783	heme biosynthetic process	biological_process	cellular process	3	1229	42	20393	0.0714285714285714	0.46848	0.9135523999999999
GO:0009637	response to blue light	biological_process	response to stimulus	2	1229	26	20393	0.0769230769230769	0.470179	0.9144283000000001
GO:0019344	cysteine biosynthetic process	biological_process	cellular process	2	1229	26	20393	0.0769230769230769	0.470179	0.9144283000000001
GO:0098781	ncRNA transcription	biological_process	cellular process	2	1229	26	20393	0.0769230769230769	0.470179	0.9144283000000001
GO:1901259	chloroplast rRNA processing	biological_process	cellular process	2	1229	26	20393	0.0769230769230769	0.470179	0.9144283000000001
GO:0055086	nucleobase-containing small molecule metabolic process	biological_process	cellular process	35	1229	568	20393	0.0616197183098592	0.47096	0.9153389999999999
GO:0005996	monosaccharide metabolic process	biological_process	metabolic process	18	1229	288	20393	0.0625	0.47152159999999993	0.9158219999999999
GO:0035556	intracellular signal transduction	biological_process	biological regulation	29	1229	470	20393	0.0617021276595745	0.47535770000000005	0.92266
GO:0000079	regulation of cyclin-dependent protein serine/threonine kinase activity	biological_process	biological regulation	4	1229	59	20393	0.0677966101694915	0.47918	0.9282325000000001
GO:0031305	integral component of mitochondrial inner membrane	cellular_component	cellular anatomical entity	3	1500	43	25075	0.0697674418604651	0.47915749999999996	0.9282325000000001
GO:1904029	regulation of cyclin-dependent protein kinase activity	biological_process	biological regulation	4	1229	59	20393	0.0677966101694915	0.47918	0.9282325000000001
GO:0000152	nuclear ubiquitin ligase complex	cellular_component	protein-containing complex	3	1500	44	25075	0.0681818181818182	0.494585	0.93406
GO:0003935	GTP cyclohydrolase II activity	molecular_function	catalytic activity	1	1824	10	27432	0.1	0.497506	0.93406
GO:0003968	RNA-directed 5'-3' RNA polymerase activity	molecular_function	catalytic activity	1	1824	10	27432	0.1	0.497506	0.93406
GO:0004014	adenosylmethionine decarboxylase activity	molecular_function	catalytic activity	1	1824	10	27432	0.1	0.497506	0.93406
GO:0004040	amidase activity	molecular_function	catalytic activity	1	1824	10	27432	0.1	0.497506	0.93406
GO:0004124	cysteine synthase activity	molecular_function	catalytic activity	1	1824	10	27432	0.1	0.497506	0.93406
GO:0004645	1,4-alpha-oligoglucan phosphorylase activity	molecular_function	catalytic activity	1	1824	10	27432	0.1	0.497506	0.93406
GO:0004656	procollagen-proline 4-dioxygenase activity	molecular_function	catalytic activity	1	1824	10	27432	0.1	0.497506	0.93406
GO:0005315	inorganic phosphate transmembrane transporter activity	molecular_function	transporter activity	3	1824	39	27432	0.0769230769230769	0.4850789000000001	0.93406
GO:0005742	mitochondrial outer membrane translocase complex	cellular_component	protein-containing complex	2	1500	27	25075	0.0740740740740741	0.48614179999999996	0.93406
GO:0006887	exocytosis	biological_process	cellular process	6	1229	93	20393	0.0645161290322581	0.49234170000000005	0.93406
GO:0006972	hyperosmotic response	biological_process	response to stimulus	1	1229	11	20393	0.0909090909090909	0.495362	0.93406
GO:0007276	gamete generation	biological_process	multicellular organismal process	2	1229	27	20393	0.0740740740740741	0.49015770000000003	0.93406
GO:0008283	cell population proliferation	biological_process	cellular process	1	1229	11	20393	0.0909090909090909	0.495362	0.93406
GO:0008686	3,4-dihydroxy-2-butanone-4-phosphate synthase activity	molecular_function	catalytic activity	1	1824	10	27432	0.1	0.497506	0.93406
GO:0008794	arsenate reductase (glutaredoxin) activity	molecular_function	catalytic activity	1	1824	10	27432	0.1	0.497506	0.93406
GO:0008940	nitrate reductase activity	molecular_function	catalytic activity	1	1824	10	27432	0.1	0.497506	0.93406
GO:0009266	response to temperature stimulus	biological_process	response to stimulus	12	1229	191	20393	0.06282722513089001	0.48359589999999997	0.93406
GO:0009863	salicylic acid mediated signaling pathway	biological_process	biological regulation	1	1229	11	20393	0.0909090909090909	0.495362	0.93406
GO:0009960	endosperm development	biological_process	multicellular organismal process	1	1229	11	20393	0.0909090909090909	0.495362	0.93406
GO:0015086	cadmium ion transmembrane transporter activity	molecular_function	transporter activity	1	1824	10	27432	0.1	0.497506	0.93406
GO:0015908	fatty acid transport	biological_process	localization	1	1229	11	20393	0.0909090909090909	0.495362	0.93406
GO:0016126	sterol biosynthetic process	biological_process	metabolic process	3	1229	43	20393	0.0697674418604651	0.484181	0.93406
GO:0016722	oxidoreductase activity, acting on metal ions	molecular_function	catalytic activity	1	1824	10	27432	0.1	0.497506	0.93406
GO:0017176	phosphatidylinositol N-acetylglucosaminyltransferase activity	molecular_function	catalytic activity	1	1824	10	27432	0.1	0.497506	0.93406
GO:0019222	regulation of metabolic process	biological_process	biological regulation	168	1229	2775	20393	0.0605405405405405	0.487363	0.93406
GO:0030611	arsenate reductase activity	molecular_function	catalytic activity	1	1824	10	27432	0.1	0.497506	0.93406
GO:0030613	oxidoreductase activity, acting on phosphorus or arsenic in donors	molecular_function	catalytic activity	1	1824	10	27432	0.1	0.497506	0.93406
GO:0030614	oxidoreductase activity, acting on phosphorus or arsenic in donors, disulfide as acceptor	molecular_function	catalytic activity	1	1824	10	27432	0.1	0.497506	0.93406
GO:0031304	intrinsic component of mitochondrial inner membrane	cellular_component	cellular anatomical entity	3	1500	44	25075	0.0681818181818182	0.494585	0.93406
GO:0031414	N-terminal protein acetyltransferase complex	cellular_component	protein-containing complex	1	1500	11	25075	0.0909090909090909	0.492708	0.93406
GO:0031545	peptidyl-proline 4-dioxygenase activity	molecular_function	catalytic activity	1	1824	10	27432	0.1	0.497506	0.93406
GO:0033353	S-adenosylmethionine cycle	biological_process	cellular process	1	1229	11	20393	0.0909090909090909	0.495362	0.93406
GO:0034968	histone lysine methylation	biological_process	cellular process	2	1229	27	20393	0.0740740740740741	0.49015770000000003	0.93406
GO:0035627	ceramide transport	biological_process	localization	1	1229	11	20393	0.0909090909090909	0.495362	0.93406
GO:0042538	hyperosmotic salinity response	biological_process	response to stimulus	1	1229	11	20393	0.0909090909090909	0.495362	0.93406
GO:0043864	indoleacetamide hydrolase activity	molecular_function	catalytic activity	1	1824	10	27432	0.1	0.497506	0.93406
GO:0045048	protein insertion into ER membrane	biological_process	cellular process	1	1229	11	20393	0.0909090909090909	0.495362	0.93406
GO:0046654	tetrahydrofolate biosynthetic process	biological_process	cellular process	1	1229	11	20393	0.0909090909090909	0.495362	0.93406
GO:0047631	ADP-ribose diphosphatase activity	molecular_function	catalytic activity	1	1824	10	27432	0.1	0.497506	0.93406
GO:0048232	male gamete generation	biological_process	multicellular organismal process	2	1229	27	20393	0.0740740740740741	0.49015770000000003	0.93406
GO:0050463	nitrate reductase [NAD(P)H] activity	molecular_function	catalytic activity	1	1824	10	27432	0.1	0.497506	0.93406
GO:0071470	cellular response to osmotic stress	biological_process	cellular process	1	1229	11	20393	0.0909090909090909	0.495362	0.93406
GO:0072379	ER membrane insertion complex	cellular_component	protein-containing complex	1	1500	11	25075	0.0909090909090909	0.492708	0.93406
GO:0080167	response to karrikin	biological_process	response to stimulus	2	1229	27	20393	0.0740740740740741	0.49015770000000003	0.93406
GO:0098799	outer mitochondrial membrane protein complex	cellular_component	protein-containing complex	2	1500	27	25075	0.0740740740740741	0.48614179999999996	0.93406
GO:0120009	intermembrane lipid transfer	biological_process	cellular process	1	1229	11	20393	0.0909090909090909	0.495362	0.93406
GO:1901401	regulation of tetrapyrrole metabolic process	biological_process	biological regulation	1	1229	11	20393	0.0909090909090909	0.495362	0.93406
GO:0042446	hormone biosynthetic process	biological_process	biological regulation	5	1229	77	20393	0.0649350649350649	0.498257	0.9348700999999999
GO:0006563	L-serine metabolic process	biological_process	cellular process	3	1229	44	20393	0.0681818181818182	0.49965519999999997	0.936294
GO:0055072	iron ion homeostasis	biological_process	biological regulation	3	1229	44	20393	0.0681818181818182	0.49965519999999997	0.936294
GO:0004565	beta-galactosidase activity	molecular_function	catalytic activity	5	1824	70	27432	0.0714285714285714	0.5012694999999999	0.938113
GO:0010997	anaphase-promoting complex binding	molecular_function	binding	2	1824	25	27432	0.08	0.502228	0.938113
GO:0016846	carbon-sulfur lyase activity	molecular_function	catalytic activity	3	1824	40	27432	0.075	0.502173	0.938113
GO:0019238	cyclohydrolase activity	molecular_function	catalytic activity	2	1824	25	27432	0.08	0.502228	0.938113
GO:0055106	ubiquitin-protein transferase regulator activity	molecular_function	molecular function regulator	2	1824	25	27432	0.08	0.502228	0.938113
GO:0002831	regulation of response to biotic stimulus	biological_process	biological regulation	2	1229	28	20393	0.0714285714285714	0.509655	0.950771
GO:0050821	protein stabilization	biological_process	biological regulation	2	1229	28	20393	0.0714285714285714	0.509655	0.950771
GO:0019318	hexose metabolic process	biological_process	metabolic process	14	1229	228	20393	0.0614035087719298	0.510732	0.9515674999999999
GO:0098771	inorganic ion homeostasis	biological_process	biological regulation	14	1229	228	20393	0.0614035087719298	0.510732	0.9515674999999999
GO:0004532	exoribonuclease activity	molecular_function	catalytic activity	6	1824	86	27432	0.0697674418604651	0.5123979999999999	0.952689
GO:0006817	phosphate ion transport	biological_process	localization	6	1229	95	20393	0.0631578947368421	0.513287	0.952689
GO:0007154	cell communication	biological_process	cellular process	108	1229	1791	20393	0.0603015075376884	0.513069	0.952689
GO:0016896	exoribonuclease activity, producing 5'-phosphomonoesters	molecular_function	catalytic activity	6	1824	86	27432	0.0697674418604651	0.5123979999999999	0.952689
GO:0045892	negative regulation of transcription, DNA-templated	biological_process	biological regulation	6	1229	95	20393	0.0631578947368421	0.513287	0.952689
GO:0098772	molecular function regulator	molecular_function	molecular function regulator	52	1824	780	27432	0.0666666666666667	0.513207	0.952689
GO:0006816	calcium ion transport	biological_process	localization	3	1229	45	20393	0.0666666666666667	0.51489	0.954453
GO:0042430	indole-containing compound metabolic process	biological_process	cellular process	3	1229	45	20393	0.0666666666666667	0.51489	0.954453
GO:0000097	sulfur amino acid biosynthetic process	biological_process	cellular process	4	1229	63	20393	0.0634920634920635	0.531168	0.960895
GO:0004473	malate dehydrogenase (decarboxylating) (NADP+) activity	molecular_function	catalytic activity	1	1824	11	27432	0.0909090909090909	0.5309295999999999	0.960895
GO:0004560	alpha-L-fucosidase activity	molecular_function	catalytic activity	1	1824	11	27432	0.0909090909090909	0.5309295999999999	0.960895
GO:0005200	structural constituent of cytoskeleton	molecular_function	structural molecule activity	2	1824	26	27432	0.0769230769230769	0.5234382000000001	0.960895
GO:0006081	cellular aldehyde metabolic process	biological_process	cellular process	5	1229	79	20393	0.0632911392405063	0.521215	0.960895
GO:0006183	GTP biosynthetic process	biological_process	cellular process	1	1229	12	20393	0.0833333333333333	0.52579	0.960895
GO:0006753	nucleoside phosphate metabolic process	biological_process	cellular process	27	1229	448	20393	0.0602678571428571	0.5287390000000001	0.960895
GO:0008519	ammonium transmembrane transporter activity	molecular_function	transporter activity	2	1824	26	27432	0.0769230769230769	0.5234382000000001	0.960895
GO:0009084	glutamine family amino acid biosynthetic process	biological_process	cellular process	4	1229	63	20393	0.0634920634920635	0.531168	0.960895
GO:0009147	pyrimidine nucleoside triphosphate metabolic process	biological_process	cellular process	2	1229	29	20393	0.0689655172413793	0.528656	0.960895
GO:0009649	entrainment of circadian clock	biological_process	biological regulation	1	1229	12	20393	0.0833333333333333	0.52579	0.960895
GO:0010089	xylem development	biological_process	developmental process	1	1229	12	20393	0.0833333333333333	0.52579	0.960895
GO:0010214	seed coat development	biological_process	multicellular organismal process	1	1229	12	20393	0.0833333333333333	0.52579	0.960895
GO:0015292	uniporter activity	molecular_function	transporter activity	1	1824	11	27432	0.0909090909090909	0.5309295999999999	0.960895
GO:0015295	solute:proton symporter activity	molecular_function	transporter activity	4	1824	57	27432	0.0701754385964912	0.530215	0.960895
GO:0015718	monocarboxylic acid transport	biological_process	localization	1	1229	12	20393	0.0833333333333333	0.52579	0.960895
GO:0015928	fucosidase activity	molecular_function	catalytic activity	1	1824	11	27432	0.0909090909090909	0.5309295999999999	0.960895
GO:0016577	histone demethylation	biological_process	cellular process	1	1229	12	20393	0.0833333333333333	0.52579	0.960895
GO:0019200	carbohydrate kinase activity	molecular_function	catalytic activity	5	1824	72	27432	0.0694444444444444	0.526576	0.960895
GO:0030638	polyketide metabolic process	biological_process	metabolic process	1	1229	12	20393	0.0833333333333333	0.52579	0.960895
GO:0033765	steroid dehydrogenase activity, acting on the CH-CH group of donors	molecular_function	catalytic activity	1	1824	11	27432	0.0909090909090909	0.5309295999999999	0.960895
GO:0036080	purine nucleotide-sugar transmembrane transporter activity	molecular_function	transporter activity	1	1824	11	27432	0.0909090909090909	0.5309295999999999	0.960895
GO:0045252	oxoglutarate dehydrogenase complex	cellular_component	protein-containing complex	1	1500	12	25075	0.0833333333333333	0.5230680999999999	0.960895
GO:0045543	gibberellin 2-beta-dioxygenase activity	molecular_function	catalytic activity	1	1824	11	27432	0.0909090909090909	0.5309295999999999	0.960895
GO:0046039	GTP metabolic process	biological_process	cellular process	1	1229	12	20393	0.0833333333333333	0.52579	0.960895
GO:0046174	polyol catabolic process	biological_process	metabolic process	2	1229	29	20393	0.0689655172413793	0.528656	0.960895
GO:0046624	sphingolipid transporter activity	molecular_function	transporter activity	1	1824	11	27432	0.0909090909090909	0.5309295999999999	0.960895
GO:0046625	sphingolipid binding	molecular_function	binding	1	1824	11	27432	0.0909090909090909	0.5309295999999999	0.960895
GO:0048509	regulation of meristem development	biological_process	biological regulation	1	1229	12	20393	0.0833333333333333	0.52579	0.960895
GO:0050590	desacetoxyvindoline 4-hydroxylase activity	molecular_function	catalytic activity	1	1824	11	27432	0.0909090909090909	0.5309295999999999	0.960895
GO:0070008	serine-type exopeptidase activity	molecular_function	catalytic activity	6	1824	87	27432	0.0689655172413793	0.523848	0.960895
GO:0070076	histone lysine demethylation	biological_process	cellular process	1	1229	12	20393	0.0833333333333333	0.52579	0.960895
GO:0071322	cellular response to carbohydrate stimulus	biological_process	cellular process	1	1229	12	20393	0.0833333333333333	0.52579	0.960895
GO:0097001	ceramide binding	molecular_function	binding	1	1824	11	27432	0.0909090909090909	0.5309295999999999	0.960895
GO:0120016	sphingolipid transfer activity	molecular_function	transporter activity	1	1824	11	27432	0.0909090909090909	0.5309295999999999	0.960895
GO:0120017	ceramide transfer activity	molecular_function	transporter activity	1	1824	11	27432	0.0909090909090909	0.5309295999999999	0.960895
GO:1902387	ceramide 1-phosphate binding	molecular_function	binding	1	1824	11	27432	0.0909090909090909	0.5309295999999999	0.960895
GO:1902388	ceramide 1-phosphate transfer activity	molecular_function	transporter activity	1	1824	11	27432	0.0909090909090909	0.5309295999999999	0.960895
GO:2000377	regulation of reactive oxygen species metabolic process	biological_process	biological regulation	1	1229	12	20393	0.0833333333333333	0.52579	0.960895
GO:0055082	cellular chemical homeostasis	biological_process	biological regulation	11	1229	181	20393	0.0607734806629834	0.532975	0.963568
GO:0008553	P-type proton-exporting transporter activity	molecular_function	transporter activity	3	1824	42	27432	0.0714285714285714	0.535454	0.9674531999999999
GO:0044093	positive regulation of molecular function	biological_process	biological regulation	8	1229	131	20393	0.0610687022900763	0.536599	0.968924
GO:0005261	cation channel activity	molecular_function	transporter activity	8	1824	119	27432	0.0672268907563025	0.5394753000000001	0.973517
GO:0005388	P-type calcium transporter activity	molecular_function	transporter activity	2	1824	27	27432	0.0740740740740741	0.54403	0.978614
GO:0009127	purine nucleoside monophosphate biosynthetic process	biological_process	cellular process	4	1229	64	20393	0.0625	0.5437628999999999	0.978614
GO:0009168	purine ribonucleoside monophosphate biosynthetic process	biological_process	cellular process	4	1229	64	20393	0.0625	0.5437628999999999	0.978614
GO:0043094	cellular metabolic compound salvage	biological_process	cellular process	5	1229	81	20393	0.0617283950617284	0.543711	0.978614
GO:0046903	secretion	biological_process	localization	7	1229	115	20393	0.0608695652173913	0.5446403000000001	0.978614
GO:0051205	protein insertion into membrane	biological_process	cellular process	3	1229	47	20393	0.0638297872340425	0.5445916999999999	0.978614
GO:0051753	mannan synthase activity	molecular_function	catalytic activity	2	1824	27	27432	0.0740740740740741	0.54403	0.978614
GO:0045934	negative regulation of nucleobase-containing compound metabolic process	biological_process	biological regulation	8	1229	132	20393	0.0606060606060606	0.5453545999999999	0.979296
GO:0016860	intramolecular oxidoreductase activity	molecular_function	catalytic activity	6	1824	89	27432	0.0674157303370786	0.546412	0.979515
GO:0031398	positive regulation of protein ubiquitination	biological_process	biological regulation	2	1229	30	20393	0.0666666666666667	0.547149	0.979515
GO:0032101	regulation of response to external stimulus	biological_process	biological regulation	2	1229	30	20393	0.0666666666666667	0.547149	0.979515
GO:0051204	protein insertion into mitochondrial membrane	biological_process	cellular process	2	1229	30	20393	0.0666666666666667	0.547149	0.979515
GO:0051443	positive regulation of ubiquitin-protein transferase activity	biological_process	biological regulation	2	1229	30	20393	0.0666666666666667	0.547149	0.979515
GO:0005384	manganese ion transmembrane transporter activity	molecular_function	transporter activity	3	1824	43	27432	0.0697674418604651	0.551612	0.98464
GO:0005663	DNA replication factor C complex	cellular_component	protein-containing complex	1	1500	13	25075	0.0769230769230769	0.551612	0.98464
GO:0009249	protein lipoylation	biological_process	cellular process	1	1229	13	20393	0.0769230769230769	0.554386	0.98464
GO:0009341	beta-galactosidase complex	cellular_component	protein-containing complex	1	1500	13	25075	0.0769230769230769	0.551612	0.98464
GO:0010337	regulation of salicylic acid metabolic process	biological_process	biological regulation	1	1229	13	20393	0.0769230769230769	0.554386	0.98464
GO:0016560	protein import into peroxisome matrix, docking	biological_process	cellular process	1	1229	13	20393	0.0769230769230769	0.554386	0.98464
GO:0019346	transsulfuration	biological_process	cellular process	1	1229	13	20393	0.0769230769230769	0.554386	0.98464
GO:0042149	cellular response to glucose starvation	biological_process	cellular process	1	1229	13	20393	0.0769230769230769	0.554386	0.98464
GO:0050667	homocysteine metabolic process	biological_process	cellular process	1	1229	13	20393	0.0769230769230769	0.554386	0.98464
GO:0072318	clathrin coat disassembly	biological_process	cellular process	1	1229	13	20393	0.0769230769230769	0.554386	0.98464
GO:0072319	vesicle uncoating	biological_process	cellular process	1	1229	13	20393	0.0769230769230769	0.554386	0.98464
GO:0072523	purine-containing compound catabolic process	biological_process	cellular process	1	1229	13	20393	0.0769230769230769	0.554386	0.98464
GO:1900150	regulation of defense response to fungus	biological_process	biological regulation	1	1229	13	20393	0.0769230769230769	0.554386	0.98464
GO:0055076	transition metal ion homeostasis	biological_process	biological regulation	5	1229	82	20393	0.0609756097560976	0.55477	0.9847252000000001
GO:0009126	purine nucleoside monophosphate metabolic process	biological_process	cellular process	4	1229	65	20393	0.0615384615384615	0.556181	0.984841
GO:0009167	purine ribonucleoside monophosphate metabolic process	biological_process	cellular process	4	1229	65	20393	0.0615384615384615	0.556181	0.984841
GO:0009966	regulation of signal transduction	biological_process	biological regulation	11	1229	184	20393	0.0597826086956522	0.5552758000000001	0.984841
GO:0071900	regulation of protein serine/threonine kinase activity	biological_process	biological regulation	4	1229	65	20393	0.0615384615384615	0.556181	0.984841
GO:0003841	1-acylglycerol-3-phosphate O-acyltransferase activity	molecular_function	catalytic activity	1	1824	12	27432	0.0833333333333333	0.5621314000000001	0.988203
GO:0003855	3-dehydroquinate dehydratase activity	molecular_function	catalytic activity	1	1824	12	27432	0.0833333333333333	0.5621314000000001	0.988203
GO:0004764	shikimate 3-dehydrogenase (NADP+) activity	molecular_function	catalytic activity	1	1824	12	27432	0.0833333333333333	0.5621314000000001	0.988203
GO:0004784	superoxide dismutase activity	molecular_function	antioxidant activity	1	1824	12	27432	0.0833333333333333	0.5621314000000001	0.988203
GO:0016721	oxidoreductase activity, acting on superoxide radicals as acceptor	molecular_function	catalytic activity	1	1824	12	27432	0.0833333333333333	0.5621314000000001	0.988203
GO:0019798	procollagen-proline dioxygenase activity	molecular_function	catalytic activity	1	1824	12	27432	0.0833333333333333	0.5621314000000001	0.988203
GO:0031543	peptidyl-proline dioxygenase activity	molecular_function	catalytic activity	1	1824	12	27432	0.0833333333333333	0.5621314000000001	0.988203
GO:0035529	NADH pyrophosphatase activity	molecular_function	catalytic activity	1	1824	12	27432	0.0833333333333333	0.5621314000000001	0.988203
GO:0042995	cell projection	cellular_component	cellular anatomical entity	2	1500	31	25075	0.0645161290322581	0.5609649999999999	0.988203
GO:0046593	mandelonitrile lyase activity	molecular_function	catalytic activity	1	1824	12	27432	0.0833333333333333	0.5621314000000001	0.988203
GO:0061629	RNA polymerase II-specific DNA-binding transcription factor binding	molecular_function	binding	1	1824	12	27432	0.0833333333333333	0.5621314000000001	0.988203
GO:0140297	DNA-binding transcription factor binding	molecular_function	binding	1	1824	12	27432	0.0833333333333333	0.5621314000000001	0.988203
GO:0008417	fucosyltransferase activity	molecular_function	catalytic activity	2	1824	28	27432	0.0714285714285714	0.5639920999999999	0.990285
GO:0016307	phosphatidylinositol phosphate kinase activity	molecular_function	catalytic activity	2	1824	28	27432	0.0714285714285714	0.5639920999999999	0.990285
GO:0007623	circadian rhythm	biological_process	rhythmic process	2	1229	31	20393	0.0645161290322581	0.565128	0.990497
GO:0017004	cytochrome complex assembly	biological_process	cellular process	2	1229	31	20393	0.0645161290322581	0.565128	0.990497
GO:0051094	positive regulation of developmental process	biological_process	biological regulation	2	1229	31	20393	0.0645161290322581	0.565128	0.990497
GO:0008037	cell recognition	biological_process	cellular process	13	1229	220	20393	0.0590909090909091	0.56996	0.9965788000000001
GO:0010035	response to inorganic substance	biological_process	response to stimulus	12	1229	203	20393	0.0591133004926108	0.569877	0.9965788000000001
GO:0045017	glycerolipid biosynthetic process	biological_process	cellular process	11	1229	186	20393	0.0591397849462366	0.569916	0.9965788000000001
GO:0048544	recognition of pollen	biological_process	cellular process	13	1229	220	20393	0.0590909090909091	0.56996	0.9965788000000001
GO:0006874	cellular calcium ion homeostasis	biological_process	biological regulation	3	1229	49	20393	0.0612244897959184	0.573206	0.999866
GO:0030148	sphingolipid biosynthetic process	biological_process	cellular process	3	1229	49	20393	0.0612244897959184	0.573206	0.999866
GO:0030247	polysaccharide binding	molecular_function	binding	7	1824	107	27432	0.0654205607476635	0.573176	0.999866
GO:0055074	calcium ion homeostasis	biological_process	biological regulation	3	1229	49	20393	0.0612244897959184	0.573206	0.999866
GO:0000003	reproduction	biological_process	reproduction	43	1229	828	20393	0.0519323671497585	0.866202	1
GO:0000030	mannosyltransferase activity	molecular_function	catalytic activity	2	1824	56	27432	0.0357142857142857	0.8944110999999999	1
GO:0000049	tRNA binding	molecular_function	binding	3	1824	71	27432	0.0422535211267606	0.859279	1
GO:0000070	mitotic sister chromatid segregation	biological_process	cellular process	1	1229	65	20393	0.0153846153846154	0.982522	1
GO:0000096	sulfur amino acid metabolic process	biological_process	cellular process	4	1229	71	20393	0.0563380281690141	0.62664	1
GO:0000103	sulfate assimilation	biological_process	cellular process	1	1229	14	20393	0.0714285714285714	0.581258	1
GO:0000118	histone deacetylase complex	cellular_component	protein-containing complex	2	1500	32	25075	0.0625	0.5784100999999999	1
GO:0000123	histone acetyltransferase complex	cellular_component	protein-containing complex	2	1500	66	25075	0.0303030303030303	0.911598	1
GO:0000127	transcription factor TFIIIC complex	cellular_component	protein-containing complex	1	1500	19	25075	0.0526315789473684	0.690389	1
GO:0000139	Golgi membrane	cellular_component	cellular anatomical entity	13	1500	432	25075	0.0300925925925926	0.9985665000000001	1
GO:0000148	1,3-beta-D-glucan synthase complex	cellular_component	protein-containing complex	1	1500	31	25075	0.032258064516129	0.852422	1
GO:0000149	SNARE binding	molecular_function	binding	3	1824	102	27432	0.0294117647058824	0.969412	1
GO:0000151	ubiquitin ligase complex	cellular_component	protein-containing complex	11	1500	257	25075	0.0428015564202335	0.9067253000000001	1
GO:0000166	nucleotide binding	molecular_function	binding	323	1824	5678	27432	0.0568862275449102	0.99959	1
GO:0000178	exosome (RNase complex)	cellular_component	protein-containing complex	2	1500	36	25075	0.0555555555555556	0.643046	1
GO:0000184	nuclear-transcribed mRNA catabolic process, nonsense-mediated decay	biological_process	biological regulation	1	1229	26	20393	0.0384615384615385	0.8015336999999999	1
GO:0000209	protein polyubiquitination	biological_process	cellular process	3	1229	94	20393	0.0319148936170213	0.9279238999999999	1
GO:0000217	DNA secondary structure binding	molecular_function	binding	1	1824	53	27432	0.0188679245283019	0.9740158999999999	1
GO:0000226	microtubule cytoskeleton organization	biological_process	cellular process	1	1229	177	20393	0.005649717514124289	0.999984	1
GO:0000228	nuclear chromosome	cellular_component	cellular anatomical entity	1	1500	131	25075	0.007633587786259541	0.999697	1
GO:0000271	polysaccharide biosynthetic process	biological_process	metabolic process	16	1229	282	20393	0.0567375886524823	0.635006	1
GO:0000278	mitotic cell cycle	biological_process	cellular process	6	1229	295	20393	0.0203389830508475	0.999736	1
GO:0000280	nuclear division	biological_process	cellular process	3	1229	166	20393	0.0180722891566265	0.997818	1
GO:0000288	nuclear-transcribed mRNA catabolic process, deadenylation-dependent decay	biological_process	biological regulation	1	1229	55	20393	0.0181818181818182	0.9673978999999999	1
GO:0000302	response to reactive oxygen species	biological_process	response to stimulus	1	1229	52	20393	0.0192307692307692	0.9606950000000001	1
GO:0000307	cyclin-dependent protein kinase holoenzyme complex	cellular_component	protein-containing complex	2	1500	75	25075	0.0266666666666667	0.94374	1
GO:0000323	lytic vacuole	cellular_component	cellular anatomical entity	2	1500	84	25075	0.0238095238095238	0.964555	1
GO:0000325	plant-type vacuole	cellular_component	cellular anatomical entity	5	1500	106	25075	0.0471698113207547	0.7671296999999999	1
GO:0000413	protein peptidyl-prolyl isomerization	biological_process	cellular process	2	1229	40	20393	0.05	0.7036131999999999	1
GO:0000460	maturation of 5.8S rRNA	biological_process	cellular process	1	1229	62	20393	0.0161290322580645	0.978927	1
GO:0000463	maturation of LSU-rRNA from tricistronic rRNA transcript (SSU-rRNA, 5.8S rRNA, LSU-rRNA)	biological_process	cellular process	1	1229	33	20393	0.0303030303030303	0.871636	1
GO:0000466	maturation of 5.8S rRNA from tricistronic rRNA transcript (SSU-rRNA, 5.8S rRNA, LSU-rRNA)	biological_process	cellular process	1	1229	46	20393	0.0217391304347826	0.9428763000000001	1
GO:0000469	cleavage involved in rRNA processing	biological_process	cellular process	1	1229	48	20393	0.0208333333333333	0.949569	1
GO:0000470	maturation of LSU-rRNA	biological_process	cellular process	2	1229	70	20393	0.0285714285714286	0.9295576999999999	1
GO:0000478	endonucleolytic cleavage involved in rRNA processing	biological_process	cellular process	1	1229	19	20393	0.0526315789473684	0.6931951999999999	1
GO:0000479	endonucleolytic cleavage of tricistronic rRNA transcript (SSU-rRNA, 5.8S rRNA, LSU-rRNA)	biological_process	cellular process	1	1229	19	20393	0.0526315789473684	0.6931951999999999	1
GO:0000723	telomere maintenance	biological_process	cellular process	1	1229	53	20393	0.0188679245283019	0.9630698000000001	1
GO:0000724	double-strand break repair via homologous recombination	biological_process	cellular process	1	1229	110	20393	0.00909090909090909	0.9989471999999999	1
GO:0000725	recombinational repair	biological_process	cellular process	1	1229	116	20393	0.00862068965517241	0.9992764999999999	1
GO:0000785	chromatin	cellular_component	cellular anatomical entity	3	1500	226	25075	0.0132743362831858	0.9999	1
GO:0000786	nucleosome	cellular_component	protein-containing complex	1	1500	107	25075	0.009345794392523359	0.9986594000000001	1
GO:0000793	condensed chromosome	cellular_component	cellular anatomical entity	1	1500	92	25075	0.0108695652173913	0.9966056000000001	1
GO:0000794	condensed nuclear chromosome	cellular_component	cellular anatomical entity	1	1500	19	25075	0.0526315789473684	0.690389	1
GO:0000819	sister chromatid segregation	biological_process	cellular process	1	1229	87	20393	0.0114942528735632	0.995571	1
GO:0000902	cell morphogenesis	biological_process	developmental process	6	1229	112	20393	0.0535714285714286	0.674307	1
GO:0000910	cytokinesis	biological_process	cellular process	3	1229	59	20393	0.0508474576271186	0.6984486999999999	1
GO:0000932	P-body	cellular_component	cellular anatomical entity	4	1500	67	25075	0.0597014925373134	0.5744191999999999	1
GO:0000956	nuclear-transcribed mRNA catabolic process	biological_process	biological regulation	5	1229	124	20393	0.0403225806451613	0.8745773000000001	1
GO:0001510	RNA methylation	biological_process	cellular process	1	1229	89	20393	0.0112359550561798	0.9960908000000002	1
GO:0001932	regulation of protein phosphorylation	biological_process	biological regulation	4	1229	86	20393	0.0465116279069767	0.7691031999999999	1
GO:0002097	tRNA wobble base modification	biological_process	cellular process	2	1229	38	20393	0.0526315789473684	0.6764058000000001	1
GO:0002098	tRNA wobble uridine modification	biological_process	cellular process	2	1229	34	20393	0.0588235294117647	0.615935	1
GO:0002161	aminoacyl-tRNA editing activity	molecular_function	catalytic activity	1	1824	29	27432	0.0344827586206897	0.8641781999999999	1
GO:0002376	immune system process	biological_process	immune system process	1	1229	53	20393	0.0188679245283019	0.9630698000000001	1
GO:0003006	developmental process involved in reproduction	biological_process	reproductive process	20	1229	403	20393	0.0496277915632754	0.844761	1
GO:0003676	nucleic acid binding	molecular_function	binding	282	1824	5744	27432	0.0490947075208914	1	1
GO:0003678	DNA helicase activity	molecular_function	ATP-dependent activity	3	1824	86	27432	0.0348837209302326	0.9311844000000001	1
GO:0003680	minor groove of adenine-thymine-rich DNA binding	molecular_function	binding	1	1824	45	27432	0.0222222222222222	0.9548975000000001	1
GO:0003682	chromatin binding	molecular_function	binding	6	1824	179	27432	0.0335195530726257	0.9816773999999999	1
GO:0003688	DNA replication origin binding	molecular_function	binding	1	1824	34	27432	0.0294117647058824	0.9037533999999999	1
GO:0003697	single-stranded DNA binding	molecular_function	binding	3	1824	120	27432	0.025	0.988249	1
GO:0003712	transcription coregulator activity	molecular_function	transcription regulator activity	11	1824	204	27432	0.053921568627451	0.8037343000000001	1
GO:0003713	transcription coactivator activity	molecular_function	transcription regulator activity	3	1824	62	27432	0.0483870967741935	0.7896048000000001	1
GO:0003714	transcription corepressor activity	molecular_function	transcription regulator activity	1	1824	40	27432	0.025	0.936343	1
GO:0003723	RNA binding	molecular_function	binding	31	1824	2147	27432	0.0144387517466232	1	1
GO:0003725	double-stranded RNA binding	molecular_function	binding	1	1824	25	27432	0.04	0.8210976000000001	1
GO:0003729	mRNA binding	molecular_function	binding	7	1824	458	27432	0.0152838427947598	1	1
GO:0003735	structural constituent of ribosome	molecular_function	structural molecule activity	7	1824	659	27432	0.0106221547799697	1	1
GO:0003743	translation initiation factor activity	molecular_function	translation regulator activity	1	1824	197	27432	0.0050761421319797	0.9999988000000001	1
GO:0003747	translation release factor activity	molecular_function	translation regulator activity	1	1824	31	27432	0.032258064516129	0.881658	1
GO:0003755	peptidyl-prolyl cis-trans isomerase activity	molecular_function	catalytic activity	5	1824	134	27432	0.0373134328358209	0.9481109000000001	1
GO:0003774	cytoskeletal motor activity	molecular_function	cytoskeletal motor activity	1	1824	67	27432	0.0149253731343284	0.9901049000000001	1
GO:0003777	microtubule motor activity	molecular_function	ATP-dependent activity	1	1824	37	27432	0.027027027027027	0.9217253000000001	1
GO:0003779	actin binding	molecular_function	binding	3	1824	168	27432	0.0178571428571429	0.999217	1
GO:0003825	alpha,alpha-trehalose-phosphate synthase (UDP-forming) activity	molecular_function	catalytic activity	1	1824	13	27432	0.0769230769230769	0.5912586999999999	1
GO:0003843	1,3-beta-D-glucan synthase activity	molecular_function	catalytic activity	1	1824	31	27432	0.032258064516129	0.881658	1
GO:0003854	3-beta-hydroxy-delta5-steroid dehydrogenase activity	molecular_function	catalytic activity	1	1824	16	27432	0.0625	0.667528	1
GO:0003887	DNA-directed DNA polymerase activity	molecular_function	catalytic activity	2	1824	43	27432	0.0465116279069767	0.7894161999999999	1
GO:0003924	GTPase activity	molecular_function	catalytic activity	7	1824	371	27432	0.0188679245283019	0.999996	1
GO:0003954	NADH dehydrogenase activity	molecular_function	catalytic activity	2	1824	49	27432	0.0408163265306122	0.8460574000000001	1
GO:0003955	NAD(P)H dehydrogenase (quinone) activity	molecular_function	catalytic activity	2	1824	51	27432	0.0392156862745098	0.861618	1
GO:0003964	RNA-directed DNA polymerase activity	molecular_function	catalytic activity	5	1824	136	27432	0.0367647058823529	0.9523674999999999	1
GO:0004089	carbonate dehydratase activity	molecular_function	catalytic activity	1	1824	24	27432	0.0416666666666667	0.808343	1
GO:0004175	endopeptidase activity	molecular_function	catalytic activity	36	1824	739	27432	0.0487144790257104	0.9828568000000001	1
GO:0004176	ATP-dependent peptidase activity	molecular_function	ATP-dependent activity	1	1824	81	27432	0.0123456790123457	0.996234	1
GO:0004197	cysteine-type endopeptidase activity	molecular_function	catalytic activity	4	1824	115	27432	0.0347826086956522	0.9521234000000001	1
GO:0004222	metalloendopeptidase activity	molecular_function	catalytic activity	5	1824	118	27432	0.0423728813559322	0.8997148000000001	1
GO:0004252	serine-type endopeptidase activity	molecular_function	catalytic activity	12	1824	299	27432	0.040133779264214	0.981035	1
GO:0004312	fatty acid synthase activity	molecular_function	catalytic activity	2	1824	60	27432	0.0333333333333333	0.915274	1
GO:0004386	helicase activity	molecular_function	ATP-dependent activity	3	1824	345	27432	0.00869565217391304	1	1
GO:0004396	hexokinase activity	molecular_function	catalytic activity	1	1824	26	27432	0.0384615384615385	0.8330040000000001	1
GO:0004402	histone acetyltransferase activity	molecular_function	catalytic activity	2	1824	36	27432	0.0555555555555556	0.7008196999999999	1
GO:0004407	histone deacetylase activity	molecular_function	catalytic activity	1	1824	17	27432	0.0588235294117647	0.689647	1
GO:0004462	lactoylglutathione lyase activity	molecular_function	catalytic activity	1	1824	14	27432	0.0714285714285714	0.618449	1
GO:0004470	malic enzyme activity	molecular_function	catalytic activity	1	1824	18	27432	0.0555555555555556	0.710296	1
GO:0004471	malate dehydrogenase (decarboxylating) (NAD+) activity	molecular_function	catalytic activity	1	1824	18	27432	0.0555555555555556	0.710296	1
GO:0004499	N,N-dimethylaniline monooxygenase activity	molecular_function	catalytic activity	2	1824	34	27432	0.0588235294117647	0.670368	1
GO:0004518	nuclease activity	molecular_function	catalytic activity	15	1824	473	27432	0.0317124735729387	0.999741	1
GO:0004519	endonuclease activity	molecular_function	catalytic activity	9	1824	271	27432	0.033210332103321	0.994505	1
GO:0004520	endodeoxyribonuclease activity	molecular_function	catalytic activity	1	1824	33	27432	0.0303030303030303	0.8968891999999999	1
GO:0004521	endoribonuclease activity	molecular_function	catalytic activity	7	1824	161	27432	0.0434782608695652	0.916473	1
GO:0004523	RNA-DNA hybrid ribonuclease activity	molecular_function	catalytic activity	3	1824	87	27432	0.0344827586206897	0.9344995999999999	1
GO:0004525	ribonuclease III activity	molecular_function	catalytic activity	1	1824	22	27432	0.0454545454545455	0.780042	1
GO:0004527	exonuclease activity	molecular_function	catalytic activity	8	1824	186	27432	0.043010752688172005	0.932728	1
GO:0004529	exodeoxyribonuclease activity	molecular_function	catalytic activity	1	1824	26	27432	0.0384615384615385	0.8330040000000001	1
GO:0004536	deoxyribonuclease activity	molecular_function	catalytic activity	1	1824	49	27432	0.0204081632653061	0.965766	1
GO:0004540	ribonuclease activity	molecular_function	catalytic activity	13	1824	279	27432	0.046594982078853	0.934471	1
GO:0004550	nucleoside diphosphate kinase activity	molecular_function	catalytic activity	1	1824	14	27432	0.0714285714285714	0.618449	1
GO:0004551	nucleotide diphosphatase activity	molecular_function	catalytic activity	1	1824	24	27432	0.0416666666666667	0.808343	1
GO:0004557	alpha-galactosidase activity	molecular_function	catalytic activity	1	1824	28	27432	0.0357142857142857	0.8544934000000001	1
GO:0004567	beta-mannosidase activity	molecular_function	catalytic activity	1	1824	31	27432	0.032258064516129	0.881658	1
GO:0004629	phospholipase C activity	molecular_function	catalytic activity	1	1824	16	27432	0.0625	0.667528	1
GO:0004630	phospholipase D activity	molecular_function	catalytic activity	1	1824	25	27432	0.04	0.8210976000000001	1
GO:0004659	prenyltransferase activity	molecular_function	catalytic activity	4	1824	66	27432	0.0606060606060606	0.647197	1
GO:0004672	protein kinase activity	molecular_function	catalytic activity	139	1824	2142	27432	0.0648926237161531	0.6348951999999999	1
GO:0004674	protein serine/threonine kinase activity	molecular_function	catalytic activity	59	1824	1157	27432	0.0509939498703544	0.989092	1
GO:0004709	MAP kinase kinase kinase activity	molecular_function	catalytic activity	5	1824	93	27432	0.0537634408602151	0.74867	1
GO:0004721	phosphoprotein phosphatase activity	molecular_function	catalytic activity	5	1824	184	27432	0.0271739130434783	0.994843	1
GO:0004722	protein serine/threonine phosphatase activity	molecular_function	catalytic activity	2	1824	89	27432	0.0224719101123595	0.9840398000000001	1
GO:0004725	protein tyrosine phosphatase activity	molecular_function	catalytic activity	1	1824	37	27432	0.027027027027027	0.9217253000000001	1
GO:0004806	triglyceride lipase activity	molecular_function	catalytic activity	1	1824	17	27432	0.0588235294117647	0.689647	1
GO:0004812	aminoacyl-tRNA ligase activity	molecular_function	catalytic activity	5	1824	129	27432	0.0387596899224806	0.935922	1
GO:0004867	serine-type endopeptidase inhibitor activity	molecular_function	molecular function regulator	1	1824	28	27432	0.0357142857142857	0.8544934000000001	1
GO:0005048	signal sequence binding	molecular_function	binding	2	1824	67	27432	0.0298507462686567	0.9427608000000001	1
GO:0005085	guanyl-nucleotide exchange factor activity	molecular_function	molecular function regulator	3	1824	51	27432	0.0588235294117647	0.668048	1
GO:0005096	GTPase activator activity	molecular_function	molecular function regulator	2	1824	109	27432	0.018348623853211003	0.9952076999999999	1
GO:0005198	structural molecule activity	molecular_function	structural molecule activity	17	1824	788	27432	0.0215736040609137	1	1
GO:0005253	anion channel activity	molecular_function	transporter activity	2	1824	43	27432	0.0465116279069767	0.7894161999999999	1
GO:0005262	calcium channel activity	molecular_function	transporter activity	1	1824	15	27432	0.0666666666666667	0.6438324000000001	1
GO:0005319	lipid transporter activity	molecular_function	transporter activity	3	1824	79	27432	0.0379746835443038	0.9033146000000001	1
GO:0005337	nucleoside transmembrane transporter activity	molecular_function	transporter activity	2	1824	45	27432	0.0444444444444444	0.810084	1
GO:0005338	nucleotide-sugar transmembrane transporter activity	molecular_function	transporter activity	1	1824	48	27432	0.0208333333333333	0.9633225000000001	1
GO:0005342	organic acid transmembrane transporter activity	molecular_function	transporter activity	3	1824	61	27432	0.0491803278688525	0.780317	1
GO:0005345	purine nucleobase transmembrane transporter activity	molecular_function	transporter activity	1	1824	40	27432	0.025	0.936343	1
GO:0005375	copper ion transmembrane transporter activity	molecular_function	transporter activity	1	1824	23	27432	0.0434782608695652	0.7946791999999999	1
GO:0005381	iron ion transmembrane transporter activity	molecular_function	transporter activity	1	1824	15	27432	0.0666666666666667	0.6438324000000001	1
GO:0005451	monovalent cation:proton antiporter activity	molecular_function	transporter activity	1	1824	33	27432	0.0303030303030303	0.8968891999999999	1
GO:0005471	ATP:ADP antiporter activity	molecular_function	transporter activity	1	1824	16	27432	0.0625	0.667528	1
GO:0005484	SNAP receptor activity	molecular_function	molecular adaptor activity	2	1824	81	27432	0.0246913580246914	0.9744363000000001	1
GO:0005488	binding	molecular_function	binding	1055	1824	16861	27432	0.0625704288001898	0.9995203000000001	1
GO:0005496	steroid binding	molecular_function	binding	1	1824	13	27432	0.0769230769230769	0.5912586999999999	1
GO:0005509	calcium ion binding	molecular_function	binding	27	1824	463	27432	0.0583153347732181	0.787354	1
GO:0005515	protein binding	molecular_function	binding	97	1824	2605	27432	0.037236084452974993	1	1
GO:0005516	calmodulin binding	molecular_function	binding	12	1824	216	27432	0.0555555555555556	0.7793445999999999	1
GO:0005524	ATP binding	molecular_function	binding	249	1824	4249	27432	0.0586020240056484	0.989522	1
GO:0005525	GTP binding	molecular_function	binding	11	1824	494	27432	0.0222672064777328	0.999999	1
GO:0005536	glucose binding	molecular_function	binding	1	1824	14	27432	0.0714285714285714	0.618449	1
GO:0005543	phospholipid binding	molecular_function	binding	3	1824	175	27432	0.0171428571428571	0.99948	1
GO:0005544	calcium-dependent phospholipid binding	molecular_function	binding	1	1824	25	27432	0.04	0.8210976000000001	1
GO:0005622	intracellular anatomical structure	cellular_component	cellular anatomical entity	733	1500	15758	25075	0.0465160553369717	1	1
GO:0005634	nucleus	cellular_component	cellular anatomical entity	366	1500	6773	25075	0.0540380924258084	0.991775	1
GO:0005635	nuclear envelope	cellular_component	cellular anatomical entity	3	1500	127	25075	0.0236220472440945	0.983762	1
GO:0005643	nuclear pore	cellular_component	protein-containing complex	3	1500	71	25075	0.0422535211267606	0.80521	1
GO:0005654	nucleoplasm	cellular_component	cellular anatomical entity	5	1500	409	25075	0.0122249388753056	1	1
GO:0005657	replication fork	cellular_component	cellular anatomical entity	1	1500	62	25075	0.0161290322580645	0.978274	1
GO:0005667	transcription regulator complex	cellular_component	protein-containing complex	4	1500	209	25075	0.0191387559808612	0.9988094000000001	1
GO:0005694	chromosome	cellular_component	cellular anatomical entity	5	1500	506	25075	0.009881422924901191	1	1
GO:0005730	nucleolus	cellular_component	cellular anatomical entity	3	1500	422	25075	0.007109004739336491	1	1
GO:0005737	cytoplasm	cellular_component	cellular anatomical entity	398	1500	9775	25075	0.0407161125319693	1	1
GO:0005739	mitochondrion	cellular_component	cellular anatomical entity	31	1500	1275	25075	0.0243137254901961	1	1
GO:0005740	mitochondrial envelope	cellular_component	cellular anatomical entity	9	1500	448	25075	0.0200892857142857	0.9999878000000001	1
GO:0005741	mitochondrial outer membrane	cellular_component	cellular anatomical entity	2	1500	66	25075	0.0303030303030303	0.911598	1
GO:0005743	mitochondrial inner membrane	cellular_component	cellular anatomical entity	7	1500	354	25075	0.019774011299435	0.99993	1
GO:0005746	mitochondrial respirasome	cellular_component	cellular anatomical entity	2	1500	91	25075	0.021978021978022	0.9753995000000001	1
GO:0005764	lysosome	cellular_component	cellular anatomical entity	2	1500	76	25075	0.0263157894736842	0.946531	1
GO:0005768	endosome	cellular_component	cellular anatomical entity	9	1500	369	25075	0.024390243902439	0.9996181000000001	1
GO:0005773	vacuole	cellular_component	cellular anatomical entity	30	1500	597	25075	0.05025125628140701	0.8623351999999999	1
GO:0005774	vacuolar membrane	cellular_component	cellular anatomical entity	7	1500	290	25075	0.0241379310344828	0.998779	1
GO:0005776	autophagosome	cellular_component	cellular anatomical entity	1	1500	21	25075	0.0476190476190476	0.726351	1
GO:0005777	peroxisome	cellular_component	cellular anatomical entity	8	1500	178	25075	0.0449438202247191	0.841693	1
GO:0005783	endoplasmic reticulum	cellular_component	cellular anatomical entity	39	1500	1107	25075	0.03523035230352299	0.999941	1
GO:0005789	endoplasmic reticulum membrane	cellular_component	cellular anatomical entity	20	1500	582	25075	0.0343642611683849	0.9981825000000001	1
GO:0005794	Golgi apparatus	cellular_component	cellular anatomical entity	42	1500	1219	25075	0.0344544708777687	0.999985	1
GO:0005795	Golgi stack	cellular_component	cellular anatomical entity	2	1500	41	25075	0.0487804878048781	0.712512	1
GO:0005798	Golgi-associated vesicle	cellular_component	cellular anatomical entity	2	1500	66	25075	0.0303030303030303	0.911598	1
GO:0005802	trans-Golgi network	cellular_component	cellular anatomical entity	11	1500	209	25075	0.0526315789473684	0.711565	1
GO:0005829	cytosol	cellular_component	cellular anatomical entity	85	1500	1629	25075	0.0521792510742787	0.9212210999999999	1
GO:0005832	chaperonin-containing T-complex	cellular_component	protein-containing complex	1	1500	24	25075	0.0416666666666667	0.772619	1
GO:0005840	ribosome	cellular_component	cellular anatomical entity	10	1500	733	25075	0.0136425648021828	1	1
GO:0005856	cytoskeleton	cellular_component	cellular anatomical entity	7	1500	448	25075	0.015625	0.999999	1
GO:0005871	kinesin complex	cellular_component	protein-containing complex	1	1500	26	25075	0.0384615384615385	0.7990345999999999	1
GO:0005874	microtubule	cellular_component	cellular anatomical entity	5	1500	258	25075	0.0193798449612403	0.9995516999999999	1
GO:0005875	microtubule associated complex	cellular_component	protein-containing complex	1	1500	74	25075	0.0135135135135135	0.9896578000000001	1
GO:0005938	cell cortex	cellular_component	cellular anatomical entity	5	1500	129	25075	0.0387596899224806	0.8910004000000001	1
GO:0005977	glycogen metabolic process	biological_process	cellular process	1	1229	24	20393	0.0416666666666667	0.775227	1
GO:0005982	starch metabolic process	biological_process	cellular process	3	1229	65	20393	0.0461538461538462	0.7590380999999999	1
GO:0005987	sucrose catabolic process	biological_process	cellular process	1	1229	15	20393	0.0666666666666667	0.606511	1
GO:0006004	fucose metabolic process	biological_process	metabolic process	4	1229	86	20393	0.0465116279069767	0.7691031999999999	1
GO:0006012	galactose metabolic process	biological_process	metabolic process	1	1229	37	20393	0.027027027027027	0.899937	1
GO:0006047	UDP-N-acetylglucosamine metabolic process	biological_process	cellular process	1	1229	16	20393	0.0625	0.6302426999999999	1
GO:0006048	UDP-N-acetylglucosamine biosynthetic process	biological_process	cellular process	1	1229	14	20393	0.0714285714285714	0.581258	1
GO:0006074	(1->3)-beta-D-glucan metabolic process	biological_process	cellular process	1	1229	31	20393	0.032258064516129	0.854615	1
GO:0006075	(1->3)-beta-D-glucan biosynthetic process	biological_process	cellular process	1	1229	31	20393	0.032258064516129	0.854615	1
GO:0006099	tricarboxylic acid cycle	biological_process	cellular process	5	1229	99	20393	0.0505050505050505	0.719323	1
GO:0006108	malate metabolic process	biological_process	cellular process	2	1229	38	20393	0.0526315789473684	0.6764058000000001	1
GO:0006112	energy reserve metabolic process	biological_process	cellular process	1	1229	24	20393	0.0416666666666667	0.775227	1
GO:0006119	oxidative phosphorylation	biological_process	cellular process	1	1229	59	20393	0.0169491525423729	0.974593	1
GO:0006139	nucleobase-containing compound metabolic process	biological_process	cellular process	100	1229	3300	20393	0.0303030303030303	1	1
GO:0006164	purine nucleotide biosynthetic process	biological_process	cellular process	5	1229	164	20393	0.0304878048780488	0.9724645000000001	1
GO:0006206	pyrimidine nucleobase metabolic process	biological_process	cellular process	1	1229	26	20393	0.0384615384615385	0.8015336999999999	1
GO:0006220	pyrimidine nucleotide metabolic process	biological_process	cellular process	2	1229	54	20393	0.037037037037037	0.844804	1
GO:0006221	pyrimidine nucleotide biosynthetic process	biological_process	cellular process	2	1229	51	20393	0.0392156862745098	0.8209898999999999	1
GO:0006259	DNA metabolic process	biological_process	cellular process	17	1229	711	20393	0.0239099859353024	0.999999	1
GO:0006260	DNA replication	biological_process	cellular process	5	1229	236	20393	0.0211864406779661	0.998849	1
GO:0006261	DNA-dependent DNA replication	biological_process	cellular process	3	1229	155	20393	0.0193548387096774	0.996165	1
GO:0006270	DNA replication initiation	biological_process	cellular process	1	1229	45	20393	0.0222222222222222	0.939204	1
GO:0006281	DNA repair	biological_process	cellular process	11	1229	470	20393	0.0234042553191489	0.99996	1
GO:0006284	base-excision repair	biological_process	cellular process	2	1229	39	20393	0.0512820512820513	0.690256	1
GO:0006289	nucleotide-excision repair	biological_process	cellular process	2	1229	67	20393	0.0298507462686567	0.9180521999999999	1
GO:0006302	double-strand break repair	biological_process	cellular process	2	1229	148	20393	0.0135135135135135	0.9989680000000001	1
GO:0006310	DNA recombination	biological_process	cellular process	2	1229	225	20393	0.00888888888888889	0.9999878000000001	1
GO:0006323	DNA packaging	biological_process	cellular process	3	1229	132	20393	0.0227272727272727	0.987888	1
GO:0006325	chromatin organization	biological_process	cellular process	3	1229	253	20393	0.0118577075098814	0.9999796999999999	1
GO:0006333	chromatin assembly or disassembly	biological_process	cellular process	3	1229	118	20393	0.0254237288135593	0.9761671000000001	1
GO:0006351	transcription, DNA-templated	biological_process	cellular process	20	1229	469	20393	0.0426439232409382	0.962889	1
GO:0006352	DNA-templated transcription, initiation	biological_process	cellular process	2	1229	131	20393	0.0152671755725191	0.997322	1
GO:0006353	DNA-templated transcription, termination	biological_process	cellular process	1	1229	73	20393	0.0136986301369863	0.9893886999999999	1
GO:0006357	regulation of transcription by RNA polymerase II	biological_process	biological regulation	24	1229	582	20393	0.0412371134020619	0.983781	1
GO:0006360	transcription by RNA polymerase I	biological_process	cellular process	1	1229	21	20393	0.0476190476190476	0.729094	1
GO:0006364	rRNA processing	biological_process	cellular process	4	1229	379	20393	0.0105540897097625	0.9999998999999999	1
GO:0006366	transcription by RNA polymerase II	biological_process	cellular process	1	1229	100	20393	0.01	0.9980334000000001	1
GO:0006383	transcription by RNA polymerase III	biological_process	cellular process	2	1229	40	20393	0.05	0.7036131999999999	1
GO:0006384	transcription initiation from RNA polymerase III promoter	biological_process	cellular process	1	1229	23	20393	0.0434782608695652	0.760795	1
GO:0006396	RNA processing	biological_process	cellular process	12	1229	1241	20393	0.0096696212731668	1	1
GO:0006397	mRNA processing	biological_process	cellular process	2	1229	565	20393	0.00353982300884956	1	1
GO:0006399	tRNA metabolic process	biological_process	cellular process	8	1229	321	20393	0.0249221183800623	0.9991310999999999	1
GO:0006400	tRNA modification	biological_process	cellular process	3	1229	134	20393	0.0223880597014925	0.9890213999999999	1
GO:0006401	RNA catabolic process	biological_process	cellular process	7	1229	174	20393	0.0402298850574713	0.9056781999999999	1
GO:0006402	mRNA catabolic process	biological_process	biological regulation	7	1229	136	20393	0.0514705882352941	0.7187730999999999	1
GO:0006412	translation	biological_process	cellular process	13	1229	907	20393	0.0143329658213892	1	1
GO:0006417	regulation of translation	biological_process	biological regulation	4	1229	208	20393	0.0192307692307692	0.9988514999999999	1
GO:0006418	tRNA aminoacylation for protein translation	biological_process	cellular process	5	1229	116	20393	0.0431034482758621	0.835376	1
GO:0006457	protein folding	biological_process	cellular process	7	1229	346	20393	0.0202312138728324	0.9999113000000002	1
GO:0006458	'de novo' protein folding	biological_process	cellular process	1	1229	87	20393	0.0114942528735632	0.995571	1
GO:0006464	cellular protein modification process	biological_process	cellular process	99	1229	2166	20393	0.0457063711911357	0.9992216999999999	1
GO:0006465	signal peptide processing	biological_process	cellular process	1	1229	49	20393	0.0204081632653061	0.952615	1
GO:0006468	protein phosphorylation	biological_process	cellular process	34	1229	577	20393	0.0589254766031196	0.580209	1
GO:0006473	protein acetylation	biological_process	cellular process	3	1229	68	20393	0.0441176470588235	0.785432	1
GO:0006474	N-terminal protein amino acid acetylation	biological_process	cellular process	1	1229	14	20393	0.0714285714285714	0.581258	1
GO:0006475	internal protein amino acid acetylation	biological_process	cellular process	2	1229	51	20393	0.0392156862745098	0.8209898999999999	1
GO:0006479	protein methylation	biological_process	cellular process	2	1229	56	20393	0.0357142857142857	0.8590421999999999	1
GO:0006482	protein demethylation	biological_process	cellular process	1	1229	14	20393	0.0714285714285714	0.581258	1
GO:0006486	protein glycosylation	biological_process	cellular process	8	1229	277	20393	0.0288808664259928	0.9947914000000001	1
GO:0006487	protein N-linked glycosylation	biological_process	cellular process	3	1229	86	20393	0.0348837209302326	0.89773	1
GO:0006488	dolichol-linked oligosaccharide biosynthetic process	biological_process	cellular process	1	1229	20	20393	0.05	0.711702	1
GO:0006490	oligosaccharide-lipid intermediate biosynthetic process	biological_process	cellular process	1	1229	29	20393	0.0344827586206897	0.835339	1
GO:0006497	protein lipidation	biological_process	cellular process	3	1229	122	20393	0.0245901639344262	0.980317	1
GO:0006505	GPI anchor metabolic process	biological_process	cellular process	3	1229	67	20393	0.0447761194029851	0.776912	1
GO:0006506	GPI anchor biosynthetic process	biological_process	cellular process	3	1229	67	20393	0.0447761194029851	0.776912	1
GO:0006508	proteolysis	biological_process	metabolic process	40	1229	1013	20393	0.0394866732477789	0.9989658000000001	1
GO:0006511	ubiquitin-dependent protein catabolic process	biological_process	cellular process	27	1229	600	20393	0.045	0.958496	1
GO:0006515	protein quality control for misfolded or incompletely synthesized proteins	biological_process	cellular process	1	1229	57	20393	0.0175438596491228	0.971219	1
GO:0006518	peptide metabolic process	biological_process	cellular process	24	1229	1080	20393	0.0222222222222222	1	1
GO:0006534	cysteine metabolic process	biological_process	cellular process	2	1229	36	20393	0.0555555555555556	0.647197	1
GO:0006535	cysteine biosynthetic process from serine	biological_process	cellular process	1	1229	18	20393	0.0555555555555556	0.673501	1
GO:0006551	leucine metabolic process	biological_process	cellular process	1	1229	17	20393	0.0588235294117647	0.6525439000000001	1
GO:0006555	methionine metabolic process	biological_process	cellular process	2	1229	39	20393	0.0512820512820513	0.690256	1
GO:0006605	protein targeting	biological_process	cellular process	5	1229	314	20393	0.0159235668789809	0.999975	1
GO:0006612	protein targeting to membrane	biological_process	cellular process	2	1229	115	20393	0.0173913043478261	0.9935156999999999	1
GO:0006620	posttranslational protein targeting to endoplasmic reticulum membrane	biological_process	cellular process	1	1229	26	20393	0.0384615384615385	0.8015336999999999	1
GO:0006625	protein targeting to peroxisome	biological_process	cellular process	1	1229	32	20393	0.03125	0.8633898000000001	1
GO:0006626	protein targeting to mitochondrion	biological_process	cellular process	2	1229	79	20393	0.0253164556962025	0.955579	1
GO:0006635	fatty acid beta-oxidation	biological_process	cellular process	1	1229	42	20393	0.0238095238095238	0.9267118000000001	1
GO:0006643	membrane lipid metabolic process	biological_process	cellular process	8	1229	181	20393	0.0441988950276243	0.859942	1
GO:0006661	phosphatidylinositol biosynthetic process	biological_process	cellular process	4	1229	105	20393	0.0380952380952381	0.884051	1
GO:0006664	glycolipid metabolic process	biological_process	cellular process	4	1229	106	20393	0.0377358490566038	0.8884101999999999	1
GO:0006665	sphingolipid metabolic process	biological_process	cellular process	4	1229	77	20393	0.051948051948052	0.689539	1
GO:0006672	ceramide metabolic process	biological_process	cellular process	2	1229	44	20393	0.0454545454545455	0.7523086999999999	1
GO:0006725	cellular aromatic compound metabolic process	biological_process	cellular process	147	1229	3786	20393	0.0388272583201268	1	1
GO:0006743	ubiquinone metabolic process	biological_process	cellular process	1	1229	33	20393	0.0303030303030303	0.871636	1
GO:0006744	ubiquinone biosynthetic process	biological_process	cellular process	1	1229	33	20393	0.0303030303030303	0.871636	1
GO:0006771	riboflavin metabolic process	biological_process	cellular process	1	1229	29	20393	0.0344827586206897	0.835339	1
GO:0006778	porphyrin-containing compound metabolic process	biological_process	cellular process	4	1229	109	20393	0.036697247706422007	0.900638	1
GO:0006779	porphyrin-containing compound biosynthetic process	biological_process	cellular process	3	1229	80	20393	0.0375	0.8680585999999999	1
GO:0006787	porphyrin-containing compound catabolic process	biological_process	cellular process	1	1229	21	20393	0.0476190476190476	0.729094	1
GO:0006807	nitrogen compound metabolic process	biological_process	metabolic process	337	1229	7820	20393	0.0430946291560102	1	1
GO:0006810	transport	biological_process	localization	112	1229	2752	20393	0.0406976744186047	1	1
GO:0006811	ion transport	biological_process	localization	26	1229	511	20393	0.050880626223092	0.840825	1
GO:0006812	cation transport	biological_process	localization	10	1229	262	20393	0.0381679389312977	0.9577328000000002	1
GO:0006813	potassium ion transport	biological_process	localization	1	1229	56	20393	0.0178571428571429	0.969368	1
GO:0006835	dicarboxylic acid transport	biological_process	localization	1	1229	33	20393	0.0303030303030303	0.871636	1
GO:0006839	mitochondrial transport	biological_process	cellular process	2	1229	101	20393	0.0198019801980198	0.986123	1
GO:0006869	lipid transport	biological_process	localization	6	1229	193	20393	0.0310880829015544	0.977976	1
GO:0006873	cellular ion homeostasis	biological_process	biological regulation	9	1229	159	20393	0.0566037735849057	0.6249935999999999	1
GO:0006875	cellular metal ion homeostasis	biological_process	biological regulation	6	1229	114	20393	0.0526315789473684	0.690823	1
GO:0006879	cellular iron ion homeostasis	biological_process	biological regulation	1	1229	26	20393	0.0384615384615385	0.8015336999999999	1
GO:0006885	regulation of pH	biological_process	biological regulation	3	1229	78	20393	0.0384615384615385	0.856596	1
GO:0006886	intracellular protein transport	biological_process	cellular process	12	1229	779	20393	0.0154043645699615	1	1
GO:0006888	endoplasmic reticulum to Golgi vesicle-mediated transport	biological_process	cellular process	3	1229	146	20393	0.0205479452054795	0.993955	1
GO:0006890	retrograde vesicle-mediated transport, Golgi to endoplasmic reticulum	biological_process	localization	2	1229	58	20393	0.0344827586206897	0.8720754999999999	1
GO:0006891	intra-Golgi vesicle-mediated transport	biological_process	localization	2	1229	65	20393	0.0307692307692308	0.909423	1
GO:0006897	endocytosis	biological_process	localization	1	1229	126	20393	0.007936507936507941	0.999613	1
GO:0006898	receptor-mediated endocytosis	biological_process	localization	1	1229	67	20393	0.0149253731343284	0.984572	1
GO:0006906	vesicle fusion	biological_process	cellular process	2	1229	63	20393	0.0317460317460317	0.899949	1
GO:0006928	movement of cell or subcellular component	biological_process	cellular process	2	1229	143	20393	0.013986013986014	0.998632	1
GO:0006955	immune response	biological_process	response to stimulus	1	1229	46	20393	0.0217391304347826	0.9428763000000001	1
GO:0006974	cellular response to DNA damage stimulus	biological_process	cellular process	11	1229	503	20393	0.0218687872763419	0.99999	1
GO:0006986	response to unfolded protein	biological_process	response to stimulus	1	1229	64	20393	0.015625	0.9813978000000001	1
GO:0006996	organelle organization	biological_process	cellular process	25	1229	1758	20393	0.0142207053469852	1	1
GO:0007005	mitochondrion organization	biological_process	cellular process	7	1229	227	20393	0.0308370044052863	0.98548	1
GO:0007006	mitochondrial membrane organization	biological_process	cellular process	2	1229	43	20393	0.0465116279069767	0.740824	1
GO:0007010	cytoskeleton organization	biological_process	cellular process	4	1229	329	20393	0.0121580547112462	0.9999978999999999	1
GO:0007015	actin filament organization	biological_process	cellular process	2	1229	109	20393	0.018348623853211003	0.9910011000000001	1
GO:0007017	microtubule-based process	biological_process	cellular process	5	1229	322	20393	0.015527950310558997	0.999983	1
GO:0007018	microtubule-based movement	biological_process	cellular process	2	1229	121	20393	0.0165289256198347	0.9953380999999999	1
GO:0007029	endoplasmic reticulum organization	biological_process	cellular process	1	1229	47	20393	0.0212765957446809	0.946327	1
GO:0007031	peroxisome organization	biological_process	cellular process	1	1229	56	20393	0.0178571428571429	0.969368	1
GO:0007049	cell cycle	biological_process	cellular process	9	1229	583	20393	0.0154373927958834	1	1
GO:0007059	chromosome segregation	biological_process	cellular process	1	1229	133	20393	0.0075187969924812	0.99975	1
GO:0007062	sister chromatid cohesion	biological_process	cellular process	1	1229	54	20393	0.0185185185185185	0.9653011999999999	1
GO:0007064	mitotic sister chromatid cohesion	biological_process	cellular process	1	1229	30	20393	0.0333333333333333	0.8452764000000001	1
GO:0007127	meiosis I	biological_process	cellular process	1	1229	70	20393	0.0142857142857143	0.9872048000000001	1
GO:0007129	homologous chromosome pairing at meiosis	biological_process	cellular process	1	1229	24	20393	0.0416666666666667	0.775227	1
GO:0007135	meiosis II	biological_process	cellular process	1	1229	22	20393	0.0454545454545455	0.745437	1
GO:0007166	cell surface receptor signaling pathway	biological_process	biological regulation	1	1229	72	20393	0.0138888888888889	0.9887056000000001	1
GO:0007275	multicellular organism development	biological_process	multicellular organismal process	29	1229	701	20393	0.0413694721825963	0.989926	1
GO:0008017	microtubule binding	molecular_function	binding	4	1824	257	27432	0.0155642023346304	0.9999764000000001	1
GO:0008023	transcription elongation factor complex	cellular_component	protein-containing complex	1	1500	49	25075	0.0204081632653061	0.951468	1
GO:0008033	tRNA processing	biological_process	cellular process	3	1229	186	20393	0.0161290322580645	0.999232	1
GO:0008047	enzyme activator activity	molecular_function	molecular function regulator	5	1824	192	27432	0.0260416666666667	0.99653	1
GO:0008061	chitin binding	molecular_function	binding	5	1824	88	27432	0.0568181818181818	0.703911	1
[truncated: 928 more rows]

## Sheet: KEGG
Pathway ID	Pathway Name	Level 1	Level 2	Term Candidate Gene Num	Total Candidate Gene Num	Term Gene Num	Total Gene Num	Rich Ratio	P value	Q value
ko00940	Phenylpropanoid biosynthesis	Metabolism	Biosynthesis of other secondary metabolites	95	1281	633	18268	0.150078988941548	1.02056e-12	6.531584e-11
ko04016	MAPK signaling pathway - plant	Environmental Information Processing	Signal transduction	143	1281	1276	18268	0.112068965517241	8.986575000000002e-09	2.8757040000000005e-07
ko04075	Plant hormone signal transduction	Environmental Information Processing	Signal transduction	144	1281	1420	18268	0.10140845070422501	3.157525e-06	8.083264e-05
ko00500	Starch and sucrose metabolism	Metabolism	Carbohydrate metabolism	95	1281	886	18268	0.10722347629796801	1.997431e-05	0.000426119
ko00010	Glycolysis / Gluconeogenesis	Metabolism	Carbohydrate metabolism	50	1281	422	18268	0.11848341232227498	0.00018741099999999998	0.0026654
ko00999	Biosynthesis of various plant secondary metabolites	Metabolism	Biosynthesis of other secondary metabolites	33	1281	242	18268	0.136363636363636	0.000183002	0.0026654
ko01040	Biosynthesis of unsaturated fatty acids	Metabolism	Lipid metabolism	13	1281	59	18268	0.22033898305084698	0.000180943	0.0026654
ko00270	Cysteine and methionine metabolism	Metabolism	Amino acid metabolism	40	1281	317	18268	0.126182965299685	0.00022008259999999999	0.00281706
ko00906	Carotenoid biosynthesis	Metabolism	Metabolism of terpenoids and polyketides	26	1281	178	18268	0.146067415730337	0.00029032959999999997	0.0033783809999999997
ko00950	Isoquinoline alkaloid biosynthesis	Metabolism	Biosynthesis of other secondary metabolites	22	1281	143	18268	0.153846153846154	0.000399228	0.00425843
ko00460	Cyanoamino acid metabolism	Metabolism	Metabolism of other amino acids	27	1281	209	18268	0.12918660287081302	0.0015407370000000001	0.0144319
ko00531	Glycosaminoglycan degradation	Metabolism	Glycan biosynthesis and metabolism	18	1281	119	18268	0.151260504201681	0.0015784879999999999	0.0144319
ko00592	alpha-Linolenic acid metabolism	Metabolism	Lipid metabolism	20	1281	145	18268	0.137931034482759	0.00277953	0.0222363
ko00945	Stilbenoid, diarylheptanoid and gingerol biosynthesis	Metabolism	Biosynthesis of other secondary metabolites	20	1281	145	18268	0.137931034482759	0.00277953	0.0222363
ko02010	ABC transporters	Environmental Information Processing	Membrane transport	30	1281	256	18268	0.117188	0.00394948	0.0297372
ko00350	Tyrosine metabolism	Metabolism	Amino acid metabolism	20	1281	151	18268	0.13245033112582802	0.00444841	0.0316332
ko00604	Glycosphingolipid biosynthesis - ganglio series	Metabolism	Glycan biosynthesis and metabolism	13	1281	83	18268	0.156626506024096	0.00496083	0.0334203
ko04712	Circadian rhythm - plant	Organismal Systems	Environmental adaptation	34	1281	306	18268	0.111111111111111	0.005250876999999999	0.0336056
ko04626	Plant-pathogen interaction	Organismal Systems	Environmental adaptation	150	1281	1772	18268	0.0846501128668172	0.00779033	0.0474839
ko00710	Carbon fixation in photosynthetic organisms	Metabolism	Energy metabolism	24	1281	204	18268	0.11764705882352902	0.00882972	0.0513729
ko00904	Diterpenoid biosynthesis	Metabolism	Metabolism of terpenoids and polyketides	17	1281	133	18268	0.12781954887217997	0.0116902	0.0650587
ko00966	Glucosinolate biosynthesis	Metabolism	Biosynthesis of other secondary metabolites	8	1281	48	18268	0.166666666666667	0.0175227	0.0934546
ko00051	Fructose and mannose metabolism	Metabolism	Carbohydrate metabolism	24	1281	220	18268	0.10909090909090899	0.0207968	0.103281
ko00430	Taurine and hypotaurine metabolism	Metabolism	Metabolism of other amino acids	3	1281	9	18268	0.33333333333333304	0.0209789	0.103281
ko00250	Alanine, aspartate and glutamate metabolism	Metabolism	Amino acid metabolism	18	1281	154	18268	0.11688311688311699	0.022594	0.10711210000000002
ko01212	Fatty acid metabolism	Metabolism	Global and overview maps	23	1281	212	18268	0.10849056603773599	0.0246272	0.112582
ko00232	Caffeine metabolism	Metabolism	Biosynthesis of other secondary metabolites	2	1281	4	18268	0.5	0.0268015	0.118296
ko00261	Monobactam biosynthesis	Metabolism	Biosynthesis of other secondary metabolites	4	1281	18	18268	0.222222222222222	0.0333622	0.14234549999999999
ko00040	Pentose and glucuronate interconversions	Metabolism	Carbohydrate metabolism	63	1281	719	18268	0.0876216968011127	0.0391045	0.16146359999999998
ko00562	Inositol phosphate metabolism	Metabolism	Carbohydrate metabolism	31	1281	320	18268	0.096875	0.0422906	0.169162
ko00943	Isoflavonoid biosynthesis	Metabolism	Biosynthesis of other secondary metabolites	16	1281	148	18268	0.108108108108108	0.0555168	0.21533779999999997
ko00360	Phenylalanine metabolism	Metabolism	Amino acid metabolism	13	1281	118	18268	0.110169491525424	0.0698962	0.241803
ko00591	Linoleic acid metabolism	Metabolism	Lipid metabolism	6	1281	41	18268	0.146341463414634	0.0644756	0.241803
ko00941	Flavonoid biosynthesis	Metabolism	Biosynthesis of other secondary metabolites	22	1281	223	18268	0.0986547085201794	0.0661496	0.241803
ko01230	Biosynthesis of amino acids	Metabolism	Global and overview maps	61	1281	719	18268	0.0848400556328234	0.0693985	0.241803
ko00061	Fatty acid biosynthesis	Metabolism	Lipid metabolism	15	1281	144	18268	0.10416666666666699	0.0801735	0.258649
ko00330	Arginine and proline metabolism	Metabolism	Amino acid metabolism	16	1281	156	18268	0.102564102564103	0.080828	0.258649
ko00908	Zeatin biosynthesis	Metabolism	Metabolism of terpenoids and polyketides	15	1281	144	18268	0.10416666666666699	0.0801735	0.258649
ko00511	Other glycan degradation	Metabolism	Glycan biosynthesis and metabolism	21	1281	221	18268	0.0950226244343891	0.0961844	0.300283
ko00730	Thiamine metabolism	Metabolism	Metabolism of cofactors and vitamins	8	1281	68	18268	0.11764705882352902	0.10218839999999998	0.311431
ko00960	Tropane, piperidine and pyridine alkaloid biosynthesis	Metabolism	Biosynthesis of other secondary metabolites	12	1281	116	18268	0.103448275862069	0.113206	0.336985
ko00052	Galactose metabolism	Metabolism	Carbohydrate metabolism	32	1281	369	18268	0.0867208672086721	0.12488699999999998	0.34751170000000003
ko00062	Fatty acid elongation	Metabolism	Lipid metabolism	11	1281	106	18268	0.10377358490566001	0.123531	0.34751170000000003
ko00905	Brassinosteroid biosynthesis	Metabolism	Metabolism of terpenoids and polyketides	9	1281	82	18268	0.109756097560976	0.119766	0.34751170000000003
ko00600	Sphingolipid metabolism	Metabolism	Lipid metabolism	17	1281	180	18268	0.0944444444444444	0.129346	0.35226040000000003
ko00620	Pyruvate metabolism	Metabolism	Carbohydrate metabolism	25	1281	283	18268	0.08833922261484099	0.138268	0.368714
ko04070	Phosphatidylinositol signaling system	Environmental Information Processing	Signal transduction	27	1281	311	18268	0.0868167202572347	0.147004	0.384009
ko00860	Porphyrin metabolism	Metabolism	Metabolism of cofactors and vitamins	15	1281	162	18268	0.0925925925925926	0.16467720000000002	0.41935159999999994
ko01210	2-Oxocarboxylic acid metabolism	Metabolism	Global and overview maps	16	1281	175	18268	0.0914285714285714	0.167085	0.41935159999999994
ko00053	Ascorbate and aldarate metabolism	Metabolism	Carbohydrate metabolism	23	1281	266	18268	0.0864661654135338	0.174552	0.429667
ko00300	Lysine biosynthesis	Metabolism	Amino acid metabolism	4	1281	32	18268	0.125	0.183513	0.44320119999999996
ko00564	Glycerophospholipid metabolism	Metabolism	Lipid metabolism	32	1281	391	18268	0.0818414322250639	0.204185	0.48399529999999996
ko00402	Benzoxazinoid biosynthesis	Metabolism	Biosynthesis of other secondary metabolites	6	1281	57	18268	0.10526315789473699	0.20826550000000002	0.48469059999999997
ko00030	Pentose phosphate pathway	Metabolism	Carbohydrate metabolism	19	1281	224	18268	0.0848214285714286	0.22586900000000001	0.5162720000000001
ko00400	Phenylalanine, tyrosine and tryptophan biosynthesis	Metabolism	Amino acid metabolism	12	1281	138	18268	0.0869565217391304	0.261138	0.586414
ko00909	Sesquiterpenoid and triterpenoid biosynthesis	Metabolism	Metabolism of terpenoids and polyketides	6	1281	62	18268	0.0967741935483871	0.266942	0.589114
ko00650	Butanoate metabolism	Metabolism	Carbohydrate metabolism	6	1281	66	18268	0.0909090909090909	0.316487	0.686615
ko00480	Glutathione metabolism	Metabolism	Metabolism of other amino acids	16	1281	200	18268	0.08	0.328855	0.701557
ko01200	Carbon metabolism	Metabolism	Global and overview maps	56	1281	752	18268	0.07446808510638299	0.337384	0.707952
ko00260	Glycine, serine and threonine metabolism	Metabolism	Amino acid metabolism	17	1281	216	18268	0.0787037037037037	0.34635190000000005	0.715049
ko01250	Biosynthesis of nucleotide sugars	Metabolism	Global and overview maps	32	1281	423	18268	0.0756501182033097	0.353082	0.717372
ko00900	Terpenoid backbone biosynthesis	Metabolism	Metabolism of terpenoids and polyketides	11	1281	140	18268	0.0785714285714286	0.393071	0.786141
ko00130	Ubiquinone and other terpenoid-quinone biosynthesis	Metabolism	Metabolism of cofactors and vitamins	10	1281	134	18268	0.0746268656716418	0.46669920000000004	0.919038
ko00073	Cutin, suberine and wax biosynthesis	Metabolism	Lipid metabolism	10	1281	139	18268	0.0719424460431655	0.513875	0.981609
ko00220	Arginine biosynthesis	Metabolism	Amino acid metabolism	8	1281	111	18268	0.0720720720720721	0.520856	0.981609
ko00520	Amino sugar and nucleotide sugar metabolism	Metabolism	Carbohydrate metabolism	47	1281	670	18268	0.0701492537313433	0.5214797000000001	0.981609
ko00020	Citrate cycle (TCA cycle)	Metabolism	Carbohydrate metabolism	1	1281	145	18268	0.00689655172413793	0.999975	1
ko00071	Fatty acid degradation	Metabolism	Lipid metabolism	8	1281	125	18268	0.064	0.65659	1
ko00100	Steroid biosynthesis	Metabolism	Lipid metabolism	4	1281	88	18268	0.0454545454545455	0.8732818999999999	1
ko00190	Oxidative phosphorylation	Metabolism	Energy metabolism	6	1281	295	18268	0.0203389830508475	0.999976	1
ko00195	Photosynthesis	Metabolism	Energy metabolism	8	1281	121	18268	0.0661157024793388	0.620113	1
ko00230	Purine metabolism	Metabolism	Nucleotide metabolism	14	1281	288	18268	0.0486111111111111	0.946757	1
ko00240	Pyrimidine metabolism	Metabolism	Nucleotide metabolism	6	1281	179	18268	0.0335195530726257	0.988315	1
ko00280	Valine, leucine and isoleucine degradation	Metabolism	Amino acid metabolism	11	1281	185	18268	0.0594594594594595	0.756614	1
ko00290	Valine, leucine and isoleucine biosynthesis	Metabolism	Amino acid metabolism	4	1281	58	18268	0.0689655172413793	0.587319	1
ko00310	Lysine degradation	Metabolism	Amino acid metabolism	4	1281	130	18268	0.0307692307692308	0.9836189000000001	1
ko00340	Histidine metabolism	Metabolism	Amino acid metabolism	1	1281	49	18268	0.0204081632653061	0.971768	1
ko00380	Tryptophan metabolism	Metabolism	Amino acid metabolism	6	1281	221	18268	0.0271493212669683	0.998568	1
ko00410	beta-Alanine metabolism	Metabolism	Metabolism of other amino acids	8	1281	115	18268	0.0695652173913043	0.561783	1
ko00450	Selenocompound metabolism	Metabolism	Metabolism of other amino acids	2	1281	80	18268	0.025	0.979239	1
ko00510	N-Glycan biosynthesis	Metabolism	Glycan biosynthesis and metabolism	12	1281	193	18268	0.0621761658031088	0.7084904000000001	1
ko00513	Various types of N-glycan biosynthesis	Metabolism	Glycan biosynthesis and metabolism	10	1281	157	18268	0.0636942675159236	0.669383	1
ko00514	Other types of O-glycan biosynthesis	Metabolism	Glycan biosynthesis and metabolism	4	1281	59	18268	0.0677966101694915	0.601023	1
ko00524	Neomycin, kanamycin and gentamicin biosynthesis	Metabolism	Biosynthesis of other secondary metabolites	1	1281	14	18268	0.0714285714285714	0.63876	1
ko00561	Glycerolipid metabolism	Metabolism	Lipid metabolism	20	1281	378	18268	0.0529100529100529	0.927946	1
ko00563	Glycosylphosphatidylinositol (GPI)-anchor biosynthesis	Metabolism	Glycan biosynthesis and metabolism	3	1281	97	18268	0.0309278350515464	0.970188	1
ko00565	Ether lipid metabolism	Metabolism	Lipid metabolism	5	1281	96	18268	0.0520833333333333	0.811883	1
ko00590	Arachidonic acid metabolism	Metabolism	Lipid metabolism	5	1281	75	18268	0.0666666666666667	0.611788	1
ko00603	Glycosphingolipid biosynthesis - globo and isoglobo series	Metabolism	Glycan biosynthesis and metabolism	1	1281	34	18268	0.0294117647058824	0.9157700999999999	1
ko00630	Glyoxylate and dicarboxylate metabolism	Metabolism	Carbohydrate metabolism	17	1281	271	18268	0.0627306273062731	0.7184223000000001	1
ko00640	Propanoate metabolism	Metabolism	Carbohydrate metabolism	3	1281	112	18268	0.0267857142857143	0.9871631999999999	1
ko00670	One carbon pool by folate	Metabolism	Metabolism of cofactors and vitamins	2	1281	50	18268	0.04	0.8745004000000001	1
ko00740	Riboflavin metabolism	Metabolism	Metabolism of cofactors and vitamins	5	1281	79	18268	0.0632911392405063	0.657791	1
ko00760	Nicotinate and nicotinamide metabolism	Metabolism	Metabolism of cofactors and vitamins	5	1281	72	18268	0.0694444444444444	0.57503	1
ko00770	Pantothenate and CoA biosynthesis	Metabolism	Metabolism of cofactors and vitamins	6	1281	108	18268	0.0555555555555556	0.7772321999999999	1
ko00780	Biotin metabolism	Metabolism	Metabolism of cofactors and vitamins	1	1281	48	18268	0.0208333333333333	0.969633	1
ko00785	Lipoic acid metabolism	Metabolism	Metabolism of cofactors and vitamins	1	1281	12	18268	0.0833333333333333	0.582179	1
ko00790	Folate biosynthesis	Metabolism	Metabolism of cofactors and vitamins	4	1281	82	18268	0.0487804878048781	0.8356389000000001	1
ko00902	Monoterpenoid biosynthesis	Metabolism	Metabolism of terpenoids and polyketides	2	1281	49	18268	0.0408163265306122	0.86715	1
ko00910	Nitrogen metabolism	Metabolism	Energy metabolism	8	1281	116	18268	0.0689655172413793	0.571779	1
ko00920	Sulfur metabolism	Metabolism	Energy metabolism	6	1281	88	18268	0.0681818181818182	0.5884398000000001	1
ko00942	Anthocyanin biosynthesis	Metabolism	Biosynthesis of other secondary metabolites	1	1281	28	18268	0.0357142857142857	0.8696110999999999	1
ko00944	Flavone and flavonol biosynthesis	Metabolism	Biosynthesis of other secondary metabolites	3	1281	55	18268	0.0545454545454545	0.75114	1
ko00970	Aminoacyl-tRNA biosynthesis	Genetic Information Processing	Translation	12	1281	221	18268	0.0542986425339367	0.8569441999999999	1
ko01240	Biosynthesis of cofactors	Metabolism	Global and overview maps	44	1281	657	18268	0.0669710806697108	0.648914	1
ko03008	Ribosome biogenesis in eukaryotes	Genetic Information Processing	Translation	23	1281	364	18268	0.0631868131868132	0.7289159000000001	1
ko03010	Ribosome	Genetic Information Processing	Translation	12	1281	740	18268	0.0162162162162162	1	1
ko03013	Nucleocytoplasmic transport	Genetic Information Processing	Translation	32	1281	508	18268	0.062992125984252	0.7627364999999999	1
ko03015	mRNA surveillance pathway	Genetic Information Processing	Translation	17	1281	498	18268	0.034136546184739	0.9998370999999999	1
ko03018	RNA degradation	Genetic Information Processing	Folding, sorting and degradation	24	1281	478	18268	0.0502092050209205	0.9703560999999999	1
ko03022	Basal transcription factors	Genetic Information Processing	Transcription	1	1281	148	18268	0.00675675675675676	0.9999796999999999	1
ko03030	DNA replication	Genetic Information Processing	Replication and repair	5	1281	240	18268	0.0208333333333333	0.9998640999999999	1
ko03040	Spliceosome	Genetic Information Processing	Transcription	29	1281	849	18268	0.0341578327444052	0.9999985999999998	1
ko03050	Proteasome	Genetic Information Processing	Folding, sorting and degradation	2	1281	166	18268	0.0120481927710843	0.999926	1
ko03060	Protein export	Genetic Information Processing	Folding, sorting and degradation	4	1281	177	18268	0.0225988700564972	0.998777	1
ko03410	Base excision repair	Genetic Information Processing	Replication and repair	6	1281	144	18268	0.0416666666666667	0.943661	1
ko03420	Nucleotide excision repair	Genetic Information Processing	Replication and repair	7	1281	257	18268	0.0272373540856031	0.99929	1
ko03430	Mismatch repair	Genetic Information Processing	Replication and repair	3	1281	198	18268	0.0151515151515152	0.999933	1
ko03440	Homologous recombination	Genetic Information Processing	Replication and repair	8	1281	307	18268	0.0260586319218241	0.999828	1
ko04120	Ubiquitin mediated proteolysis	Genetic Information Processing	Folding, sorting and degradation	28	1281	437	18268	0.0640732265446224	0.7187515999999999	1
ko04130	SNARE interactions in vesicular transport	Genetic Information Processing	Folding, sorting and degradation	3	1281	113	18268	0.0265486725663717	0.987878	1
ko04136	Autophagy - other	Cellular Processes	Transport and catabolism	1	1281	112	18268	0.00892857142857143	0.9997165000000001	1
ko04141	Protein processing in endoplasmic reticulum	Genetic Information Processing	Folding, sorting and degradation	38	1281	937	18268	0.0405549626467449	0.9999648000000001	1
ko04144	Endocytosis	Cellular Processes	Transport and catabolism	37	1281	760	18268	0.0486842105263158	0.994584	1
ko04145	Phagosome	Cellular Processes	Transport and catabolism	6	1281	214	18268	0.0280373831775701	0.997942	1
ko04146	Peroxisome	Cellular Processes	Transport and catabolism	16	1281	289	18268	0.055363321799307995	0.867873	1
