# Supplementary material for: Transcriptome and Endogenous Hormone Analysis Reveals the Molecular Mechanism of Callus Hyperhydricity in Flax (Linum usitatissimum L.)
Source: Int J Mol Sci. 2025 Jun 3;26(11):5360. doi: 10.3390/ijms26115360 (PMC12155172; doi:10.3390/ijms26115360)
Supplement: Supplementary file 1 [file ijms-26-05360-s001.zip › Supplementary Materials/Supplementary Table S3-RT-qPCR primer sequences.xlsx]

## Sheet: Sheet1
Gene Name	Gene ID	Forward primer sequences (5'-3')	Reverse primer sequences (5'-3')
LuGAPDH	CV478202	AGGTTCTTCCCGCTCTCAAT	CCTCCTTGATAGCAGCCTTG
LuEF1A	GR508911	GCTGCCAACTTCACATCTCA	GATCGCCTGTCAATCTTGGT
LuSOD	Lus10004139	TGCCGATCCTGATGACCTTGG	GATGATACCGCAGGCAACTCTTC
LuPeroxidase	Lus10028735	CTCCGTCGTCCTGTCTGGTG	AAGGTGGTGTCTTGTGTTACTAACG
LuGST	Lus10026643	TTTCCTTGCTCTTAACCCGTTTGG	TGCGTGATTGCCCTTGATTCG
LuUSP1	Lus10029850	TCACCGCCACTCTACTTCACTC	CAACACTGTTCTTGTACTCGTTCATC
LuUSP2	Lus10025033	GGTGGCGGTGGACGAGAG	GAAGAGTGGTGAGAGTTTGGGTTAG
LuETR1	Lus10013415	TTGGAGAGTGAAGGGCTGAATAAAG	CTGATGCTGCTGCGAGGTTAC
LuETR2	Lus10021212	CTTGCTCAACGGATGGACTTATGG	GGCGGTGGCACAGGAGAC
LuERF14	Lus10028032	CGACGCCGCCCTTCTCTG	GGAGGAGGTGTAGGTGTAGTAATGG
LuERF113	Lus10008214	AACCGCAACCGCAACTTAACC	ATGAGGCTGGCTGATCGTGAG
LuSAM	Lus10009985	ACCATCTTCCACCTGAACCCATC	ATCTTGCGACCAGTGAGACCAG
LuACS1	Lus10007910	GAACAACAGCAACGACGGTCTC	CGATGAATGGGATGATAAGGGTAGC
LuACO	Lus10008564	CGGCGGAATCATACTGCTTCTTC	GTTGTTCTTCGACGGAGGAATCTG
LuPIP2	Lus10019934	ATCACCGTCCTCACCGTCATC	AAAGATCATGCCGCCGAAAGC
